# Supplementary material for: Identification of Ideal Allele Combinations for the Adaptation of Spring Barley to Northern Latitudes
Source: Front Plant Sci. 2019 May 3;10:542. doi: 10.3389/fpls.2019.00542 (PMC6510284; doi:10.3389/fpls.2019.00542)
Supplement: Supplementary file 1 [file Table_1.xlsx]

## Sheet: Table S1
Table S1.
List of field trials with coordinates, sowing dates and traits measured. Traits included days from sowing to heading (HD), accumulated heat sum from sowing to heading (HSHD), days from sowing to maturity (MD), accumulated heat sum from sowing to maturity (HSMD), grain ﬁlling period (registered as the number of days between heading and maturity) (GFP), and the accumulated heat sum in the grain ﬁll…
Location	Entity	Coordinates	Year	Rep	Sowing day	Ht31 (cm)	Ht32 (cm)	Ht34 (cm)	StL (cm)	SB (1-9)	Ld (1-9)	HD (days)	GFP (days)	MD (days)	HSHD (°C)	HSGFP (°C)	HSMD (°C)
Korpa, Iceland	LBHI	64°08'56''N 21°45'03''W	2012	2	20 April	X	X	X	X	X	X	X	X	X	X	X	X
			2013	2	1 May	X	X	X	X	X	X	X			X
			2014	2	28 April				X	X	X
Horsens, Denmark	Sejet	55°49'44''N 9°55'51''E	2012	2	22 March	X	X	X	X	X		X	X	X	X	X	X
			2013	2	10 April	X	X	X	X	X		X	X	X	X	X	X
			2014	2	31 March						X
Odder, Denmark	Nordic Seed	55°57'05''N 10°15'13''E	2012	1	28 March							X			X
			2013	3	15 April				X			X			X
Jokioinen, Finland	Boreal	60°48'50''N 23°29'54''E	2012	2	25 May							X			X
			2013	2	18 May				X			X	X	X	X	X	X
Staur, Norway	Graminor	60°43'25''N 11°07'28''E	2012	2	24 May				X		X	X	X	X	X	X	X
			2013	2	11 June				X			X	X	X	X	X	X
			2014	2	21 May				X		X	X	X	X	X	X	X
Bjertorp, Sweden	Lantmännen	58°15'53''N 13°6'48''E	2012	2	17 April				X			X			X
			2013	1	6 May							X			X
Svalöv, Sweden	Lantmännen	55°54'28''N 13°06'44''E	2012	1	30 April				X*			X			X
			2013	2	15 April							X			X
Laberweinting, Germany	Lantmännen	48°48'6''N 12°19'14''E	2012	2	27 April							X			X
			2013	2	8 April							X			X
*Excluded from analyses as the measurements were done before the plants had reached maturity
