# Supplementary material for: Identification of Ideal Allele Combinations for the Adaptation of Spring Barley to Northern Latitudes
Source: Front Plant Sci. 2019 May 3;10:542. doi: 10.3389/fpls.2019.00542 (PMC6510284; doi:10.3389/fpls.2019.00542)
Supplement: Supplementary file 4 [file Table_4.XLSX]

## Sheet: PPP169
Table S4. Analysis of variation (ANOVA) using mixed linear model (PROC MIXED, SAS Institute Inc., v.9.4) showing the relative contributions of genotype, environment, and genotype by environment interaction in PPP169 and PPP124, respectively.
	Ht31			Ht32			Ht34			StL
Effect	d.f.	F Value	Pr > F	d.f.	F Value	Pr > F	d.f.	F Value	Pr > F	d.f.	F Value	Pr > F
GEN	168	33.25	<.0001	168	40.39	<.0001	168	80.72	<.0001	168	48.33	<.0001
ENV	3	26.81	0.0041	3	8.61	0.0322	3	14.98	0.0122	10	162.39	<.0001
GEN*ENV	504	2.12	<.0001	504	1.54	<.0001	504	2.01	<.0001	1679	3.27	<.0001
Residual estimate	1.9			4.55			5.16			20.26
Residual standard error	0.11			0.27			0.31			0.66
	HD			GFP			MD			HSHD
Effect	d.f.	F Value	Pr > F	d.f.	F Value	Pr > F	d.f.	F Value	Pr > F	d.f.	F Value	Pr > F
GEN	168	276.67	<.0001	168	14.97	<.0001	168	73.97	<.0001	168	230.88	<.0001
ENV	16	4044.92	<.0001	6	194.03	<.0001	6	924.14	<.0001	16	824.61	<.0001
GEN*ENV	2683	4.43	<.0001	1007	3.73	<.0001	1008	4.01	<.0001	2683	3.66	<.0001
Residual estimate	1.06			3.91			3.49			290.37
Residual standard error	0.03			0.17			0.15			8.47
	HSGFP			HSMD			Ld			SB
Effect	d.f.	F Value	Pr > F	d.f.	F Value	Pr > F	d.f.	F Value	Pr > F	d.f.	F Value	Pr > F
GEN	168	8.65	<.0001	168	73.73	<.0001	168	6.12	<.0001	168	25.98	<.0001
ENV	6	7.55	0.0133	6	256.35	<.0001	5	10.21	0.0067	4	673.69	<.0001
GEN*ENV	1008	1.31	<.0001	1007	2.83	<.0001	839	2.53	<.0001	672	4.39	<.0001
Residual estimate	1580.21			893.46			2.05			0.69
Residual standard error	70.46			38.46			0.09			0.04

## Sheet: PPP124
Table S4. Analysis of variation (ANOVA) using mixed linear model (PROC MIXED, SAS Institute Inc., v.9.4) showing the relative contributions of genotype, environment, and genotype by environment interaction in PPP169 and PPP124, respectively.
	Ht31			Ht32			Ht34			StL
Effect	d.f.	F Value	Pr > F	d.f.	F Value	Pr > F	d.f.	F Value	Pr > F	d.f.	F Value	Pr > F
GEN	123	15.18	<.0001	123	18.41	<.0001	123	47.28	<.0001	123	24.16	<.0001
ENV	3	14.11	0.0136	3	4.17	0.1006	3	9.81	0.0257	10	105.65	<.0001
GEN*ENV	369	1.71	<.0001	369	1.45	0.0002	369	1.87	<.0001	1230	1.78	<.0001
Residual estimate	1.42			3.61			3.4			18.64
Residual standard error	0.1			0.26			0.25			0.71
	HD			GFP			MD			HSHD
Effect	d.f.	F Value	Pr > F	d.f.	F Value	Pr > F	d.f.	F Value	Pr > F	d.f.	F Value	Pr > F
GEN	123	103.83	<.0001	123	11.43	<.0001	123	33.06	<.0001	123	90.57	<.0001
ENV	16	3741.75	<.0001	6	162.37	<.0001	6	731.07	<.0001	16	702.09	<.0001
GEN*ENV	1964	2.9	<.0001	738	2.63	<.0001	738	2.62	<.0001	1964	2.69	<.0001
Residual estimate	1.08			4.16			3.84			308.03
Residual standard error	0.04			0.21			0.19			10.5
	HSGFP			HSMD			Ld			SB
Effect	d.f.	F Value	Pr > F	d.f.	F Value	Pr > F	d.f.	F Value	Pr > F	d.f.	F Value	Pr > F
GEN	123	7.81	<.0001	123	33.77	<.0001	123	5.49	<.0001	123	9.1	<.0001
ENV	6	10.89	0.0052	6	216.08	<.0001	5	13.67	0.0031	4	257.18	<.0001
GEN*ENV	738	1.35	<.0001	738	2.09	<.0001	615	1.81	<.0001	492	3.56	<.0001
Residual estimate	1386.57			974			2.25			0.65
Residual standard error	74.64			49.17			0.12			0.04
