# Supplementary material for: Identification of Ideal Allele Combinations for the Adaptation of Spring Barley to Northern Latitudes
Source: Front Plant Sci. 2019 May 3;10:542. doi: 10.3389/fpls.2019.00542 (PMC6510284; doi:10.3389/fpls.2019.00542)
Supplement: Supplementary file 6 [file Table_6.xlsx]

## Sheet: PPP169
Table S6. GWAS model evaluation for PPP169 and PPP124, with genetic variance and error estimates from TASSEL (model 1-3) and GAPIT (model 4-5), calculated narrow sense heritability and QQ plots for PPP169. Traits included days from sowing to heading (HD), accumulated heat sum from sowing to heading (HSHD), days from sowing to maturity (MD), accumulated heat sum from sowing to maturity (HSMD), gra…
Trait	Model	# groups	Compression	-2LnLk	Var_genetic	Var_error	Heritability
HT31	1. EMMA none	169	1	687.748	1.35517	1.96545	0.408108
	2. EMMA PCA	169	1	661.842	0.869577	2.25867	0.277976
	3. EMMA SNP str	169	1	668.068	0.613012	2.42498	0.201782
	4. MLM van Raden, P3D	169	1	687.85	1.36	1.97	0.41
	5. MLM van Raden PCA P3D	169	1	660.96	0.87	2.27	0.28
HT32	1. EMMA none	169	1	816.662	2.96314	4.19501	0.413954
	2. EMMA PCA	169	1	786.429	1.57815	5.06667	0.237501
	3. EMMA SNP str	169	1	794.113	1.01521	5.47149	0.156506
	4. MLM van Raden, P3D	169	1	816.79	2.97	4.21	0.41
	5. MLM van Raden PCA P3D	169	1	785.57	1.58	5.08	0.24
HT34	1. EMMA none	169	1	946.928	5.97338	9.51792	0.385596
	2. EMMA PCA	169	1	905.112	1.86621	11.8126	0.13643
	3. EMMA SNP str	169	1	916.517	1.47679	12.1197	0.108616
	4. MLM van Raden, P3D	169	1	947.04	5.99	9.54	0.388
	5. MLM van Raden PCA P3D	169	1	904.24	1.87	11.83	0.14
STL	1. EMMA none	169	1	943.769	11.1218	5.20507	0.681196
	2. EMMA PCA	169	1	919.393	11.1853	5.18742	0.683167
	3. EMMA SNP str	169	1	935.654	10.7584	5.48099	0.662489
	4. MLM van Raden, P3D	169	1	943.62	11.21	5.17	0.68
	5. MLM van Raden PCA P3D	169	1	918.24	11.28	5.15	0.69
SB	1. EMMA none	169	1	411.229	0.505682	0.192616	0.724163
	2. EMMA PCA	169	1	388.387	0.419121	0.227095	0.648578
	3. EMMA SNP str	169	1	393.676	0.359642	0.256436	0.58376
	4. MLM van Raden, P3D	169	1	411.04	0.51	0.19	0.732
	5. MLM van Raden PCA P3D	169	1	387.27	0.42	0.23	0.65
Ld	1. EMMA none	169	1	686.729	0.750193	2.53	0.229035
	2. EMMA PCA	169	1	669.965	0.75692	2.52312	0.230765
	3. EMMA SNP str	169	1	680.621	0.732875	2.54	0.223985
	4. MLM van Raden, P3D	169	1	686.79	0.75	2.53	0.23
	5. MLM van Raden PCA P3D	169	1	669.05	0.76	2.52	0.23
HD	1. EMMA none	169	1	643.69	2.24265	0.623675	0.782413
	2. EMMA PCA	169	1	618.878	1.97179	0.733209	0.728943
	3. EMMA SNP str	169	1	629.924	1.98878	0.700917	0.739407
	4. MLM van Raden, P3D	169	1	643.68	2.26	0.62	0.79
	5. MLM van Raden PCA P3D	169	1	617.94	1.99	0.73	0.73
MD	1. EMMA none	169	1	699.209	2.9135	0.999916	0.74449
	2. EMMA PCA	169	1	664.054	2.07365	1.31563	0.611826
	3. EMMA SNP str	169	1	680.666	2.27284	1.2355	0.647839
	4. MLM van Raden, P3D	169	1	699.35	2.93	1	0.75
	5. MLM van Raden PCA P3D	169	1	663.25	2.09	1.32	0.61
GFP	1. EMMA none	169	1	539.979	1.13464	0.384073	0.747105
	2. EMMA PCA	169	1	517.051	1.0064	0.432915	0.699222
	3. EMMA SNP str	169	1	532.433	1.0683	0.417818	0.718852
	4. MLM van Raden, P3D	169	1	539.89	1.14	0.38	0.75
	5. MLM van Raden PCA P3D	169	1	515.93	1.01	0.43	0.7
HSHD	1. EMMA none	169	1	1536.74	452.688	129.279	0.777858
	2. EMMA PCA	169	1	1495.08	390.463	153.989	0.717167
	3. EMMA SNP str	169	1	1516.99	398.149	145.338	0.732582
	4. MLM van Raden, P3D	169	1	1536.77	456.2	128.63	0.781
	5. MLM van Raden PCA P3D	169	1	1494.16	393.87	153.33	0.72
HSMD	1. EMMA none	169	1	1623.55	752.943	220.492	0.773491
	2. EMMA PCA	169	1	1572.72	551.819	295.589	0.651185
	3. EMMA SNP str	169	1	1599.77	595.142	277.671	0.681866
	4. MLM van Raden, P3D	169	1	1623.66	758.68	219.81	0.78
	5. MLM van Raden PCA P3D	169	1	1571.9	556.53	295.06	0.65
HSGFP	1. EMMA none	169	1	1481.2	302.15	107.675	0.737266
	2. EMMA PCA	169	1	1441.82	267.972	121.233	0.688511
	3. EMMA SNP str	169	1	1467.21	278.003	119.493	0.699385
	4. MLM van Raden, P3D	169	1	1481.16	303.29	107.89	0.74
	5. MLM van Raden PCA P3D	169	1	1440.75	268.98	121.37	0.69
Spike	1. EMMA none	169	1	-334.965	0.010144	1.01e-07	0.99999
	2. EMMA PCA	169	1	-405.235	0.00460321	0.00109064	0.808452
	3. EMMA SNP str	169	1	-397.99	0.00700645	7.01e-08	0.99999
	4. MLM van Raden, P3D	169	1	-334.38	0.01	0	1
	5. MLM van Raden PCA P3D	169	1	51.54	0.07	0.02	0.8

## Sheet: PPP124
Trait	Model	# groups	Compression	-2LnLk	Var_genetic	Var_error	Heritability
HT31	1. EMMA none	124	1	347.235	0.52736	0.33045	0.614775
	2. EMMA PCA	124	1	312.709	0.22246	0.50818	0.304473
	3. EMMA SNP str	124	1	326.722	0.2545	0.50856	0.333526
	4. MLM van Raden, P3D	124	1	346.49	0.53	0.33	0.62
	5. MLM van Raden PCA P3D	124	1	312.82	0.22	0.51	0.3
HT32	1. EMMA none	124	1	432.419	1.24591	0.49579	0.715341
	2. EMMA PCA	124	1	392.857	0.68703	0.73269	0.483919
	3. EMMA SNP str	124	1	408.386	0.79109	0.69196	0.533421
	4. MLM van Raden, P3D	124	1	431.63	1.26	0.49	0.72
	5. MLM van Raden PCA P3D	124	1	393	0.7	0.73	0.49
HT34	1. EMMA none	124	1	521.66	3.20768	0.53822	0.856318
	2. EMMA PCA	124	1	476.642	2.06651	0.87291	0.703033
	3. EMMA SNP str	124	1	496.855	2.40935	0.76096	0.759973
	4. MLM van Raden, P3D	124	1	521.15	3.23	0.54	0.86
	5. MLM van Raden PCA P3D	124	1	476.92	2.08	0.88	0.7
STL	1. EMMA none	124	1	626.193	5.76722	2.6072	0.688671
	2. EMMA PCA	124	1	598.733	5.09842	2.92448	0.635483
	3. EMMA SNP str	124	1	615.154	5.30697	2.86633	0.649306
	4. MLM van Raden, P3D	124	1	625.24	5.82	2.59	0.69
	5. MLM van Raden PCA P3D	124	1	598.7	5.14	2.91	0.64
SB	1. EMMA none	124	1	296.008	0.28776	0.27393	0.512311
	2. EMMA PCA	124	1	279.065	0.25862	0.29108	0.470475
	3. EMMA SNP str	124	1	289.367	0.27503	0.28314	0.492735
	4. MLM van Raden, P3D	124	1	295	0.29	0.27	0.51
	5. MLM van Raden PCA P3D	124	1	279.09	0.26	0.29	0.47
Ld	1. EMMA none	124	1	514.655	0.54015	2.95085	0.154726
	2. EMMA PCA	124	1	499.142	0.77279	2.71944	0.221288
	3. EMMA SNP str	124	1	508.765	0.65181	2.83293	0.187047
	4. MLM van Raden, P3D	124	1	513.69	0.54	2.95	0.16
	5. MLM van Raden PCA P3D	124	1	499.18	0.78	2.72	0.22
HD	1. EMMA none	124	1	418.403	1.25922	0.325549	0.794576
	2. EMMA PCA	124	1	395.791	1.11143	0.399113	0.735781
	3. EMMA SNP str	124	1	401.476	1.02104	0.413309	0.71185
	4. MLM van Raden, P3D	124	1	417.54	1.27	0.32	0.8
	5. MLM van Raden PCA P3D	124	1	395.85	1.12	0.4	0.74
MD	1. EMMA none	124	1	489.421	2.4482	0.4283	0.851104
	2. EMMA PCA	124	1	459.807	1.77629	0.77453	0.69636
	3. EMMA SNP str	124	1	465.216	1.57574	0.8189	0.658028
	4. MLM van Raden, P3D	124	1	488.7	2.46	0.43	0.85
	5. MLM van Raden PCA P3D	124	1	460.03	1.78	0.78	0.7
GFP	1. EMMA none	124	1	381.852	1.04932	0.15858	0.868714
	2. EMMA PCA	124	1	360.759	0.97381	0.19108	0.835967
	3. EMMA SNP str	124	1	369.84	0.92088	0.21511	0.810641
	4. MLM van Raden, P3D	124	1	380.701	1.05	0.16	0.87
	5. MLM van Raden PCA P3D	124	1	360.63	0.98	0.19	0.84
HSHD	1. EMMA none	124	1	1084.69	287.099	70.6308	0.802558
	2. EMMA PCA	124	1	1045.57	250.709	88.9371	0.738148
	3. EMMA SNP str	124	1	1063.02	231.54	93.3281	0.71272
	4. MLM van Raden, P3D	124	1	1083.87	289.04	70.65	0.8
	5. MLM van Raden PCA P3D	124	1	1045.67	252.03	89.09	0.74
HSMD	1. EMMA none	124	1	1161.08	614.7	68.17	0.900171
	2. EMMA PCA	124	1	1104.01	462.43	139.18	0.768654
	3. EMMA SNP str	124	1	1133.42	441.64	138.78	0.760897
	4. MLM van Raden, P3D	124	1	1165.47	638.79	81.38	0.89
	5. MLM van Raden PCA P3D	124	1	1120.98	482.1	159.16	0.75
HSGFP	1. EMMA none	124	1	1069.1	307.192	24.2114	0.926943
	2. EMMA PCA	124	1	1032.06	288.741	33.0181	0.897383
	3. EMMA SNP str	124	1	1051.33	262.662	44.9459	0.853886
	4. MLM van Raden, P3D	124	1	1068.38	303.95	27.71	0.92
	5. MLM van Raden PCA P3D	124	1	1032.32	285.82	36.27	0.89
