# Supplementary material for: Identification of Ideal Allele Combinations for the Adaptation of Spring Barley to Northern Latitudes
Source: Front Plant Sci. 2019 May 3;10:542. doi: 10.3389/fpls.2019.00542 (PMC6510284; doi:10.3389/fpls.2019.00542)
Supplement: Supplementary file 7 [file Table_7.xlsx]

## Sheet: Read me
Table S7. Results from GAPIT with the effect of the marker-trait associations found within each QTL and trait in panel PPP169.
All above Suggestive t	The effect of the marker-trait associations above the suggestive threshold.
Morex info	The physical positions on the barley reference genome (Mascher et al., 2017) retrieved using the online tool BARLEYMAP (http://floresta.eead.csic.es/barleymap/) for the markers above the suggestive threshold.
Thresholds	Threshold values and color coding
Following traits can be found in separate sheets:
Days from sowing to heading (HD)
Accumulated heat sum from sowing to heading (HSHD)
Days from sowing to maturity (MD)
Accumulated heat sum from sowing to maturity (HSMD)
Grain ﬁlling period (registered as the number of days between heading and maturity) (GFP)
The accumulated heat sum in the grain ﬁlling period (HSGFP)
Early vigor (measured as height at growth stage 31, 32, and 34 (Zadoks et al., 1974) (Ht31, Ht32, and Ht34)
Straw length (StL)
Straw breaking (SB)
Lodging (Ld)
Spike

## Sheet: All above suggestive t
Trait	QTL	Marker	Chromosome	start	end	strand	other_alignments	P.value	minus LOG10(p)	maf	Rsquare.of.Model.without.SNP	Rsquare.of.Model.with.SNP	Rsquare.of.SNP	FDR_Adjusted_P-values	effect
Ht31	QDEV.169.1H-1	SCRI_RS_118168	1H	377585383	377585384	+	No	0.0000509440652860095	4.29290640171957	0.0650887573964497	0.624788762111522	0.663426815039781	0.0386380529282589	0.0145445306391557	0.288992015458078
Ht32	QDEV.169.1H-1	SCRI_RS_118168	1H	377585383	377585384	+	No	0.0000410079540447259	4.3871318978486	0.0650887573964497	0.64663506960868	0.683982670454084	0.037347600845404	0.0123239693471264	0.245259257392611
StL	QDEV.169.1H-2	SCRI_RS_130139	1H	514262253	514265436	+	No	0.0000110335662467554	4.95728409309382	0.254437869822485	0.542750202135084	0.598682643853007	0.055932441717923	0.0105002772114955	-0.625505756844181
StL	QDEV.169.1H-2	SCRI_RS_145026	1H	514266568	514266569	+	No	0.0000110335662467554	4.95728409309382	0.254437869822485	0.542750202135084	0.598682643853007	0.055932441717923	0.0105002772114955	-0.451449243444834
Ht31	QDEV.169.1H-3	SCRI_RS_155997	1H	528880379	528880380	+	No	0.0000455321850884602	4.34168150741002	0.177514792899408	0.624788762111522	0.663953577228255	0.039164815116733	0.0145445306391557	-0.202822770687995
Ht31	QDEV.169.1H-4	SCRI_RS_167578	1H	546273296	546273297	+	No	0.0000789319284666254	4.10274728637261	0.0828402366863905	0.624788762111522	0.661382718637461	0.036593956525939	0.0214619672164015	0.0224925384090029
Ht32	QDEV.169.1H-4	SCRI_RS_167578	1H	546273296	546273297	+	No	0.000033421689815523	4.47597159576506	0.0828402366863905	0.64663506960868	0.684890239523752	0.0382551699150721	0.011225755814508	-0.129248966018118
Ht34	QDEV.169.1H-4	SCRI_RS_167578	1H	546273296	546273297	+	No	0.000100316388409467	3.99862811170149	0.0828402366863905	0.720552868179494	0.746978366813601	0.0264254986341069	0.0212150584377057	-0.588429108948318
Ht31	QDEV.169.1H-4	12_30444	1H	546757187	546757188	+	No	0.000167736672917715	3.77537197552988	0.0887573964497042	0.624788762111522	0.657900191020808	0.033111428909286	0.0399073500983398	0.16589882088158
Ht32	QDEV.169.1H-4	12_30444	1H	546757187	546757188	+	No	0.000148163764513975	3.82925799605849	0.0887573964497042	0.64663506960868	0.678355411549018	0.031720341940338	0.0291729343232688	0.447638810053292
Ht32	QDEV.169.2H-1	11_10216	2H	32348627	32348628	+	No	0.0000717642511688832	4.14409184247648	0.263313609467456	0.64663506960868	0.681515699926534	0.034880630317854	0.0163909549669729	0.0848672033382591
Ht34	QDEV.169.2H-1	11_10216	2H	32348627	32348628	+	No	0.000105071819735739	3.97851374614405	0.263313609467456	0.720552868179494	0.746818679284105	0.0262658111046109	0.0214271460961097	0.220158031187051
SB	QDEV.169.2H-1	11_21005	2H	86580884	86580885	+	No	0.000131860559212839	3.87988508677118	0.319526627218935	0.794125407332462	0.812900528134944	0.018775120802482	0.0537802709361034	-0.0985556739332782
SB	QDEV.169.2H-1	11_10234	2H	90242991	90242992	+	No	0.000131860559212863	3.8798850867711	0.319526627218935	0.794125407332462	0.812900528134944	0.018775120802482	0.0537802709361034	-0.0371923034862771
SB	QDEV.169.2H-1	11_11054	2H	91940117	91940118	+	No	0.0000187674242109428	4.72659532928259	0.325443786982249	0.794125407332462	0.817914576834287	0.0237891695018251	0.0157594826483089	0.116539341741944
SB	QDEV.169.2H-1	11_20674	2H	93017737	93017738	+	No	0.0000248398150323543	4.60485164242166	0.331360946745562	0.794125407332462	0.817183567647112	0.02305816031465	0.0157594826483089	-0.0638976705883465
SB	QDEV.169.2H-1	SCRI_RS_182050	2H	94197823	94197824	+	No	0.0000248398150323608	4.60485164242155	0.331360946745562	0.794125407332462	0.817183567647112	0.02305816031465	0.0157594826483089	-0.0223003445950027
SB	QDEV.169.2H-1	SCRI_RS_151535	2H	97400153	97400154	+	No	0.0000493218713255528	4.30696045415774	0.337278106508876	0.794125407332462	0.815408938976756	0.0212835316442941	0.025602535024446	-0.00475889778373073
Spike	QDEV.169.2H-1	SCRI_RS_151535	2H	97400153	97400154	+	No	3.01545927121452E-06	5.52064653302166	0.337278106508876	0.961572197310001	0.966917366802595	0.005345169492594	0.000573942414621163	0.023792840722308
Spike	QDEV.169.2H-1	SCRI_RS_175065	2H	103696782	103696783	+	No	2.13637236653316E-06	5.67032304816207	0.349112426035503	0.961572197310001	0.967090733308936	0.00551853599893504	0.000427798652077192	0.00877941172075225
Spike	QDEV.169.2H-1	11_10733	2H	107638980	107638981	+	No	2.13637236653316E-06	5.67032304816207	0.349112426035503	0.961572197310001	0.967090733308936	0.00551853599893504	0.000427798652077192	0.00750379350938601
Spike	QDEV.169.2H-1	11_10325	2H	108479511	108479512	+	No	2.13637236653316E-06	5.67032304816207	0.349112426035503	0.961572197310001	0.967090733308936	0.00551853599893504	0.000427798652077192	-0.000179432856384665
Spike	QDEV.169.2H-1	SCRI_RS_154617	2H	108976611	108976731	+	No	2.13637236653316E-06	5.67032304816207	0.349112426035503	0.961572197310001	0.967090733308936	0.00551853599893504	0.000427798652077192	0.0187089304381516
Spike	QDEV.169.2H-1	SCRI_RS_6792	2H	113478469	113480884	-	No	0.0000347299152714832	4.45929627621046	0.201183431952663	0.961572197310001	0.965713827507107	0.00414163019710601	0.00583258282941673	-0.0179010899591958
Ht31	QDEV.169.2H-2	SCRI_RS_109060	2H	143487845	143487846	+	No	0.0000509440652860017	4.29290640171963	0.0650887573964497	0.624788762111522	0.663426815039781	0.0386380529282589	0.0145445306391557	-0.482394922148231
Ht32	QDEV.169.2H-2	SCRI_RS_109060	2H	143487845	143487846	+	No	0.0000410079540447287	4.38713189784857	0.0650887573964497	0.64663506960868	0.683982670454084	0.037347600845404	0.0123239693471264	-0.7663934029406
SB	QDEV.169.2H-3	11_10358	2H	212172560	212172561	+	No	0.0000192881454433163	4.71470952779695	0.289940828402367	0.794125407332462	0.817843063469242	0.02371765613678	0.0157594826483089	-0.0366527304274786
Spike	QDEV.169.2H-3	11_10358	2H	212172560	212172561	+	No	0.0000512069957227277	4.29067070316023	0.289940828402367	0.961572197310001	0.965526899084585	0.00395470177458401	0.00664527149038125	0.000102287645859178
SB	QDEV.169.2H-3	SCRI_RS_117951	2H	403078433	403078434	+	No	0.0000235929159201293	4.6272183800232	0.284023668639053	0.794125407332462	0.817317620925006	0.0231922135925441	0.0157594826483089	-0.0326603983454774
SB	QDEV.169.2H-3	SCRI_RS_175300	2H	403316650	403316651	+	No	0.000046584172083966	4.33176161859429	0.29585798816568	0.794125407332462	0.815555916286798	0.0214305089543361	0.025602535024446	-0.0265292065666216
Spike	QDEV.169.2H-3	SCRI_RS_175300	2H	403316650	403316651	+	No	1.41533003995675E-07	6.84914227546218	0.29585798816568	0.961572197310001	0.968486579976993	0.00691438266699196	4.04076726407653e-05	-0.000611309496889589
SB	QDEV.169.2H-3	11_20631	2H	445720209	445720210	+	No	0.0000192881454433163	4.71470952779695	0.289940828402367	0.794125407332462	0.817843063469242	0.02371765613678	0.0157594826483089	0.0833716533301097
Spike	QDEV.169.2H-3	11_20631	2H	445720209	445720210	+	No	0.0000512069957227277	4.29067070316023	0.289940828402367	0.961572197310001	0.965526899084585	0.00395470177458401	0.00664527149038125	0.00552580007206416
SB	QDEV.169.2H-3	11_20251	2H	474752381	474752382	+	No	0.0000192881454433137	4.71470952779701	0.289940828402367	0.794125407332462	0.817843063469242	0.02371765613678	0.0157594826483089	0.0542296272694172
Spike	QDEV.169.2H-3	11_20251	2H	474752381	474752382	+	No	0.0000512069957227277	4.29067070316023	0.289940828402367	0.961572197310001	0.965526899084585	0.00395470177458401	0.00664527149038125	-0.0108712565997848
SB	QDEV.169.2H-3	11_11384	2H	491105224	491105225	+	No	0.0000192881454433137	4.71470952779701	0.289940828402367	0.794125407332462	0.817843063469242	0.02371765613678	0.0157594826483089	-0.0356408217455471
Spike	QDEV.169.2H-3	11_11384	2H	491105224	491105225	+	No	0.0000512069957227277	4.29067070316023	0.289940828402367	0.961572197310001	0.965526899084585	0.00395470177458401	0.00664527149038125	0.0947224509436637
Spike	QDEV.169.2H-3	SCRI_RS_125516	2H	539267692	539267693	+	No	0.0000443892245319974	4.352722441918	0.195266272189349	0.961572197310001	0.965595544896428	0.00402334758642697	0.00633656180194263	0.00302133434161078
Spike	QDEV.169.2H-3	12_30275	2H	540085329	540085330	+	No	0.0000443892245319974	4.352722441918	0.195266272189349	0.961572197310001	0.965595544896428	0.00402334758642697	0.00633656180194263	0.00302133434161078
Spike	QDEV.169.2H-3	11_10692	2H	542984558	542984559	+	No	0.0000443892245319974	4.352722441918	0.195266272189349	0.961572197310001	0.965595544896428	0.00402334758642697	0.00633656180194263	-0.00485742496675812
Spike	QDEV.169.2H-3	SCRI_RS_12492	2H	543450750	543450751	+	No	0.0000443892245319974	4.352722441918	0.195266272189349	0.961572197310001	0.965595544896428	0.00402334758642697	0.00633656180194263	-0.0016290176572511
Spike	QDEV.169.2H-3	11_11430	2H	549098026	549098217	+	No	0.0000443892245319974	4.352722441918	0.195266272189349	0.961572197310001	0.965595544896428	0.00402334758642697	0.00633656180194263	0.0256534888430906
Spike	QDEV.169.2H-3	SCRI_RS_165574	2H	569894887	569894888	+	No	0.0000443892245319974	4.352722441918	0.195266272189349	0.961572197310001	0.965595544896428	0.00402334758642697	0.00633656180194263	0.0214388848216913
Spike	QDEV.169.2H-3	12_31383	2H	620408210	620408211	+	No	3.31439885593343E-07	6.47959522961982	0.230769230769231	0.961572197310001	0.968043228129266	0.00647103081926503	8.60237157608178e-05	0.0672941595694283
Spike	QDEV.169.2H-3	SCRI_RS_173752	2H	620412362	620412363	+	No	0.0000761975100888438	4.1180592198985	0.195266272189349	0.961572197310001	0.965336819205097	0.00376462189509597	0.00887934250218975	0.0672941595694283
StL	QDEV.169.2H-4	11_20667	2H	620951832	620951833	+	No	0.000161595313219925	3.7915712393055	0.100591715976331	0.542750202135084	0.58330996977911	0.040559767644026	0.131815605497968	0.526366624343195
Spike	QDEV.169.2H-5	SCRI_RS_6727	2H	621087144	621087145	+	No	6.73006e-14	13.172	0.257396	0.961572197310001	0.976889709461614	0.015317512151613	1.28096e-10	0.0120204
Spike	QDEV.169.2H-5	SCRI_RS_150266	2H	621090749	621090750	+	No	0.0000210290880983841	4.67717955957362	0.337278106508876	0.961572197310001	0.965957138877941	0.00438494156794	0.00363866948611435	0.0672941595694283
Spike	QDEV.169.2H-5	SCRI_RS_207224	2H	623318110	623318111	+	No	6.49578976923967E-10	9.18736803911426	0.325443786982249	0.961572197310001	0.971412706649588	0.00984050933958702	2.8531507371045e-07	0.0809457479481352
Spike	QDEV.169.2H-5	SCRI_RS_73	2H	624266485	624266486	+	No	6.49578976923967E-10	9.18736803911426	0.325443786982249	0.961572197310001	0.971412706649588	0.00984050933958702	2.8531507371045e-07	0.0809457479481352
Spike	QDEV.169.2H-5	11_21078	2H	624272301	624272302	+	No	6.49578976923967E-10	9.18736803911426	0.325443786982249	0.961572197310001	0.971412706649588	0.00984050933958702	2.8531507371045e-07	0.0151828329544514
Spike	QDEV.169.2H-5	SCRI_RS_206677	2H	624657452	624657660	-	No	6.49578976923967E-10	9.18736803911426	0.325443786982249	0.961572197310001	0.971412706649588	0.00984050933958702	2.8531507371045e-07	0.0809457479481352
Spike	QDEV.169.2H-5	SCRI_RS_156871	2H	624659037	624659038	+	No	4.9302e-27	26.3071	0.266272	0.961572197310001	0.999999999999999	0.038427802689998	1.40757e-23	0.0636744
Spike	QDEV.169.2H-5	SCRI_RS_221992	2H	625293799	625293800	+	No	6.49578976923967E-10	9.18736803911426	0.325443786982249	0.961572197310001	0.971412706649588	0.00984050933958702	2.8531507371045e-07	0.0636743700742954
Spike	QDEV.169.2H-5	SCRI_RS_9469	2H	625385194	625385195	+	No	6.49578976923967E-10	9.18736803911426	0.325443786982249	0.961572197310001	0.971412706649588	0.00984050933958702	2.8531507371045e-07	0.0636743700742954
Spike	QDEV.169.2H-5	11_20419	2H	625765678	625765679	+	No	0.0000675722347224132	4.17023171802095	0.230769230769231	0.961572197310001	0.96539413501711	0.00382193770710904	0.00803828042218708	0.0373108546482399
Spike	QDEV.169.2H-6	11_21156	2H	626123766	626124514	-	No	0.0000628576427843511	4.20164190942954	0.0591715976331361	0.961572197310001	0.965428698968961	0.00385650165896001	0.00763653489997116	0.0373108546482399
Spike	QDEV.169.2H-6	12_20489	2H	639062553	639062554	+	No	0.0000628576427843511	4.20164190942954	0.0591715976331361	0.961572197310001	0.965428698968961	0.00385650165896001	0.00763653489997116	-0.0187915309652453
Spike	QDEV.169.2H-7	12_31293	2H	641328117	641328118	+	No	6.49578976923967E-10	9.18736803911426	0.325443786982249	0.961572197310001	0.971412706649588	0.00984050933958702	2.8531507371045e-07	-0.00960772371036001
Spike	QDEV.169.2H-7	SCRI_RS_158285	2H	645146545	645146546	+	No	0.000147525229326268	3.83113370158267	0.230769230769231	0.961572197310001	0.965023761990996	0.00345156468099506	0.0112315874593732	-0.0200795635173563
Spike	QDEV.169.2H-7	12_10859	2H	645202515	645202516	+	No	0.000147525229326268	3.83113370158267	0.230769230769231	0.961572197310001	0.965023761990996	0.00345156468099506	0.0112315874593732	-0.00298097456106916
Spike	QDEV.169.2H-7	11_20781	2H	649449402	649449403	+	No	0.0000909233455704142	4.04132459256829	0.349112426035503	0.961572197310001	0.965252736941504	0.00368053963150305	0.00891302187298742	0.200927368947305
Spike	QDEV.169.2H-7	SCRI_RS_133327	2H	649646163	649646164	+	No	0.000182275791392759	3.73927100749798	0.420118343195266	0.961572197310001	0.964924318217626	0.00335212090762504	0.0136946680112191	0.200927368947305
Spike	QDEV.169.2H-7	SCRI_RS_154203	2H	649973213	649973214	+	No	0.0000807568835480104	4.09282044906492	0.408284023668639	0.961572197310001	0.965309135114848	0.00373693780484696	0.00891302187298742	0.200927368947305
Spike	QDEV.169.2H-7	11_20340	2H	651056482	651058680	-	No	2.70427085401448E-09	8.56794981254072	0.236686390532544	0.961572197310001	0.970617203551282	0.00904500624128102	1.02942577176151e-06	-0.00711468736699317
Spike	QDEV.169.2H-7	12_30896	2H	652094527	652094528	+	No	2.70427085401448E-09	8.56794981254072	0.236686390532544	0.961572197310001	0.970617203551282	0.00904500624128102	1.02942577176151e-06	-0.0101250581246859
Spike	QDEV.169.2H-7	SCRI_RS_10670	2H	655815347	655815348	+	No	3.30049775558423E-08	7.48142055824271	0.266272189349112	0.961572197310001	0.969257246578587	0.00768504926858604	1.1085789520227e-05	0.200927368947305
Spike	QDEV.169.2H-7	SCRI_RS_128449	2H	655877532	655877533	+	No	3.30049775558423E-08	7.48142055824271	0.266272189349112	0.961572197310001	0.969257246578587	0.00768504926858604	1.1085789520227e-05	-0.0176876429250115
Spike	QDEV.169.2H-7	SCRI_RS_198601	2H	656022218	656022219	+	No	1.15936339332682E-06	5.93578041651238	0.272189349112426	0.961572197310001	0.967400366911867	0.00582816960186605	0.000279329954058939	0.0701020948763471
Ht34	QDEV.169.2H-7	12_31461	2H	735736634	735736635	+	No	0.0000717890013660917	4.14394208795695	0.346153846153846	0.720552868179494	0.748135880826098	0.027583012646604	0.0170797999083493	0.126502924532284
Ht32	QDEV.169.2H-7	12_10623	2H	738343208	738343209	+	No	0.0000921066037177368	4.03570923130848	0.334319526627219	0.64663506960868	0.680423183215769	0.033788113607089	0.0202280272010876	0.163190256070123
Ht34	QDEV.169.2H-7	12_10623	2H	738343208	738343209	+	No	0.0000318762664093464	4.49653255216848	0.334319526627219	0.720552868179494	0.75097217654292	0.030419308363426	0.00791362961727687	-0.0689292466306037
Ht32	QDEV.169.2H-7	12_10447	2H	742025697	742025698	+	No	0.0000109690325042538	4.9598316765815	0.331360946745562	0.64663506960868	0.689886478081936	0.043251408473256	0.00447379825709206	0.0485867966663278
Ht34	QDEV.169.2H-7	12_10447	2H	742025697	742025698	+	No	0.0000036022311126395	5.44342842707336	0.331360946745562	0.720552868179494	0.758775069384348	0.038222201204854	0.00160660066282283	-0.236940209127525
Spike	QDEV.169.2H-7	11_10714	2H	742203860	742203861	+	No	1.17406635681516E-06	5.93030735659415	0.301775147928994	0.961572197310001	0.967393955275947	0.00582175796594597	0.000279329954058939	0.0069643034839828
Ht31	QDEV.169.2H-7	12_20775	2H	767940290	767940291	+	No	0.0000505548116884042	4.29623750297558	0.266272189349112	0.624788762111522	0.663462758601488	0.0386739964899659	0.0145445306391557	-0.142020992720177
Ht34	QDEV.169.2H-7	12_20775	2H	767940290	767940291	+	No	0.0000178017469174406	4.74953737750131	0.266272189349112	0.720552868179494	0.753030958178484	0.0324780899989899	0.00534989341571504	-0.796663163483004
HD	QDEV.169.3H-1	SCRI_RS_193132	3H	626797877	626797878	+	No	0.0000199157983488626	4.70080227968617	0.218934911242604	0.755517737809099	0.783583846516383	0.028066108707284	0.0284298021430014	0.162205953571581
HSHD	QDEV.169.3H-1	SCRI_RS_193132	3H	626797877	626797878	+	No	0.0000231260394897225	4.63589873709685	0.218934911242604	0.765699963968081	0.792153607082491	0.02645364311441	0.0390474725035197	-0.283283884422133
HSMD	QDEV.169.3H-1	SCRI_RS_193132	3H	626797877	626797878	+	No	0.0000700320589835456	4.15470310495221	0.218934911242604	0.823516808717797	0.840991002220583	0.017474193502786	0.199941528398033	2.98624292000193
MD	QDEV.169.3H-1	SCRI_RS_193132	3H	626797877	626797878	+	No	0.000144174876645924	3.8411104114934	0.218934911242604	0.809491159817451	0.826656219185735	0.0171650593682839	0.170137963024013	0.245685922179767
HD	QDEV.169.3H-1	SCRI_RS_151711	3H	626800805	626800806	+	No	0.0000199157983488604	4.70080227968622	0.218934911242604	0.755517737809099	0.783583846516383	0.028066108707284	0.0284298021430014	0.00649395071155112
HSHD	QDEV.169.3H-1	SCRI_RS_151711	3H	626800805	626800806	+	No	0.0000231260394897245	4.63589873709681	0.218934911242604	0.765699963968081	0.792153607082491	0.02645364311441	0.0390474725035197	2.2575616680291
HSMD	QDEV.169.3H-1	SCRI_RS_151711	3H	626800805	626800806	+	No	0.0000700320589835494	4.15470310495219	0.218934911242604	0.823516808717797	0.840991002220583	0.017474193502786	0.199941528398033	3.83273031637407
MD	QDEV.169.3H-1	SCRI_RS_151711	3H	626800805	626800806	+	No	0.000144174876645927	3.84111041149339	0.218934911242604	0.809491159817451	0.826656219185735	0.0171650593682839	0.170137963024013	0.306183771207941
Ht31	QDEV.169.3H-1	11_10918	3H	630722599	630722600	+	No	0.000143346089663047	3.84361414967197	0.313609467455621	0.624788762111522	0.658622241881806	0.0338334797702839	0.037204825998909	-0.110526654246019
Ht32	QDEV.169.3H-1	11_10918	3H	630722599	630722600	+	No	0.000142648183440162	3.8457337545147	0.313609467455621	0.64663506960868	0.678519780513011	0.031884710904331	0.029090040265833	-0.0510718839677473
Ht34	QDEV.169.3H-1	11_10918	3H	630722599	630722600	+	No	3.73103643480265E-06	5.42817050990946	0.313609467455621	0.720552868179494	0.758647252204223	0.038094384024729	0.00160660066282283	-0.218557963690166
HD	QDEV.169.3H-1	12_31525	3H	631827160	631827161	+	No	0.000114902384458463	3.93967095872331	0.27810650887574	0.755517737809099	0.77822766608632	0.022709928277221	0.0984327910615187	0.219384183184362
Ht31	QDEV.169.3H-1	12_31525	3H	631827160	631827161	+	No	3.34820436112528E-06	5.47518804225572	0.27810650887574	0.624788762111522	0.676466896626383	0.051678134514861	0.00173802244563867	0.140854546344327
Ht32	QDEV.169.3H-1	12_31525	3H	631827160	631827161	+	No	2.18368391193167E-07	6.66081022550882	0.27810650887574	0.64663506960868	0.708132939940201	0.061497870331521	0.000207813918952164	0.0543989495238026
Ht34	QDEV.169.3H-1	12_31525	3H	631827160	631827161	+	No	7.51318920276607E-09	8.12417567429313	0.27810650887574	0.720552868179494	0.782249370725582	0.0616965025460879	1.07250775869486e-05	0.255548808651444
StL	QDEV.169.3H-1	12_31525	3H	631827160	631827161	+	No	3.78993520281158E-06	5.42136821517756	0.27810650887574	0.542750202135084	0.604989536864068	0.062239334728984	0.00541013250201352	-0.127391125562525
Ht31	QDEV.169.3H-1	11_11172	3H	632247045	632247046	+	No	2.83444782079102E-06	5.54753153350494	0.272189349112426	0.624788762111522	0.677282718923263	0.052493956811741	0.00161846970567167	0.103582153853495
Ht32	QDEV.169.3H-1	11_11172	3H	632247045	632247046	+	No	1.53178340326423E-07	6.81480264032837	0.272189349112426	0.64663506960868	0.709835782863153	0.063200713254473	0.000174929664652775	-0.118116536670787
Ht34	QDEV.169.3H-1	11_11172	3H	632247045	632247046	+	No	3.22599238133994E-09	8.49133666259676	0.272189349112426	0.720552868179494	0.785620112535356	0.065067244355862	6.14013883248368e-06	0.159564286410895
StL	QDEV.169.3H-1	11_11172	3H	632247045	632247046	+	No	0.0000017568378326613	5.75526832480564	0.272189349112426	0.542750202135084	0.609590280666558	0.066840078531474	0.00334384800816535	0.0101772334179966
Ht31	QDEV.169.3H-1	SCRI_RS_138723	3H	632253044	632253662	-	No	2.83444782079071E-06	5.54753153350499	0.272189349112426	0.624788762111522	0.677282718923263	0.052493956811741	0.00161846970567167	-0.199678327021147
Ht32	QDEV.169.3H-1	SCRI_RS_138723	3H	632253044	632253662	-	No	1.53178340326423E-07	6.81480264032837	0.272189349112426	0.64663506960868	0.709835782863153	0.063200713254473	0.000174929664652775	-0.127744858865491
Ht34	QDEV.169.3H-1	SCRI_RS_138723	3H	632253044	632253662	-	No	3.2259923813397E-09	8.49133666259679	0.272189349112426	0.720552868179494	0.785620112535356	0.065067244355862	6.14013883248368e-06	-0.333609081554098
StL	QDEV.169.3H-1	SCRI_RS_138723	3H	632253044	632253662	-	No	1.75683783266124E-06	5.75526832480565	0.272189349112426	0.542750202135084	0.609590280666558	0.066840078531474	0.00334384800816535	0.190152964845854
Ht31	QDEV.169.3H-1	SCRI_RS_181071	3H	632321083	632321084	+	No	2.83444782079071E-06	5.54753153350499	0.272189349112426	0.624788762111522	0.677282718923263	0.052493956811741	0.00161846970567167	-0.201746092101402
Ht32	QDEV.169.3H-1	SCRI_RS_181071	3H	632321083	632321084	+	No	1.53178340326423E-07	6.81480264032837	0.272189349112426	0.64663506960868	0.709835782863153	0.063200713254473	0.000174929664652775	0.0306781580342879
Ht34	QDEV.169.3H-1	SCRI_RS_181071	3H	632321083	632321084	+	No	3.2259923813397E-09	8.49133666259679	0.272189349112426	0.720552868179494	0.785620112535356	0.065067244355862	6.14013883248368e-06	-0.325373433066719
StL	QDEV.169.3H-1	SCRI_RS_181071	3H	632321083	632321084	+	No	1.75683783266124E-06	5.75526832480565	0.272189349112426	0.542750202135084	0.609590280666558	0.066840078531474	0.00334384800816535	0.238707287798364
HD	QDEV.169.3H-1	SCRI_RS_138317	3H	633538126	633538127	+	No	0.0000175916920066053	4.75469238716038	0.195266272189349	0.755517737809099	0.783968992804277	0.028451254995178	0.0284298021430014	0.347311527610048
HSHD	QDEV.169.3H-1	SCRI_RS_138317	3H	633538126	633538127	+	No	0.0000273537460620103	4.56298318916038	0.195266272189349	0.765699963968081	0.79165656261226	0.025956598644179	0.0390474725035197	5.04817137383685
Ht32	QDEV.169.3H-1	SCRI_RS_138317	3H	633538126	633538127	+	No	0.0000631270308950698	4.19978463671749	0.195266272189349	0.64663506960868	0.68207893400665	0.03544386439797	0.0150189727671187	0.0305111881719284
Ht34	QDEV.169.3H-1	SCRI_RS_138317	3H	633538126	633538127	+	No	4.22049210899168E-06	5.37463690738922	0.195266272189349	0.720552868179494	0.758199326942459	0.0376464587629649	0.00160660066282283	-0.207355996710035
HD	QDEV.169.3H-1	11_10867	3H	633641840	633641841	+	No	0.0000175916920066053	4.75469238716038	0.195266272189349	0.755517737809099	0.783968992804277	0.028451254995178	0.0284298021430014	-0.366549180813839
HSHD	QDEV.169.3H-1	11_10867	3H	633641840	633641841	+	No	0.0000273537460620103	4.56298318916038	0.195266272189349	0.765699963968081	0.79165656261226	0.025956598644179	0.0390474725035197	-5.50160963887376
Ht32	QDEV.169.3H-1	11_10867	3H	633641840	633641841	+	No	0.0000631270308950698	4.19978463671749	0.195266272189349	0.64663506960868	0.68207893400665	0.03544386439797	0.0150189727671187	0.220113666808153
Ht34	QDEV.169.3H-1	11_10867	3H	633641840	633641841	+	No	4.22049210899168E-06	5.37463690738922	0.195266272189349	0.720552868179494	0.758199326942459	0.0376464587629649	0.00160660066282283	0.54652735021941
Ht31	QDEV.169.3H-1	11_10280	3H	638623189	638623190	+	No	4.14952661590973E-07	6.38200144541434	0.207100591715976	0.624788762111522	0.686837595859723	0.062048833748201	0.000789793232561486	-0.0158237718310392
Ht32	QDEV.169.3H-1	11_10280	3H	638623189	638623190	+	No	6.38442525103806E-07	6.19487819339473	0.207100591715976	0.64663506960868	0.703031689610949	0.056396620002269	0.000364550681834273	0.0305111881719284
Ht34	QDEV.169.3H-1	11_10280	3H	638623189	638623190	+	No	5.87320046963998E-08	7.23112517515354	0.207100591715976	0.720552868179494	0.774206779569234	0.05365391138974	4.79085352594919e-05	-0.207355996710035
Ht31	QDEV.169.3H-1	12_10188	3H	638688049	638688050	+	No	1.85456293025246E-06	5.73175842531855	0.207100591715976	0.624788762111522	0.679369349902537	0.0545805877910149	0.00161846970567167	-0.194889759279257
Ht32	QDEV.169.3H-1	12_10188	3H	638688049	638688050	+	No	0.0000571879766830432	4.24269526856845	0.207100591715976	0.64663506960868	0.682513744534195	0.035878674925515	0.0148428794027353	0.055481788835305
Ht34	QDEV.169.3H-1	12_10188	3H	638688049	638688050	+	No	5.55720129198041E-07	6.25514387199039	0.207100591715976	0.720552868179494	0.765670666350625	0.0451177981711309	0.000313279102911803	-0.11841468748899
Spike	QDEV.169.4H-1	11_20606	4H	17916536	17916537	+	No	4.9302e-27	26.3071	0.266272	0.961572197310001	0.999999999999999	0.038427802689998	1.40757e-23	-0.00775199
Spike	QDEV.169.4H-1	11_21070	4H	18337769	18337770	+	No	3.3849622685533E-10	9.47044616793908	0.248520710059172	0.961572197310001	0.971781170196396	0.010208972886395	2.8531507371045e-07	-0.00185100280396
Spike	QDEV.169.4H-1	11_20422	4H	18759318	18759319	+	No	3.3849622685533E-10	9.47044616793908	0.248520710059172	0.961572197310001	0.971781170196396	0.010208972886395	2.8531507371045e-07	-0.00185100280396
Spike	QDEV.169.4H-1	11_20777	4H	19930090	19930091	+	No	2.17270769005929E-06	5.66299869849932	0.27810650887574	0.961572197310001	0.967082229190952	0.00551003188095101	0.000427798652077192	0.0201712054331438
Spike	QDEV.169.4H-1	11_20012	4H	32412992	32413222	+	No	9.87005560722155E-08	7.00568040053792	0.224852071005917	0.961572197310001	0.968675958238523	0.00710376092852205	2.96621144827553e-05	-0.0147279730445007
Spike	QDEV.169.4H-1	SCRI_RS_220122	4H	33037065	33037066	+	No	9.87005560722155E-08	7.00568040053792	0.224852071005917	0.961572197310001	0.968675958238523	0.00710376092852205	2.96621144827553e-05	0.00872513758804416
Spike	QDEV.169.5H-1	12_30167	5H	9252480	9252481	+	No	7.94516318326587E-06	5.09989717852405	0.106508875739645	0.961572197310001	0.966434783776301	0.0048625864663	0.001417715055514	0.0186186426508357
Spike	QDEV.169.5H-1	11_21065	5H	9600389	9600390	+	No	7.94516318326587E-06	5.09989717852405	0.106508875739645	0.961572197310001	0.966434783776301	0.0048625864663	0.001417715055514	0.0209288307087263
Spike	QDEV.169.5H-2	12_10530	5H	16941975	16941976	+	No	1.06002e-11	10.9747	0.284024	0.961572197310001	0.973791406409982	0.012219209099981	1.51318e-08	-0.0141002
Spike	QDEV.169.5H-2	11_20730	5H	24876262	24876263	+	No	1.54536721187646E-07	6.81096830643821	0.254437869822485	0.961572197310001	0.968440539631243	0.006868342321242	4.20192703800694e-05	0.0239161589124706
Ht31	QDEV.169.5H-2	12_31312	5H	47057299	47057300	+	No	1.86328875656642E-06	5.72971983664118	0.307692307692308	0.624788762111522	0.679346188782038	0.054557426670516	0.00161846970567167	-0.119261651596727
Ht32	QDEV.169.5H-2	12_31312	5H	47057299	47057300	+	No	3.95753033850764E-07	6.40257574714256	0.307692307692308	0.64663506960868	0.705296170329851	0.058661100721171	0.000302043918466496	-0.140406914286979
Ht34	QDEV.169.5H-2	12_31312	5H	47057299	47057300	+	No	6.03514909287187E-07	6.21931199658374	0.307692307692308	0.720552868179494	0.765362338354775	0.0448094701752809	0.000313279102911803	-0.26792604667742
Spike	QDEV.169.5H-2	11_11198	5H	74274298	74274299	+	No	0.000112388366874798	3.94927863951025	0.372781065088757	0.961572197310001	0.965152221278369	0.00358002396836798	0.00891302187298742	-0.0171368986957532
Spike	QDEV.169.5H-2	12_10923	5H	74312905	74312906	+	No	0.000112388366874798	3.94927863951025	0.372781065088757	0.961572197310001	0.965152221278369	0.00358002396836798	0.00891302187298742	-0.00375466848709038
Spike	QDEV.169.5H-2	11_21401	5H	74314812	74314813	+	No	0.000112388366874798	3.94927863951025	0.372781065088757	0.961572197310001	0.965152221278369	0.00358002396836798	0.00891302187298742	0.00581752299331129
Spike	QDEV.169.5H-2	SCRI_RS_159315	5H	74316516	74316517	+	No	0.000112388366874798	3.94927863951025	0.372781065088757	0.961572197310001	0.965152221278369	0.00358002396836798	0.00891302187298742	0.00581752299331129
Spike	QDEV.169.5H-2	SCRI_RS_142259	5H	80422910	80422911	+	No	0.000112388366874798	3.94927863951025	0.372781065088757	0.961572197310001	0.965152221278369	0.00358002396836798	0.00891302187298742	-0.00405871226757881
Spike	QDEV.169.5H-2	SCRI_RS_101469	5H	80726333	80726334	+	No	0.000112388366874798	3.94927863951025	0.372781065088757	0.961572197310001	0.965152221278369	0.00358002396836798	0.00891302187298742	-0.00405871226757881
Spike	QDEV.169.5H-2	SCRI_RS_175284	5H	81676046	81676047	+	No	0.000112388366874798	3.94927863951025	0.372781065088757	0.961572197310001	0.965152221278369	0.00358002396836798	0.00891302187298742	-0.00222298812150257
Spike	QDEV.169.5H-2	SCRI_RS_148312	5H	81676209	81676210	+	No	0.000112388366874798	3.94927863951025	0.372781065088757	0.961572197310001	0.965152221278369	0.00358002396836798	0.00891302187298742	0.00818620564314188
Spike	QDEV.169.5H-2	SCRI_RS_153553	5H	82543246	82543247	+	No	0.000112388366874798	3.94927863951025	0.372781065088757	0.961572197310001	0.965152221278369	0.00358002396836798	0.00891302187298742	0.00308403211965924
Spike	QDEV.169.5H-2	SCRI_RS_166369	5H	84501323	84501324	+	No	0.000112388366874798	3.94927863951025	0.372781065088757	0.961572197310001	0.965152221278369	0.00358002396836798	0.00891302187298742	-0.0101676487647637
Spike	QDEV.169.5H-2	SCRI_RS_145129	5H	86521501	86521502	+	No	0.000112388366874798	3.94927863951025	0.372781065088757	0.961572197310001	0.965152221278369	0.00358002396836798	0.00891302187298742	-0.00632528097594331
Spike	QDEV.169.5H-2	SCRI_RS_192520	5H	86530301	86530302	+	No	0.000112388366874798	3.94927863951025	0.372781065088757	0.961572197310001	0.965152221278369	0.00358002396836798	0.00891302187298742	0.00823825885890983
Spike	QDEV.169.5H-2	SCRI_RS_238458	5H	87514605	87514606	+	No	0.000112388366874798	3.94927863951025	0.372781065088757	0.961572197310001	0.965152221278369	0.00358002396836798	0.00891302187298742	0.00535276376831462
Spike	QDEV.169.5H-2	SCRI_RS_187764	5H	90682717	90682718	+	No	0.000112388366874798	3.94927863951025	0.372781065088757	0.961572197310001	0.965152221278369	0.00358002396836798	0.00891302187298742	0.0356588406211813
Spike	QDEV.169.5H-2	SCRI_RS_141949	5H	92319356	92319357	+	No	0.000112388366874798	3.94927863951025	0.372781065088757	0.961572197310001	0.965152221278369	0.00358002396836798	0.00891302187298742	0.0260437888573506
Spike	QDEV.169.5H-2	SCRI_RS_165927	5H	92322224	92322320	-	No	0.000112388366874798	3.94927863951025	0.372781065088757	0.961572197310001	0.965152221278369	0.00358002396836798	0.00891302187298742	-0.011720999089448
Spike	QDEV.169.5H-2	SCRI_RS_137866	5H	94138749	94138750	+	No	0.000112388366874798	3.94927863951025	0.372781065088757	0.961572197310001	0.965152221278369	0.00358002396836798	0.00891302187298742	0.0209288307087263
Spike	QDEV.169.5H-2	SCRI_RS_138811	5H	94860076	94860077	+	No	0.000112388366874798	3.94927863951025	0.372781065088757	0.961572197310001	0.965152221278369	0.00358002396836798	0.00891302187298742	0.0209288307087263
Spike	QDEV.169.5H-2	SCRI_RS_91468	5H	265950435	265950436	+	No	0.000112388366874798	3.94927863951025	0.372781065088757	0.961572197310001	0.965152221278369	0.00358002396836798	0.00891302187298742	0.0322189223079477
Spike	QDEV.169.5H-2	12_10508	5H	372542948	372542949	+	No	0.0000838114282336707	4.07669675845299	0.218934911242604	0.961572197310001	0.965291463899519	0.00371926658951804	0.00891302187298742	-0.08099420715007
Ht32	QDEV.169.5H-2	11_21001	5H	501407464	501407465	+	No	0.0000990879219256554	4.00397927952801	0.248520710059172	0.64663506960868	0.680104241957404	0.033469172348724	0.020955260525759	-0.471272453267872
Ht34	QDEV.169.5H-2	11_21001	5H	501407464	501407465	+	No	0.0000865072649489834	4.06294741860725	0.248520710059172	0.720552868179494	0.747489873546113	0.0269370053666189	0.018998326263796	-0.765462641951245
Spike	QDEV.169.5H-2	11_21001	5H	501407464	501407465	+	No	0.000123058893113427	3.90988699560987	0.248520710059172	0.961572197310001	0.965109320664434	0.00353712335443301	0.00962556547503654	0.00270628969883546
LD	QDEV.169.5H-3	SCRI_RS_169005	5H	547771580	547771581	+	No	0.000139923841995504	3.85410827861129	0.289940828402367	0.212781084837896	0.28535700238124	0.072575917543344	0.399482568897163	0.245988550082364
LD	QDEV.169.5H-4	SCRI_RS_128712	5H	585859436	585859437	+	No	0.0000668551397664186	4.17486519892723	0.236686390532544	0.212781084837896	0.292681218619149	0.079900133781253	0.38174284806625	-0.0801864679855129
Ht34	QDEV.169.5H-4	SCRI_RS_132308	5H	644527056	644527057	+	No	0.000151678508145907	3.81907595154601	0.420118343195266	0.720552868179494	0.745557579683014	0.0250047115035199	0.0298649752245907	0.342009934680849
Ht32	QDEV.169.5H-4	SCRI_RS_145388	5H	645151239	645151240	+	No	0.0000437077443986529	4.35944160532674	0.390532544378698	0.64663506960868	0.683700422438677	0.037065352829997	0.0124785610258154	-0.152159566275557
Ht34	QDEV.169.5H-4	SCRI_RS_145388	5H	645151239	645151240	+	No	0.000078116776006776	4.1072556889807	0.390532544378698	0.720552868179494	0.747843013346992	0.0272901451674979	0.0178418716399476	0.444888560043964
SB	QDEV.169.5H-5	12_11192	5H	664718043	664718044	+	No	0.000116075860563986	3.93525808787454	0.0828402366863905	0.794125407332462	0.813223317738269	0.019097910405807	0.0537802709361034	-0.138299804130502
Spike	QDEV.169.6H-1	SCRI_RS_203036	6H	9155828	9155829	+	No	0.000053157477554908	4.27443563551666	0.177514792899408	0.961572197310001	0.965508966046913	0.00393676873691207	0.00674509326307832	0.00686920039879624
Ht31	QDEV.169.6H-1	SCRI_RS_150944	6H	43883895	43883896	+	No	1.03369276894952E-06	5.98560852176101	0.325443786982249	0.624788762111522	0.682265821709499	0.057477059597977	0.00147559642767544	-0.199678327021147
Ht32	QDEV.169.6H-1	SCRI_RS_150944	6H	43883895	43883896	+	No	3.47973955615922E-06	5.45845325994873	0.325443786982249	0.64663506960868	0.695126835074345	0.048491765465665	0.00152840868197455	-0.118116536670787
Ht34	QDEV.169.6H-1	SCRI_RS_150944	6H	43883895	43883896	+	No	2.29607551007391E-07	6.63901383357843	0.325443786982249	0.720552868179494	0.768996381601541	0.048443513422047	0.000145673235139134	-0.333609081554098
Spike	QDEV.169.6H-1	11_20101	6H	121304721	121304722	+	No	0.000112388366874798	3.94927863951025	0.372781065088757	0.961572197310001	0.965152221278369	0.00358002396836798	0.00891302187298742	-0.0121529000316514
HD	QDEV.169.6H-2	SCRI_RS_187343	6H	396724697	396724698	+	No	0.000157716858517515	3.8021218820052	0.0710059171597633	0.755517737809099	0.777276929014614	0.0217591912055149	0.0984327910615187	0.0142835345226473
HSHD	QDEV.169.6H-2	SCRI_RS_187343	6H	396724697	396724698	+	No	0.0000976321208403352	4.01040727650636	0.0710059171597633	0.765699963968081	0.787934652693275	0.022234688725194	0.111495881999663	0.228947463301608
HSMD	QDEV.169.6H-3	SCRI_RS_124549	6H	567208338	567208339	+	No	0.00010873874260025	3.96361569326672	0.0828402366863905	0.823516808717797	0.84003018446362	0.016513375745823	0.202475357617978	3.14076007568474
Ht31	QDEV.169.6H-3	SCRI_RS_124549	6H	567208338	567208339	+	No	0.0000265427747906218	4.57605367780678	0.0828402366863905	0.624788762111522	0.666498532037659	0.041709769926137	0.00947245275340317	-0.165704449596209
Ht32	QDEV.169.6H-3	SCRI_RS_124549	6H	567208338	567208339	+	No	0.0000121731672175894	4.91459641222458	0.0828402366863905	0.64663506960868	0.689415630421559	0.042780560812879	0.00463391898749568	-0.147815055500608
Ht34	QDEV.169.6H-3	SCRI_RS_124549	6H	567208338	567208339	+	No	0.0000246600570960252	4.60800592220663	0.0828402366863905	0.720552868179494	0.751876878180653	0.0313240100011589	0.00640040572810472	-0.249999006528718
HSMD	QDEV.169.7H-1	SCRI_RS_229445	7H	5199041	5199042	+	No	0.000151857808337049	3.81856287229686	0.195266272189349	0.823516808717797	0.83930583263703	0.015789023919233	0.202475357617978	5.9770253598499
Ht31	QDEV.169.7H-2	12_30141	7H	31380476	31380477	+	No	0.000019079636667902	4.71942989979061	0.260355029585799	0.624788762111522	0.668066497377841	0.043277735266319	0.00726298169158137	1.27468321222237
Ht32	QDEV.169.7H-2	12_30141	7H	31380476	31380477	+	No	1.89947899906692E-06	5.72136550370956	0.260355029585799	0.64663506960868	0.697926569010911	0.051291499402231	0.000903835423722675	1.93667447803987
Ht34	QDEV.169.7H-2	12_30141	7H	31380476	31380477	+	No	0.0000210235688162414	4.6772935592097	0.260355029585799	0.720552868179494	0.752441109996058	0.0318882418165639	0.0057164084733685	2.47817627434582
Ht31	QDEV.169.7H-2	SCRI_RS_192686	7H	31486953	31486954	+	No	0.0000190796366679013	4.71942989979062	0.260355029585799	0.624788762111522	0.668066497377841	0.043277735266319	0.00726298169158137	-1.27468321222238
Ht32	QDEV.169.7H-2	SCRI_RS_192686	7H	31486953	31486954	+	No	1.89947899906689E-06	5.72136550370957	0.260355029585799	0.64663506960868	0.697926569010911	0.051291499402231	0.000903835423722675	-1.93667447803986
Ht34	QDEV.169.7H-2	SCRI_RS_192686	7H	31486953	31486954	+	No	0.0000210235688162413	4.67729355920971	0.260355029585799	0.720552868179494	0.752441109996058	0.0318882418165639	0.0057164084733685	-2.47817627434584
Ht32	QDEV.169.7H-2	SCRI_RS_179005	7H	31911992	31911993	+	No	0.0000465715394680835	4.33187940579836	0.319526627218935	0.64663506960868	0.683419779108084	0.036784709499404	0.0126630233506075	-0.816133292294154
Ht31	QDEV.169.7H-2	12_30219	7H	32324876	32324877	+	No	6.96133723127226E-06	5.15730732700158	0.254437869822485	0.624788762111522	0.67290619446257	0.048117432351048	0.00305763350696651	-0.315091376499893
Ht32	QDEV.169.7H-2	12_30219	7H	32324876	32324877	+	No	4.76076228756299E-07	6.32232350299872	0.254437869822485	0.64663506960868	0.704419383725502	0.0577843141168219	0.000302043918466496	-0.539815236900182
Ht34	QDEV.169.7H-2	12_30219	7H	32324876	32324877	+	No	5.70103379653644E-06	5.24404638442899	0.254437869822485	0.720552868179494	0.757110132860125	0.0365572646806309	0.00191487664577783	-0.346635128058949
Ht31	QDEV.169.7H-2	SCRI_RS_214533	7H	32327785	32327786	+	No	6.96133723127226E-06	5.15730732700158	0.254437869822485	0.624788762111522	0.67290619446257	0.048117432351048	0.00305763350696651	-1.27468321222238
Ht32	QDEV.169.7H-2	SCRI_RS_214533	7H	32327785	32327786	+	No	4.76076228756299E-07	6.32232350299872	0.254437869822485	0.64663506960868	0.704419383725502	0.0577843141168219	0.000302043918466496	-1.93667447803986
Ht34	QDEV.169.7H-2	SCRI_RS_214533	7H	32327785	32327786	+	No	5.70103379653644E-06	5.24404638442899	0.254437869822485	0.720552868179494	0.757110132860125	0.0365572646806309	0.00191487664577783	-2.47817627434584
Ht31	QDEV.169.7H-2	12_30895	7H	39680381	39680382	+	No	7.689895813319E-10	9.1140795442047	0.230769230769231	0.624788762111522	0.719945527524707	0.095156765413185	2.19546525470273e-06	0.505561512453107
Ht32	QDEV.169.7H-2	12_30895	7H	39680381	39680382	+	No	4.58230868099268E-10	9.33891565850403	0.230769230769231	0.64663506960868	0.738934375631368	0.092299306022688	1.30824912842341e-06	0.292050768406604
Ht34	QDEV.169.7H-2	12_30895	7H	39680381	39680382	+	No	1.69515820358597E-08	7.77078976428202	0.230769230769231	0.720552868179494	0.779040428295761	0.058487560116267	1.61322555707951e-05	1.07358928260422
Ht31	QDEV.169.7H-2	12_30894	7H	39680495	39680496	+	No	7.68989581331955E-10	9.11407954420467	0.230769230769231	0.624788762111522	0.719945527524707	0.095156765413185	2.19546525470273e-06	0.203355552317049
Ht32	QDEV.169.7H-2	12_30894	7H	39680495	39680496	+	No	4.58230868099193E-10	9.3389156585041	0.230769230769231	0.64663506960868	0.738934375631367	0.092299306022687	1.30824912842341e-06	0.883262214521002
Ht34	QDEV.169.7H-2	12_30894	7H	39680495	39680496	+	No	1.69515820358618E-08	7.77078976428196	0.230769230769231	0.720552868179494	0.779040428295761	0.058487560116267	1.61322555707951e-05	0.208690877840851
Ht31	QDEV.169.7H-2	12_10696	7H	62559294	62559295	+	No	0.000160718778882715	3.7939333759519	0.289940828402367	0.624788762111522	0.658096378037741	0.033307615926219	0.0399001838008827	0.269459333828799
HD		11_11141	Unknown	Unknown	Unknown	Unknown	Unknown	0.000165865423361171	3.78024413843927	0.218934911242604	0.755517737809099	0.77712621500731	0.021608477198211	0.0984327910615187	0.19407170445414
Ht31		11_11141	Unknown	Unknown	Unknown	Unknown	Unknown	2.17719398784138E-06	5.66210287362509	0.218934911242604	0.624788762111522	0.678578870533099	0.0537901084215769	0.00161846970567167	0.00941748707280077
Ht32		SCRI_RS_186912	Unknown	Unknown	Unknown	Unknown	Unknown	0.000155976618567293	3.80694049900616	0.310650887573965	0.64663506960868	0.678132944370139	0.031497874761459	0.0296875497339748	-0.52157789082602
Ht32		11_11141	Unknown	Unknown	Unknown	Unknown	Unknown	0.0000287010046607598	4.54210290079257	0.218934911242604	0.64663506960868	0.685567815531884	0.0389327459232039	0.0102426710383086	-0.392812629723846
Ht34		SCRI_RS_186912	Unknown	Unknown	Unknown	Unknown	Unknown	0.0000160655407498156	4.79410465195444	0.310650887573965	0.720552868179494	0.753395617989786	0.032842749810292	0.00509634653785817	-0.719997719209147
Ht34		11_11141	Unknown	Unknown	Unknown	Unknown	Unknown	2.04808548357262E-07	6.68865192061168	0.218934911242604	0.720552868179494	0.769429435077825	0.048876566898331	0.000145673235139134	-0.455907328725305
SB		12_30691	Unknown	Unknown	Unknown	Unknown	Unknown	0.0000248398150323608	4.60485164242155	0.331360946745562	0.794125407332462	0.817183567647112	0.02305816031465	0.0157594826483089	-0.00475889778373073

## Sheet: Morex info
Marker	chr	start	end	strand	other_alignments	Gene_class	Description	InterPro	GeneOntologies	PFAM
HORVU1Hr1G050920	chr1H	377585034	377595334	-	No	HC_G	Phenylalanine--tRNA ligase beta subunit	IPR005147,IPR009061,IPR020825,IPR002319,IPR004531,IPR005146	GO:0003723,GO:0004812,GO:0004826,GO:0005524,GO:0005737,GO:0006432,GO:0043039,GO:0000049,GO:0000166,GO:0000287	PF01409,PF03483,PF03484
SCRI_RS_118168	chr1H	377585383	377585384	+	No
HORVU1Hr1G076470	chr1H	514255124	514268015	+	No	HC_G	gamma-glutamyl hydrolase 1	IPR011697,IPR015527,IPR029062	GO:0016787,GO:0003824,GO:0006541,GO:0008242	PF07722
HORVU1Hr1G076480	chr1H	514257379	514272347	-	No	HC_G	trehalose phosphate synthase	IPR023214,IPR001830,IPR003337,IPR006379	GO:0003824,GO:0005992	PF00982,PF02358
SCRI_RS_130139	chr1H	514262253	514265436	+	No
SCRI_RS_145026	chr1H	514266568	514266569	+	No
HORVU1Hr1G082160	chr1H	528880145	528883062	-	No	HC_G	Splicing factor 3B subunit 5	IPR009846,IPR017089	-	PF07189
SCRI_RS_155997	chr1H	528880379	528880380	+	No
HORVU1Hr1G090450	chr1H	546270397	546273711	+	No	HC_G	Nuclear transcription factor Y subunit B-4	IPR003956,IPR003958,IPR009072	GO:0046982,GO:0005634,GO:0006355,GO:0043565	PF00808
SCRI_RS_167578	chr1H	546273296	546273297	+	No
HORVU1Hr1G090710	chr1H	546756850	546817241	-	No	HC_G	malate dehydrogenase	IPR015955,IPR016040,IPR022383,IPR001236,IPR001252,IPR010097	GO:0016491,GO:0016615,GO:0016616,GO:0030060,GO:0055114,GO:0003824,GO:0005975,GO:0006108	PF00056,PF02866
12_30444	chr1H	546757187	546757188	+	No
HORVU2Hr1G014770	chr2H	32347378	32389420	-	No	HC_G	26S protease regulatory subunit 4 homolog	IPR005937,IPR027417,IPR003593,IPR003959,IPR003960	GO:0030163,GO:0005524,GO:0005737,GO:0016787	PF00004
11_10216	chr2H	32348627	32348628	+	No
HORVU2Hr1G026870	chr2H	86580719	86708702	-	No	HC_G	novel plant snare 13	-	-	-
11_21005	chr2H	86580884	86580885	+	No
HORVU2Hr1G027430	chr2H	90242779	90244139	-	No	HC_G	Low temperature and salt responsive protein family	IPR000612	GO:0016021	PF01679
11_10234	chr2H	90242991	90242992	+	No
HORVU2Hr1G027640	chr2H	91939510	91943875	-	No	HC_G	Pectin acetylesterase 2	IPR004963,IPR029058	GO:0016787	PF03283
11_11054	chr2H	91940117	91940118	+	No
HORVU2Hr1G027860	chr2H	93017618	93018223	-	No	HC_G	NADH-ubiquinone oxidoreductase 20.9 kDa subunit	IPR019721	-	PF10785
11_20674	chr2H	93017737	93017738	+	No
HORVU2Hr1G028120	chr2H	94196295	94355239	-	No	HC_TE?	ATP-dependent RNA helicase dbp8	IPR014001,IPR027417,IPR000629,IPR001650,IPR011545	GO:0003676,GO:0005524	PF00270,PF00271
SCRI_RS_182050	chr2H	94197823	94197824	+	No
HORVU2Hr1G028600	chr2H	97396366	97401345	+	No	HC_G	Developmentally-regulated GTP-binding protein 1 homolog	IPR006074,IPR012675,IPR012676,IPR027417,IPR031167,IPR031662,IPR004095,IPR005225,IPR006073	GO:0005525	PF01926,PF02824,PF16897
SCRI_RS_151535	chr2H	97400153	97400154	+	No
HORVU2Hr1G029290	chr2H	103693165	103696976	+	No	HC_G	trehalose-6-phosphate phosphatase	IPR003337,IPR023214	GO:0003824,GO:0005992	PF02358
HORVU2Hr1G029300	chr2H	103696026	103696841	-	No	LC_u	undescribed protein	-	-	-
SCRI_RS_175065	chr2H	103696782	103696783	+	No
HORVU2Hr1G029720	chr2H	107636945	107639244	+	No	HC_G	Copper-transporting ATPase PAA1, chloroplastic	IPR006121,IPR017969	GO:0030001,GO:0046872	PF00403
11_10733	chr2H	107638980	107638981	+	No
HORVU2Hr1G029870	chr2H	108478220	108481831	-	No	HC_G	Phospho-2-dehydro-3-deoxyheptonate aldolase 2, chloroplastic	IPR002480	GO:0003849,GO:0009073	PF01474
11_10325	chr2H	108479511	108479512	+	No
HORVU2Hr1G029960	chr2H	108974585	108977238	+	No	HC_G	alcohol dehydrogenase 1	IPR011032,IPR013149,IPR016040	GO:0055114	PF00107
SCRI_RS_154617	chr2H	108976611	108976731	+	No
HORVU2Hr1G030690	chr2H	113474060	113481338	-	No	HC_G	Receptor-like protein kinase	IPR011009,IPR013210,IPR032675,IPR000719,IPR001611,IPR003591	GO:0006468,GO:0004672,GO:0005515,GO:0005524	PF00069,PF08263,PF13855
SCRI_RS_6792	chr2H	113478469	113480884	-	No
HORVU2Hr1G034690	chr2H	143486730	143491092	+	No	HC_G	26S proteasome non-ATPase regulatory subunit 13 homolog B	IPR000717,IPR011991	GO:0005515	PF01399
SCRI_RS_109060	chr2H	143487845	143487846	+	No
HORVU2Hr1G042270	chr2H	212169833	212173042	+	No	HC_G	QR1	IPR016040	-	PF13602
11_10358	chr2H	212172560	212172561	+	No
HORVU2Hr1G060380	chr2H	403073524	403079809	+	No	HC_G	Nuclear-interacting partner of ALK	IPR012935	GO:0005634,GO:0008270	PF07967
SCRI_RS_117951	chr2H	403078433	403078434	+	No
HORVU2Hr1G060390	chr2H	403313393	403318326	+	No	HC_G	Early-responsive to dehydration stress protein (ERD4)	IPR003864,IPR027815,IPR032880	GO:0016020	PF02714,PF13967,PF14703
SCRI_RS_175300	chr2H	403316650	403316651	+	No
HORVU2Hr1G065110	chr2H	445717095	445720634	+	No	HC_G	D-inositol 3-phosphate glycosyltransferase	IPR001296	-	PF00534
11_20631	chr2H	445720209	445720210	+	No
HORVU2Hr1G067750	chr2H	474749230	474752598	+	No	HC_G	Peptidyl-prolyl cis-trans isomerase	IPR013105,IPR019734,IPR001179,IPR011990,IPR013026	GO:0005515,GO:0006457	PF00254,PF07719,PF13414
11_20251	chr2H	474752381	474752382	+	No
HORVU2Hr1G069670	chr2H	491087271	491138257	-	No	LC_u	undescribed protein	-	-	-
HORVU2Hr1G069680	chr2H	491087271	491138257	+	No	LC_u	undescribed protein	-	-	-
HORVU2Hr1G069710	chr2H	491104838	491106331	-	No	HC_U	unknown protein
11_11384	chr2H	491105224	491105225	+	No
SCRI_RS_125516	chr2H	539267692	539267693	+	No
12_30275	chr2H	540085329	540085330	+	No
HORVU2Hr1G075310	chr2H	542980893	542986929	+	No	LC_TE?	F-box only protein 9	IPR001810	GO:0005515	PF12937
11_10692	chr2H	542984558	542984559	+	No
HORVU2Hr1G075420	chr2H	543447086	543452541	-	No	HC_G	RNA-binding region RNP-1 protein	IPR000504,IPR012677	GO:0000166,GO:0003676	-
SCRI_RS_12492	chr2H	543450750	543450751	+	No
HORVU2Hr1G076180	chr2H	549093353	549099558	+	No	HC_G	Regulator of chromosome condensation (RCC1) family protein	IPR000408,IPR009091	-	PF00415
11_11430	chr2H	549098026	549098217	+	No
HORVU2Hr1G078680	chr2H	569894229	569897864	-	No	HC_U	unknown protein
SCRI_RS_165574	chr2H	569894887	569894888	+	No
HORVU2Hr1G085880	chr2H	620408029	620412655	-	No	HC_G	Lupus La protein homolog A	IPR011991,IPR012677,IPR014886,IPR000504,IPR002344,IPR006630	GO:0005634,GO:0006396,GO:0030529,GO:0000166,GO:0003676,GO:0003723	PF05383,PF08777,PF14259
12_31383	chr2H	620408210	620408211	+	No
SCRI_RS_173752	chr2H	620412362	620412363	+	No
HORVU2Hr1G086020	chr2H	620943776	620953274	+	No	HC_G	O-fucosyltransferase family protein	IPR019378,IPR024709	-	PF10250
HORVU2Hr1G086040	chr2H	620950422	620953366	-	No	HC_G	Photosystem II reaction center PsbP family protein	IPR002683,IPR016123	GO:0015979,GO:0019898,GO:0005509,GO:0009523,GO:0009654	PF01789
11_20667	chr2H	620951832	620951833	+	No
HORVU2Hr1G086120	chr2H	621086834	621091537	+	No	HC_G	Peroxidase superfamily protein	IPR019793,IPR000823,IPR002016,IPR010255	GO:0055114,GO:0004601,GO:0006979,GO:0020037	PF00141
SCRI_RS_6727	chr2H	621087144	621087145	+	No
SCRI_RS_150266	chr2H	621090749	621090750	+	No
HORVU2Hr1G086460	chr2H	623317877	623322264	-	No	HC_G	DNA-3-methyladenine glycosylase 1	IPR005019,IPR011257	GO:0008725,GO:0003824,GO:0006281,GO:0006284	PF03352
SCRI_RS_207224	chr2H	623318110	623318111	+	No
HORVU2Hr1G086710	chr2H	624265708	624272799	+	No	HC_G	Sister chromatid cohesion protein PDS5 homolog B-B	IPR011989,IPR016024	GO:0005488	-
SCRI_RS_73	chr2H	624266485	624266486	+	No
HORVU2Hr1G086720	chr2H	624271697	624272752	-	No	LC_u	undescribed protein	-	-	-
11_21078	chr2H	624272301	624272302	+	No
HORVU2Hr1G086820	chr2H	624655848	624662418	-	No	HC_G	Gamma-tubulin complex component 2	IPR007259	GO:0090063,GO:0000226,GO:0000922,GO:0005815	PF04130
SCRI_RS_206677	chr2H	624657452	624657660	-	No
SCRI_RS_156871	chr2H	624659037	624659038	+	No
HORVU2Hr1G086900	chr2H	625292473	625294770	+	No	HC_G	Ergosterol biosynthetic protein 28	IPR005352	GO:0016021	PF03694
SCRI_RS_221992	chr2H	625293799	625293800	+	No
HORVU2Hr1G086920	chr2H	625383492	625387717	-	No	HC_G	Major facilitator superfamily protein	IPR010658,IPR011701,IPR020846	GO:0016021,GO:0055085	PF06813,PF07690
SCRI_RS_9469	chr2H	625385194	625385195	+	No
HORVU2Hr1G086990	chr2H	625763229	625766623	-	No	HC_G	Transmembrane protein 184C	IPR005178	-	PF03619
11_20419	chr2H	625765678	625765679	+	No
HORVU2Hr1G087050	chr2H	626119915	626125711	+	No	HC_G	Trafficking protein particle complex subunit 2	IPR006722,IPR011012	GO:0005622,GO:0006810,GO:0006888	PF04628
11_21156	chr2H	626123766	626124514	-	No
HORVU2Hr1G089440	chr2H	638986925	639231515	+	No	HC_G	phenylalanine ammonia-lyase 2	IPR022313,IPR023144,IPR024083,IPR001106,IPR005922,IPR008948	GO:0016841,GO:0003824,GO:0005737,GO:0006559	PF00221
12_20489	chr2H	639062553	639062554	+	No
HORVU2Hr1G090010	chr2H	641327675	641328816	-	No	HC_G	Defensin-2	IPR003614,IPR008176	GO:0006952	PF00304
12_31293	chr2H	641328117	641328118	+	No
HORVU2Hr1G090640	chr2H	645146133	645147494	-	No	HC_G	TCP family transcription factor	IPR005333,IPR017887	-	PF03634
SCRI_RS_158285	chr2H	645146545	645146546	+	No
HORVU2Hr1G090660	chr2H	645200993	645202963	-	No	HC_G	sulfotransferase 2A	IPR000863,IPR027417	GO:0008146	PF00685
12_10859	chr2H	645202515	645202516	+	No
HORVU2Hr1G091720	chr2H	649447327	649449948	-	No	HC_G	cytochrome B561-1	IPR004877,IPR006593	GO:0016021	PF03188
11_20781	chr2H	649449402	649449403	+	No
HORVU2Hr1G091830	chr2H	649645044	649649558	+	No	HC_G	undescribed protein	IPR008962	-	-
SCRI_RS_133327	chr2H	649646163	649646164	+	No
HORVU2Hr1G091880	chr2H	649971828	649978124	-	No	HC_G	Vacuolar-processing enzyme	-	-	-
HORVU2Hr1G091890	chr2H	649971910	649976354	+	No	HC_G	histidine triad nucleotide-binding 4	IPR001310,IPR011146	GO:0003824	PF11969
SCRI_RS_154203	chr2H	649973213	649973214	+	No
HORVU2Hr1G092080	chr2H	650897742	651060215	+	No	HC_G	Vacuolar-processing enzyme	IPR001096	GO:0006508,GO:0008233	PF01650
CBX26637.1	chr2H	651056400	651060103	+	No	ncbi|vpe2a	vacuolar processing enzyme 2a	-	-	-
11_20340	chr2H	651056482	651058680	-	No
HORVU2Hr1G092300	chr2H	652093963	652095055	+	No	HC_G	Homeobox-leucine zipper protein family	IPR017970,IPR000047,IPR001356,IPR009057	GO:0003677,GO:0006355,GO:0043565	PF00046
12_30896	chr2H	652094527	652094528	+	No
HORVU2Hr1G092900	chr2H	655813873	655816213	-	No	HC_G	Trihelix transcription factor	-	-	-
SCRI_RS_10670	chr2H	655815347	655815348	+	No
HORVU2Hr1G092930	chr2H	655873271	655877892	+	No	HC_G	casein kinase II beta subunit 4	IPR000704,IPR016149,IPR016150	GO:0005956,GO:0019887	PF01214
SCRI_RS_128449	chr2H	655877532	655877533	+	No
HORVU2Hr1G092980	chr2H	656017732	656023394	-	No	HC_G	cationic amino acid transporter 6	IPR002293,IPR029485	GO:0003333,GO:0015171,GO:0016020	PF13520,PF13906
SCRI_RS_198601	chr2H	656022218	656022219	+	No
HORVU2Hr1G115790	chr2H	735736194	735736847	+	No	LC_U	unknown function	-	-	-
12_31461	chr2H	735736634	735736635	+	No
HORVU2Hr1G116560	chr2H	738341398	738347329	+	No	LC_u	undescribed protein	-	-	-
12_10623	chr2H	738343208	738343209	+	No
HORVU2Hr1G118160	chr2H	741974081	742067974	+	No	LC_u	undescribed protein	-	-	-
HORVU2Hr1G118220	chr2H	742025148	742025908	-	No	LC_u	undescribed protein	-	-	-
12_10447	chr2H	742025697	742025698	+	No
HORVU2Hr1G118320	chr2H	742197934	742204374	+	No	HC_G	Phosphatidylinositol 3- and 4-kinase family protein	IPR000403	GO:0016773	PF00454
11_10714	chr2H	742203860	742203861	+	No
HORVU2Hr1G127720	chr2H	767882846	767958541	+	No	HC_G	Protein of unknown function (DUF810)	IPR014772	-	-
HORVU2Hr1G127740	chr2H	767937297	767941613	+	No	HC_G	Dolichyl-diphosphooligosaccharide--protein glycosyltransferase subunit 1B	IPR007676	GO:0016021,GO:0004579,GO:0005783,GO:0006486	PF04597
12_20775	chr2H	767940290	767940291	+	No
HORVU3Hr1G088970	chr3H	626792812	626797930	+	No	HC_G	Nucleic acid-binding, OB-fold-like protein	IPR003029,IPR012340	GO:0003676	-
SCRI_RS_193132	chr3H	626797877	626797878	+	No
HORVU3Hr1G088980	chr3H	626799114	626805104	-	No	HC_G	3-(3-hydroxy-phenyl)propionate/3-hydroxycinnamic acid hydroxylase 2	IPR002938,IPR023753	GO:0016491,GO:0055114,GO:0071949	PF01494
HORVU3Hr1G088990	chr3H	626799239	626802448	+	No	HC_G	Acid phosphatase/vanadium-dependent haloperoxidase-related protein	IPR003832	-	PF02681
SCRI_RS_151711	chr3H	626800805	626800806	+	No
HORVU3Hr1G090070	chr3H	630719887	630724316	+	No	LC_u	undescribed protein	-	-	-
11_10918	chr3H	630722599	630722600	+	No
HORVU3Hr1G090460	chr3H	631825218	631830515	-	No	HC_G	Serine/threonine-protein kinase rio2	IPR015285,IPR000687,IPR011009,IPR011991	GO:0004674,GO:0005524,GO:0006468	PF01163,PF09202
12_31525	chr3H	631827160	631827161	+	No
HORVU3Hr1G090530	chr3H	632241618	632252806	+	No	HC_G	Peptide chain release factor 2	IPR000352,IPR014720	GO:0003747,GO:0006415	PF00472
HORVU3Hr1G090540	chr3H	632242327	632247481	+	No	HC_G	PHD finger protein ALFIN-LIKE 6	IPR019786,IPR019787,IPR021998,IPR001965,IPR011011,IPR013083	GO:0042393,GO:0005515,GO:0006355,GO:0008270	PF00628,PF12165
11_11172	chr3H	632247045	632247046	+	No
HORVU3Hr1G090560	chr3H	632250577	632254319	-	No	HC_G	2-C-methyl-D-erythritol 4-phosphate cytidylyltransferase	IPR001228,IPR018294,IPR029044	GO:0003824,GO:0008299,GO:0050518	PF01128
SCRI_RS_138723	chr3H	632253044	632253662	-	No
HORVU3Hr1G090580	chr3H	632316922	632321810	+	No	HC_G	Protein root UVB sensitive 6	IPR006968	-	PF04884
HORVU3Hr1G090590	chr3H	632320953	632321753	-	No	LC_u	undescribed protein	-	-	-
SCRI_RS_181071	chr3H	632321083	632321084	+	No
HORVU3Hr1G090910	chr3H	633528960	633653319	+	No	HC_TE?	zinc ion binding
SCRI_RS_138317	chr3H	633538126	633538127	+	No
HORVU3Hr1G090930	chr3H	633641458	633644062	-	No	LC_U	Chromosome 3B, genomic scaffold, cultivar Chinese Spring	-	-	-
11_10867	chr3H	633641840	633641841	+	No
HORVU3Hr1G092580	chr3H	638621000	638627727	+	No	HC_U	Chromosome 3B, genomic scaffold, cultivar Chinese Spring	-	-	-
HORVU3Hr1G092590	chr3H	638623095	638625437	-	No	HC_U	Protein of unknown function (DUF707)	IPR007877	-	PF05212
11_10280	chr3H	638623189	638623190	+	No
HORVU3Hr1G092600	chr3H	638683602	638688496	+	No	HC_TE?	ATP-dependent RNA helicase DBP2	IPR014001,IPR014014,IPR027417,IPR000629,IPR001650,IPR011545	GO:0003676,GO:0005524	PF00270,PF00271
12_10188	chr3H	638688049	638688050	+	No
HORVU4Hr1G007050	chr4H	17916120	17919867	+	No	HC_G	Phytanoyl-CoA dioxygenase domain-containing protein 1	IPR008775	-	PF05721
11_20606	chr4H	17916536	17916537	+	No
HORVU4Hr1G007080	chr4H	18336025	18339118	+	No	LC_TE?	FKBP-like peptidyl-prolyl cis-trans isomerase family protein	IPR001179,IPR016184	GO:0006457	PF00254
HORVU4Hr1G007090	chr4H	18336047	18342837	-	No	HC_U	Protein of unknown function (DUF1295)	IPR001104,IPR010721	GO:0016627,GO:0005737,GO:0006629,GO:0016021	PF06966
11_21070	chr4H	18337769	18337770	+	No
HORVU4Hr1G007170	chr4H	18752030	18759874	+	No	HC_G	Zf-RanBP domain-containing protein	-	-	-
HORVU4Hr1G007180	chr4H	18757956	18759848	-	No	HC_G	microsomal glutathione s-transferase, putative	IPR001129,IPR023352	-	PF01124
11_20422	chr4H	18759318	18759319	+	No
HORVU4Hr1G007560	chr4H	19929391	19933955	-	No	HC_G	ubiquitin-conjugating enzyme 13	IPR000608,IPR016135	-	PF00179
11_20777	chr4H	19930090	19930091	+	No
HORVU4Hr1G010700	chr4H	32412580	32414237	+	No	HC_G	50S ribosomal protein L7/L12	IPR014719,IPR000206,IPR008932,IPR013823	GO:0006412,GO:0003735,GO:0005622,GO:0005840	PF00542,PF16320
11_20012	chr4H	32412992	32413222	+	No
HORVU4Hr1G010910	chr4H	33034985	33040285	+	No	HC_G	Transducin family protein / WD-40 repeat family protein	IPR017986,IPR001680,IPR011047,IPR015943	GO:0005515	PF00400
SCRI_RS_220122	chr4H	33037065	33037066	+	No
HORVU5Hr1G005740	chr5H	9252025	9255073	-	No	HC_G	PHYTOENE SYNTHASE	IPR002060,IPR008949,IPR019845	GO:0009058,GO:0016740,GO:0016765	PF00494
12_30167	chr5H	9252480	9252481	+	No
HORVU5Hr1G005910	chr5H	9599499	9600567	-	No	HC_G	Late embryogenesis abundant protein D-34	IPR007011	-	PF04927
11_21065	chr5H	9600389	9600390	+	No
HORVU5Hr1G007920	chr5H	16941465	16951461	-	No	HC_G	Serine/threonine protein phosphatase family protein	IPR012391,IPR015915,IPR029052,IPR004843,IPR006186,IPR011498	GO:0016787,GO:0004721,GO:0005515,GO:0009742	PF13418,PF00149,PF07646,PF13415
12_10530	chr5H	16941975	16941976	+	No
HORVU5Hr1G009930	chr5H	24875520	24876420	-	No	LC_u	undescribed protein	-	-	-
HORVU5Hr1G009940	chr5H	24875692	24876548	+	No	LC_u	undescribed protein	-	-	-
11_20730	chr5H	24876262	24876263	+	No
HORVU5Hr1G013880	chr5H	47042132	47059536	-	No	HC_G	Cytochrome P450 superfamily protein	IPR001128,IPR002401,IPR017972	GO:0055114,GO:0005506,GO:0016705,GO:0020037	PF00067
12_31312	chr5H	47057299	47057300	+	No
HORVU5Hr1G018340	chr5H	74272056	74274536	+	No	HC_G	Protein kinase superfamily protein	IPR011009,IPR017441,IPR000719,IPR002290,IPR008271	GO:0004672,GO:0005524,GO:0006468	PF00069
11_11198	chr5H	74274298	74274299	+	No
HORVU5Hr1G018350	chr5H	74312046	74316762	-	No	HC_G	Disease resistance protein (CC-NBS-LRR class) family	IPR032675,IPR002182,IPR008808,IPR027417	GO:0043531	PF00931
12_10923	chr5H	74312905	74312906	+	No
11_21401	chr5H	74314812	74314813	+	No
SCRI_RS_159315	chr5H	74316516	74316517	+	No
HORVU5Hr1G019000	chr5H	80420867	80423243	-	No	HC_G	FAR1-related sequence 5	-	-	-
SCRI_RS_142259	chr5H	80422910	80422911	+	No
HORVU5Hr1G019030	chr5H	80721362	80727007	+	No	HC_G	ATP-dependent 6-phosphofructokinase	IPR000023,IPR011183,IPR013981	GO:0047334,GO:0003872,GO:0005524,GO:0006096	PF00365
SCRI_RS_101469	chr5H	80726333	80726334	+	No
HORVU5Hr1G019110	chr5H	81674778	81678010	-	No	HC_G	Amino acid permease family protein	IPR002293	GO:0003333,GO:0015171,GO:0016020	PF13520
SCRI_RS_175284	chr5H	81676046	81676047	+	No
SCRI_RS_148312	chr5H	81676209	81676210	+	No
HORVU5Hr1G019170	chr5H	82540148	82544027	+	No	HC_G	Trimethylguanosine synthase	IPR019012,IPR029063	GO:0001510,GO:0008168,GO:0009452	PF09445
HORVU5Hr1G019180	chr5H	82540581	82543846	-	No	LC_u	undescribed protein	-	-	-
SCRI_RS_153553	chr5H	82543246	82543247	+	No
HORVU5Hr1G019310	chr5H	84451536	84502064	-	No	HC_G	Disease resistance protein	IPR002182,IPR027417,IPR032675	GO:0043531	PF00931
SCRI_RS_166369	chr5H	84501323	84501324	+	No
HORVU5Hr1G019640	chr5H	86521295	86526169	+	No	HC_G	Hexosyltransferase	IPR002495,IPR029044	GO:0016757	PF01501
SCRI_RS_145129	chr5H	86521501	86521502	+	No
HORVU5Hr1G019650	chr5H	86526410	86530844	-	No	HC_G	Heparanase-like protein 1	IPR005199,IPR017853	GO:0016020,GO:0016798	PF03662
SCRI_RS_192520	chr5H	86530301	86530302	+	No
HORVU5Hr1G019820	chr5H	87512949	87515090	+	No	HC_G	ATP-dependent zinc metalloprotease FtsH 2	IPR025753,IPR027417,IPR003593,IPR003959,IPR003960	GO:0005524	PF00004,PF14363
SCRI_RS_238458	chr5H	87514605	87514606	+	No
HORVU5Hr1G020110	chr5H	90680503	90685337	-	No	LC_U	Protein of unknown function (DUF1336)	IPR009769	-	PF07059
SCRI_RS_187764	chr5H	90682717	90682718	+	No
HORVU5Hr1G020280	chr5H	92317962	92323849	-	No	HC_G	diacylglycerol kinase 2	IPR016064,IPR000756,IPR001206,IPR002219	GO:0035556,GO:0004143,GO:0007205,GO:0016301	PF00130,PF00609,PF00781
SCRI_RS_141949	chr5H	92319356	92319357	+	No
SCRI_RS_165927	chr5H	92322224	92322320	-	No
HORVU5Hr1G020410	chr5H	94135595	94139468	+	No	HC_U	unknown protein
SCRI_RS_137866	chr5H	94138749	94138750	+	No
HORVU5Hr1G020500	chr5H	94859249	94860579	-	No	HC_U	Protein of unknown function (DUF1118)	IPR009500	-	PF06549
SCRI_RS_138811	chr5H	94860076	94860077	+	No
HORVU5Hr1G037020	chr5H	265946467	265950509	-	No	HC_G	Replication factor C subunit 2	IPR013748,IPR027417,IPR003593,IPR003959,IPR008921	GO:0003677,GO:0005524,GO:0006260	PF00004,PF08542
SCRI_RS_91468	chr5H	265950435	265950436	+	No
HORVU5Hr1G048010	chr5H	372531985	372543336	+	No	HC_G	Clathrin, heavy chain	IPR012331,IPR015348,IPR016024,IPR016025,IPR022365,IPR000547,IPR001473,IPR011990	GO:0006886,GO:0016192,GO:0030130,GO:0030132,GO:0005198,GO:0005488,GO:0005515	PF13838,PF00637,PF01394,PF09268
12_10508	chr5H	372542948	372542949	+	No
HORVU5Hr1G065500	chr5H	501405573	501411626	+	No	HC_G	Golgi SNAP receptor complex member 1-1	IPR023601	GO:0016021,GO:0000139,GO:0005801,GO:0006888	PF12352
11_21001	chr5H	501407464	501407465	+	No
HORVU5Hr1G075720	chr5H	547765375	547775415	-	No	HC_G	Cyclin family protein	IPR006671,IPR013763	-	PF00134
HORVU5Hr1G075730	chr5H	547767546	547774223	+	No	HC_G	E3 ubiquitin-protein ligase BRE1A	IPR001841,IPR013083,IPR017907	GO:0005515,GO:0008270	PF13639
SCRI_RS_169005	chr5H	547771580	547771581	+	No
HORVU5Hr1G090010	chr5H	585857991	585863058	-	No	HC_G	Potassium transporter family protein	IPR003855	GO:0015079,GO:0016020,GO:0071805	PF02705
SCRI_RS_128712	chr5H	585859436	585859437	+	No
HORVU5Hr1G114750	chr5H	644523062	644527215	+	No	HC_G	Dolichol-phosphate mannosyltransferase	IPR029044	-	-
SCRI_RS_132308	chr5H	644527056	644527057	+	No
HORVU5Hr1G114920	chr5H	645054201	645153215	-	No	HC_G	receptor kinase 1	IPR011009,IPR013320,IPR020635,IPR000719,IPR001245,IPR008266	GO:0006468,GO:0004672,GO:0004713,GO:0005524	PF07714
SCRI_RS_145388	chr5H	645151239	645151240	+	No
HORVU5Hr1G123770	chr5H	664717611	664724841	-	No	HC_G	heat shock transcription factor A2	IPR000232,IPR011991	GO:0043565,GO:0003700,GO:0005634,GO:0006355	PF00447
12_11192	chr5H	664718043	664718044	+	No
HORVU6Hr1G004110	chr6H	9155411	9156148	+	No	LC_u	undescribed protein	-	-	-
HORVU6Hr1G004120	chr6H	9155451	9171768	-	No	HC_G	Pentatricopeptide repeat-containing protein	IPR002885,IPR011990,IPR032867	GO:0005515,GO:0008270	PF14432,PF01535,PF13041,PF13812
SCRI_RS_203036	chr6H	9155828	9155829	+	No
HORVU6Hr1G017920	chr6H	43736669	44019971	+	No	HC_G	chloride channel B	IPR000644,IPR001807,IPR014743	GO:0016020,GO:0055085,GO:0005216,GO:0005247,GO:0006821	PF00654
HORVU6Hr1G017950	chr6H	43882381	43896058	-	No	HC_U	unknown protein
SCRI_RS_150944	chr6H	43883895	43883896	+	No
HORVU6Hr1G029670	chr6H	121304441	121305339	-	No	-	-	-	-	-
11_20101	chr6H	121304721	121304722	+	No
HORVU6Hr1G059910	chr6H	396723351	396725966	+	No	HC_TE?	ATP-dependent RNA helicase DeaD	IPR014014,IPR027417,IPR001650,IPR011545,IPR014001	GO:0003676,GO:0005524	PF00270,PF00271
SCRI_RS_187343	chr6H	396724697	396724698	+	No
HORVU6Hr1G088680	chr6H	567208107	567211393	-	No	HC_G	SAP-like protein BP-73	IPR011112	GO:0006353	PF07498
SCRI_RS_124549	chr6H	567208338	567208339	+	No
HORVU7Hr1G002820	chr7H	5190410	5291729	+	No	HC_G	alpha dioxygenase	IPR010255,IPR019791	GO:0055114,GO:0004601,GO:0006979,GO:0020037	PF03098
SCRI_RS_229445	chr7H	5199041	5199042	+	No
HORVU7Hr1G021840	chr7H	31370461	31487825	-	No	HC_G	Histone superfamily protein	IPR000164,IPR007125,IPR009072	GO:0000786,GO:0003677,GO:0046982	PF00125
12_30141	chr7H	31380476	31380477	+	No
SCRI_RS_192686	chr7H	31486953	31486954	+	No
HORVU7Hr1G022080	chr7H	31911820	31913668	-	No	HC_G	HXXXD-type acyl-transferase family protein	IPR003480,IPR023213	GO:0016747	PF02458
SCRI_RS_179005	chr7H	31911992	31911993	+	No
HORVU7Hr1G022250	chr7H	32324400	32328215	-	No	HC_G	Ectonucleoside triphosphate diphosphohydrolase 5	IPR000407	GO:0016787	PF01150
12_30219	chr7H	32324876	32324877	+	No
SCRI_RS_214533	chr7H	32327785	32327786	+	No
HORVU7Hr1G024610	chr7H	39679905	39680971	-	No	HC_G	FLOWERING LOCUS T 1	IPR001858,IPR008914	-	PF01161
12_30895	chr7H	39680381	39680382	+	No
12_30894	chr7H	39680495	39680496	+	No
HORVU7Hr1G030930	chr7H	62529366	62644624	+	No	HC_G	HAUS augmin-like complex subunit 3	IPR032733	-	PF14932
HORVU7Hr1G031020	chr7H	62553494	62559649	+	No	HC_G	Carboxypeptidase Y	IPR001563,IPR018202,IPR029058	GO:0004185,GO:0006508	PF00450
12_10696	chr7H	62559294	62559295	+	No

## Sheet: Thresholds
minus LOG10(p)
5.05767	Bonferroni threshold
3.75664	Suggestive threshold
	59 markers in total above the suggestive threshold

## Sheet: Spike
Marker	Chromosome	start	end	strand	other_alignments	P.value	minus LOG10(p)	maf	Rsquare.of.Model.without.SNP	Rsquare.of.Model.with.SNP	Rsquare.of.SNP	FDR_Adjusted_P-values	effect
11_20606	4H	17916536	17916537	+	No	4.93020456808416E-27	26.3071350602467	0.266272189349112	0.961572	1	0.0384278	1.40757340418803e-23	-0.00775198596420523
SCRI_RS_156871	2H	624659037	624659038	+	No	4.93020456808416E-27	26.3071350602467	0.266272189349112	0.961572	1	0.0384278	1.40757340418803e-23	0.0636743700742954
SCRI_RS_6727	2H	621087144	621087145	+	No	6.73006342794915E-14	13.1719808427183	0.257396449704142	0.961572	0.97689	0.0153175	1.28095540578632e-10	0.0120203531005245
12_10530	5H	16941975	16941976	+	No	1.06002313899769E-11	10.9746846545189	0.284023668639053	0.961572	0.973791	0.0122192	1.5131830309192e-08	-0.0141002418095013
11_20422	4H	18759318	18759319	+	No	3.3849622685533E-10	9.47044616793908	0.248520710059172	0.961572	0.971781	0.010209	2.8531507371045e-07	-0.00185100280396
11_21070	4H	18337769	18337770	+	No	3.3849622685533E-10	9.47044616793908	0.248520710059172	0.961572	0.971781	0.010209	2.8531507371045e-07	-0.00185100280396
11_21078	2H	624272301	624272302	+	No	6.49578976923967E-10	9.18736803911426	0.325443786982249	0.961572	0.971413	0.00984051	2.8531507371045e-07	0.0151828329544514
12_31293	2H	641328117	641328118	+	No	6.49578976923967E-10	9.18736803911426	0.325443786982249	0.961572	0.971413	0.00984051	2.8531507371045e-07	-0.00960772371036001
SCRI_RS_206677	2H	624657452	624657660	-	No	6.49578976923967E-10	9.18736803911426	0.325443786982249	0.961572	0.971413	0.00984051	2.8531507371045e-07	0.0809457479481352
SCRI_RS_207224	2H	623318110	623318111	+	No	6.49578976923967E-10	9.18736803911426	0.325443786982249	0.961572	0.971413	0.00984051	2.8531507371045e-07	0.0809457479481352
SCRI_RS_221992	2H	625293799	625293800	+	No	6.49578976923967E-10	9.18736803911426	0.325443786982249	0.961572	0.971413	0.00984051	2.8531507371045e-07	0.0636743700742954
SCRI_RS_73	2H	624266485	624266486	+	No	6.49578976923967E-10	9.18736803911426	0.325443786982249	0.961572	0.971413	0.00984051	2.8531507371045e-07	0.0809457479481352
SCRI_RS_9469	2H	625385194	625385195	+	No	6.49578976923967E-10	9.18736803911426	0.325443786982249	0.961572	0.971413	0.00984051	2.8531507371045e-07	0.0636743700742954
11_20340	2H	651056482	651058680	-	No	2.70427085401448E-09	8.56794981254072	0.236686390532544	0.961572	0.970617	0.00904501	1.02942577176151e-06	-0.00711468736699317
12_30896	2H	652094527	652094528	+	No	2.70427085401448E-09	8.56794981254072	0.236686390532544	0.961572	0.970617	0.00904501	1.02942577176151e-06	-0.0101250581246859
SCRI_RS_10670	2H	655815347	655815348	+	No	3.30049775558423E-08	7.48142055824271	0.266272189349112	0.961572	0.969257	0.00768505	1.1085789520227e-05	0.200927368947305
SCRI_RS_128449	2H	655877532	655877533	+	No	3.30049775558423E-08	7.48142055824271	0.266272189349112	0.961572	0.969257	0.00768505	1.1085789520227e-05	-0.0176876429250115
11_20012	4H	32412992	32413222	+	No	9.87005560722155E-08	7.00568040053792	0.224852071005917	0.961572	0.968676	0.00710376	2.96621144827553e-05	-0.0147279730445007
SCRI_RS_220122	4H	33037065	33037066	+	No	9.87005560722155E-08	7.00568040053792	0.224852071005917	0.961572	0.968676	0.00710376	2.96621144827553e-05	0.00872513758804416
SCRI_RS_175300	2H	403316650	403316651	+	No	1.41533003995675E-07	6.84914227546218	0.29585798816568	0.961572	0.968487	0.00691438	4.04076726407653e-05	-0.000611309496889589
11_20730	5H	24876262	24876263	+	No	1.54536721187646E-07	6.81096830643821	0.254437869822485	0.961572	0.968441	0.00686834	4.20192703800694e-05	0.0239161589124706
12_31383	2H	620408210	620408211	+	No	3.31439885593343E-07	6.47959522961982	0.230769230769231	0.961572	0.968043	0.00647103	8.60237157608178e-05	0.0672941595694283
SCRI_RS_198601	2H	656022218	656022219	+	No	1.15936339332682E-06	5.93578041651238	0.272189349112426	0.961572	0.9674	0.00582817	0.000279329954058939	0.0701020948763471
11_10714	2H	742203860	742203861	+	No	1.17406635681516E-06	5.93030735659415	0.301775147928994	0.961572	0.967394	0.00582176	0.000279329954058939	0.0069643034839828
11_10325	2H	108479511	108479512	+	No	2.13637236653316E-06	5.67032304816207	0.349112426035503	0.961572	0.967091	0.00551854	0.000427798652077192	-0.000179432856384665
11_10733	2H	107638980	107638981	+	No	2.13637236653316E-06	5.67032304816207	0.349112426035503	0.961572	0.967091	0.00551854	0.000427798652077192	0.00750379350938601
SCRI_RS_154617	2H	108976611	108976731	+	No	2.13637236653316E-06	5.67032304816207	0.349112426035503	0.961572	0.967091	0.00551854	0.000427798652077192	0.0187089304381516
SCRI_RS_175065	2H	103696782	103696783	+	No	2.13637236653316E-06	5.67032304816207	0.349112426035503	0.961572	0.967091	0.00551854	0.000427798652077192	0.00877941172075225
11_20777	4H	19930090	19930091	+	No	2.17270769005929E-06	5.66299869849932	0.27810650887574	0.961572	0.967082	0.00551003	0.000427798652077192	0.0201712054331438
SCRI_RS_151535	2H	97400153	97400154	+	No	3.01545927121452E-06	5.52064653302166	0.337278106508876	0.961572	0.966917	0.00534517	0.000573942414621163	0.023792840722308
11_21065	5H	9600389	9600390	+	No	7.94516318326587E-06	5.09989717852405	0.106508875739645	0.961572	0.966435	0.00486259	0.001417715055514	0.0209288307087263
12_30167	5H	9252480	9252481	+	No	7.94516318326587E-06	5.09989717852405	0.106508875739645	0.961572	0.966435	0.00486259	0.001417715055514	0.0186186426508357
SCRI_RS_150266	2H	621090749	621090750	+	No	0.0000210290880983841	4.67717955957362	0.337278106508876	0.961572	0.965957	0.00438494	0.00363866948611435	0.0672941595694283
SCRI_RS_6792	2H	113478469	113480884	-	No	0.0000347299152714832	4.45929627621046	0.201183431952663	0.961572	0.965714	0.00414163	0.00583258282941673	-0.0179010899591958
11_10692	2H	542984558	542984559	+	No	0.0000443892245319974	4.352722441918	0.195266272189349	0.961572	0.965596	0.00402335	0.00633656180194263	-0.00485742496675812
11_11430	2H	549098026	549098217	+	No	0.0000443892245319974	4.352722441918	0.195266272189349	0.961572	0.965596	0.00402335	0.00633656180194263	0.0256534888430906
12_30275	2H	540085329	540085330	+	No	0.0000443892245319974	4.352722441918	0.195266272189349	0.961572	0.965596	0.00402335	0.00633656180194263	0.00302133434161078
SCRI_RS_12492	2H	543450750	543450751	+	No	0.0000443892245319974	4.352722441918	0.195266272189349	0.961572	0.965596	0.00402335	0.00633656180194263	-0.0016290176572511
SCRI_RS_125516	2H	539267692	539267693	+	No	0.0000443892245319974	4.352722441918	0.195266272189349	0.961572	0.965596	0.00402335	0.00633656180194263	0.00302133434161078
SCRI_RS_165574	2H	569894887	569894888	+	No	0.0000443892245319974	4.352722441918	0.195266272189349	0.961572	0.965596	0.00402335	0.00633656180194263	0.0214388848216913
11_10358	2H	212172560	212172561	+	No	0.0000512069957227277	4.29067070316023	0.289940828402367	0.961572	0.965527	0.0039547	0.00664527149038125	0.000102287645859178
11_11384	2H	491105224	491105225	+	No	0.0000512069957227277	4.29067070316023	0.289940828402367	0.961572	0.965527	0.0039547	0.00664527149038125	0.0947224509436637
11_20251	2H	474752381	474752382	+	No	0.0000512069957227277	4.29067070316023	0.289940828402367	0.961572	0.965527	0.0039547	0.00664527149038125	-0.0108712565997848
11_20631	2H	445720209	445720210	+	No	0.0000512069957227277	4.29067070316023	0.289940828402367	0.961572	0.965527	0.0039547	0.00664527149038125	0.00552580007206416
SCRI_RS_203036	6H	9155828	9155829	+	No	0.000053157477554908	4.27443563551666	0.177514792899408	0.961572	0.965509	0.00393677	0.00674509326307832	0.00686920039879624
11_21156	2H	626123766	626124514	-	No	0.0000628576427843511	4.20164190942954	0.0591715976331361	0.961572	0.965429	0.0038565	0.00763653489997116	0.0373108546482399
12_20489	2H	639062553	639062554	+	No	0.0000628576427843511	4.20164190942954	0.0591715976331361	0.961572	0.965429	0.0038565	0.00763653489997116	-0.0187915309652453
11_20419	2H	625765678	625765679	+	No	0.0000675722347224132	4.17023171802095	0.230769230769231	0.961572	0.965394	0.00382194	0.00803828042218708	0.0373108546482399
SCRI_RS_173752	2H	620412362	620412363	+	No	0.0000761975100888438	4.1180592198985	0.195266272189349	0.961572	0.965337	0.00376462	0.00887934250218975	0.0672941595694283
SCRI_RS_154203	2H	649973213	649973214	+	No	0.0000807568835480104	4.09282044906492	0.408284023668639	0.961572	0.965309	0.00373694	0.00891302187298742	0.200927368947305
12_10508	5H	372542948	372542949	+	No	0.0000838114282336707	4.07669675845299	0.218934911242604	0.961572	0.965291	0.00371927	0.00891302187298742	-0.08099420715007
11_20781	2H	649449402	649449403	+	No	0.0000909233455704142	4.04132459256829	0.349112426035503	0.961572	0.965253	0.00368054	0.00891302187298742	0.200927368947305
11_11198	5H	74274298	74274299	+	No	0.000112388366874798	3.94927863951025	0.372781065088757	0.961572	0.965152	0.00358002	0.00891302187298742	-0.0171368986957532
11_20101	6H	121304721	121304722	+	No	0.000112388366874798	3.94927863951025	0.372781065088757	0.961572	0.965152	0.00358002	0.00891302187298742	-0.0121529000316514
11_21401	5H	74314812	74314813	+	No	0.000112388366874798	3.94927863951025	0.372781065088757	0.961572	0.965152	0.00358002	0.00891302187298742	0.00581752299331129
12_10923	5H	74312905	74312906	+	No	0.000112388366874798	3.94927863951025	0.372781065088757	0.961572	0.965152	0.00358002	0.00891302187298742	-0.00375466848709038
SCRI_RS_101469	5H	80726333	80726334	+	No	0.000112388366874798	3.94927863951025	0.372781065088757	0.961572	0.965152	0.00358002	0.00891302187298742	-0.00405871226757881
SCRI_RS_137866	5H	94138749	94138750	+	No	0.000112388366874798	3.94927863951025	0.372781065088757	0.961572	0.965152	0.00358002	0.00891302187298742	0.0209288307087263
SCRI_RS_138811	5H	94860076	94860077	+	No	0.000112388366874798	3.94927863951025	0.372781065088757	0.961572	0.965152	0.00358002	0.00891302187298742	0.0209288307087263
SCRI_RS_141949	5H	92319356	92319357	+	No	0.000112388366874798	3.94927863951025	0.372781065088757	0.961572	0.965152	0.00358002	0.00891302187298742	0.0260437888573506
SCRI_RS_142259	5H	80422910	80422911	+	No	0.000112388366874798	3.94927863951025	0.372781065088757	0.961572	0.965152	0.00358002	0.00891302187298742	-0.00405871226757881
SCRI_RS_145129	5H	86521501	86521502	+	No	0.000112388366874798	3.94927863951025	0.372781065088757	0.961572	0.965152	0.00358002	0.00891302187298742	-0.00632528097594331
SCRI_RS_148312	5H	81676209	81676210	+	No	0.000112388366874798	3.94927863951025	0.372781065088757	0.961572	0.965152	0.00358002	0.00891302187298742	0.00818620564314188
SCRI_RS_153553	5H	82543246	82543247	+	No	0.000112388366874798	3.94927863951025	0.372781065088757	0.961572	0.965152	0.00358002	0.00891302187298742	0.00308403211965924
SCRI_RS_159315	5H	74316516	74316517	+	No	0.000112388366874798	3.94927863951025	0.372781065088757	0.961572	0.965152	0.00358002	0.00891302187298742	0.00581752299331129
SCRI_RS_165927	5H	92322224	92322320	-	No	0.000112388366874798	3.94927863951025	0.372781065088757	0.961572	0.965152	0.00358002	0.00891302187298742	-0.011720999089448
SCRI_RS_166369	5H	84501323	84501324	+	No	0.000112388366874798	3.94927863951025	0.372781065088757	0.961572	0.965152	0.00358002	0.00891302187298742	-0.0101676487647637
SCRI_RS_175284	5H	81676046	81676047	+	No	0.000112388366874798	3.94927863951025	0.372781065088757	0.961572	0.965152	0.00358002	0.00891302187298742	-0.00222298812150257
SCRI_RS_187764	5H	90682717	90682718	+	No	0.000112388366874798	3.94927863951025	0.372781065088757	0.961572	0.965152	0.00358002	0.00891302187298742	0.0356588406211813
SCRI_RS_192520	5H	86530301	86530302	+	No	0.000112388366874798	3.94927863951025	0.372781065088757	0.961572	0.965152	0.00358002	0.00891302187298742	0.00823825885890983
SCRI_RS_238458	5H	87514605	87514606	+	No	0.000112388366874798	3.94927863951025	0.372781065088757	0.961572	0.965152	0.00358002	0.00891302187298742	0.00535276376831462
SCRI_RS_91468	5H	265950435	265950436	+	No	0.000112388366874798	3.94927863951025	0.372781065088757	0.961572	0.965152	0.00358002	0.00891302187298742	0.0322189223079477
11_21001	5H	501407464	501407465	+	No	0.000123058893113427	3.90988699560987	0.248520710059172	0.961572	0.965109	0.00353712	0.00962556547503654	0.00270628969883546
12_10859	2H	645202515	645202516	+	No	0.000147525229326268	3.83113370158267	0.230769230769231	0.961572	0.965024	0.00345156	0.0112315874593732	-0.00298097456106916
SCRI_RS_158285	2H	645146545	645146546	+	No	0.000147525229326268	3.83113370158267	0.230769230769231	0.961572	0.965024	0.00345156	0.0112315874593732	-0.0200795635173563
SCRI_RS_133327	2H	649646163	649646164	+	No	0.000182275791392759	3.73927100749798	0.420118343195266	0.961572	0.964924	0.00335212	0.0136946680112191	0.200927368947305
11_11402	2H	624194869	624194870	+	No	0.00022893525811846	3.64028731686192	0.227810650887574	0.961572	0.964818	0.0032454	0.0169768873228105	0.012205916995299
12_31155	5H	72936488	72936489	+	No	0.000281306218593057	3.55082066715652	0.390532544378698	0.961572	0.964722	0.00314934	0.0200782313520794	-0.0251730015297653
SCRI_RS_171812	5H	72933848	72933849	+	No	0.000281306218593057	3.55082066715652	0.390532544378698	0.961572	0.964722	0.00314934	0.0200782313520794	-0.0131842569026048
SCRI_RS_68142	5H	71508024	71508025	+	No	0.000281306218593057	3.55082066715652	0.390532544378698	0.961572	0.964722	0.00314934	0.0200782313520794	0.0206775603874121
12_30703	2H	71400580	71400581	+	No	0.000338474244587318	3.47047437235302	0.14792899408284	0.961572	0.964636	0.0030634	0.0217097942592268	-0.0088551688240841
SCRI_RS_102075	5H	74273353	74273354	+	No	0.000349790030096123	3.45619257317622	0.378698224852071	0.961572	0.96462	0.00304816	0.0217097942592268	0.00944086961681023
SCRI_RS_153139	5H	90680915	90680916	+	No	0.000349790030096123	3.45619257317622	0.378698224852071	0.961572	0.96462	0.00304816	0.0217097942592268	0.0356588406211813
SCRI_RS_153463	5H	73999947	73999948	+	No	0.000349790030096123	3.45619257317622	0.378698224852071	0.961572	0.96462	0.00304816	0.0217097942592268	0.00937354829511605
SCRI_RS_156505	5H	95920957	95920958	+	No	0.000349790030096123	3.45619257317622	0.378698224852071	0.961572	0.96462	0.00304816	0.0217097942592268	0.0273394794057822
SCRI_RS_161386	5H	94914814	94914815	+	No	0.000349790030096123	3.45619257317622	0.378698224852071	0.961572	0.96462	0.00304816	0.0217097942592268	-0.00450491465744562
SCRI_RS_170957	5H	74692069	74692070	+	No	0.000349790030096123	3.45619257317622	0.378698224852071	0.961572	0.96462	0.00304816	0.0217097942592268	0.0042812321553356
SCRI_RS_218181	5H	94136742	94136743	+	No	0.000349790030096123	3.45619257317622	0.378698224852071	0.961572	0.96462	0.00304816	0.0217097942592268	0.0113956908062391
SCRI_RS_231784	5H	76824491	76824492	+	No	0.000349790030096123	3.45619257317622	0.378698224852071	0.961572	0.96462	0.00304816	0.0217097942592268	-0.0016135652695084
SCRI_RS_238123	5H	91566075	91566076	+	No	0.000349790030096123	3.45619257317622	0.378698224852071	0.961572	0.96462	0.00304816	0.0217097942592268	-0.0217914419190492
SCRI_RS_3544	5H	77744884	77744885	+	No	0.000349790030096123	3.45619257317622	0.378698224852071	0.961572	0.96462	0.00304816	0.0217097942592268	0.000200212547497358
SCRI_RS_8076	5H	81004223	81004224	+	No	0.000349790030096123	3.45619257317622	0.378698224852071	0.961572	0.96462	0.00304816	0.0217097942592268	-0.00677681812157971
SCRI_RS_187704	4H	490024389	490024390	+	No	0.000370583482115415	3.43111394223784	0.230769230769231	0.961572	0.964594	0.00302141	0.0227530288481615	0.0202560838806676
11_20680	4H	19087562	19087563	+	No	0.000472663166246968	3.32544824013197	0.272189349112426	0.961572	0.964481	0.00290907	0.0287117731837254	-0.0148367430811049
12_30354	5H	90975204	90975205	+	No	0.000513448968717183	3.28950271410343	0.381656804733728	0.961572	0.964443	0.00287098	0.0308609853828959	0.0153161848866148
11_10635	6H	457642489	457642490	+	No	0.000542574648317749	3.26554050241542	0.260355029585799	0.961572	0.964418	0.00284562	0.0319391880607665	0.000191941784578376
SCRI_RS_204148	3H	28820397	28820398	+	No	0.000542574648317749	3.26554050241542	0.260355029585799	0.961572	0.964418	0.00284562	0.0319391880607665	0.0111626969883218
SCRI_RS_189402	5H	72740321	72740322	+	No	0.000570476922183797	3.24376191964358	0.396449704142012	0.961572	0.964395	0.0028226	0.032046322622064	-0.00884246969144442
SCRI_RS_16024	2H	621072862	621072863	+	No	0.000575860496483112	3.23968271266272	0.331360946745562	0.961572	0.96439	0.00281829	0.032046322622064	0.0809457479481352
SCRI_RS_16995	2H	621211439	621211440	+	No	0.000575860496483112	3.23968271266272	0.331360946745562	0.961572	0.96439	0.00281829	0.032046322622064	0.0809457479481352
SCRI_RS_133147	4H	476214473	476214474	+	No	0.000628393161535998	3.20176854979906	0.0946745562130177	0.961572	0.96435	0.00277828	0.032046322622064	0.0316198065629578
11_10048	4H	36724107	36724108	+	No	0.000630047921256962	3.20062641698139	0.136094674556213	0.961572	0.964349	0.00277707	0.032046322622064	0.110888218099717
11_21110	2H	581251463	581251464	+	No	0.000649869712609842	3.18717370299743	0.189349112426035	0.961572	0.964335	0.00276289	0.032046322622064	-0.000883684173459187
11_21166	2H	579380380	579380381	+	No	0.000649869712609842	3.18717370299743	0.189349112426035	0.961572	0.964335	0.00276289	0.032046322622064	0.0135454887313244
SCRI_RS_4802	2H	581246871	581246872	+	No	0.000649869712609842	3.18717370299743	0.189349112426035	0.961572	0.964335	0.00276289	0.032046322622064	0.00985733392917609
SCRI_RS_200397	7H	653006404	653006405	+	No	0.000657897936386763	3.18184147584213	0.301775147928994	0.961572	0.964329	0.00275728	0.032046322622064	0.00268491328461096
SCRI_RS_175557	5H	24742696	24742697	+	No	0.000673529230122056	3.1716435518263	0.313609467455621	0.961572	0.964319	0.00274654	0.032046322622064	-0.00890125070873182
12_31139	4H	624584147	624584148	+	No	0.000679316595181435	3.16792777579984	0.207100591715976	0.961572	0.964315	0.00274263	0.032046322622064	-0.00535157462218194
11_10191	2H	532288289	532288290	+	No	0.000718376409041013	3.14364793802162	0.183431952662722	0.961572	0.964289	0.00271708	0.032046322622064	0.0486590919899754
11_10194	2H	528069349	528069704	+	No	0.000718376409041013	3.14364793802162	0.183431952662722	0.961572	0.964289	0.00271708	0.032046322622064	0.0295496815306251
11_10243	2H	526175683	526175684	+	No	0.000718376409041013	3.14364793802162	0.183431952662722	0.961572	0.964289	0.00271708	0.032046322622064	0.0235183459299151
11_10436	2H	542670441	542670442	+	No	0.000718376409041013	3.14364793802162	0.183431952662722	0.961572	0.964289	0.00271708	0.032046322622064	0.00935527293768246
11_10685	2H	516165761	516165762	+	No	0.000718376409041013	3.14364793802162	0.183431952662722	0.961572	0.964289	0.00271708	0.032046322622064	0.170389347942546
11_20438	Unknown	Unknown	Unknown	Unknown	Unknown	0.000718376409041013	3.14364793802162	0.183431952662722	0.961572	0.964289	0.00271708	0.032046322622064	-0.00454309898486827
11_20862	2H	515707184	515707185	+	No	0.000718376409041013	3.14364793802162	0.183431952662722	0.961572	0.964289	0.00271708	0.032046322622064	0.0293886724102776
11_21399	2H	534370798	534370799	+	No	0.000718376409041013	3.14364793802162	0.183431952662722	0.961572	0.964289	0.00271708	0.032046322622064	0.00803779139823746
12_30265	2H	525482637	525482638	+	No	0.000718376409041013	3.14364793802162	0.183431952662722	0.961572	0.964289	0.00271708	0.032046322622064	0.168250157497823
SCRI_RS_127347	2H	519110344	519110345	+	No	0.000718376409041013	3.14364793802162	0.183431952662722	0.961572	0.964289	0.00271708	0.032046322622064	0.168250157497823
SCRI_RS_1502	2H	516578823	516578824	+	No	0.000718376409041013	3.14364793802162	0.183431952662722	0.961572	0.964289	0.00271708	0.032046322622064	-0.00328188887942815
SCRI_RS_167594	2H	527529200	527529201	+	No	0.000718376409041013	3.14364793802162	0.183431952662722	0.961572	0.964289	0.00271708	0.032046322622064	-0.00244071343331598
SCRI_RS_177375	2H	517598215	517598216	+	No	0.000718376409041013	3.14364793802162	0.183431952662722	0.961572	0.964289	0.00271708	0.032046322622064	-0.0124345665972214
SCRI_RS_185710	2H	537391946	537392066	-	No	0.000718376409041013	3.14364793802162	0.183431952662722	0.961572	0.964289	0.00271708	0.032046322622064	0.0066131112689618
SCRI_RS_196026	2H	529545328	529545329	+	No	0.000718376409041013	3.14364793802162	0.183431952662722	0.961572	0.964289	0.00271708	0.032046322622064	0.0720745823418838
SCRI_RS_208320	2H	527049199	527049200	+	No	0.000718376409041013	3.14364793802162	0.183431952662722	0.961572	0.964289	0.00271708	0.032046322622064	0.0166978747583926
SCRI_RS_222769	2H	519108902	519108903	+	No	0.000718376409041013	3.14364793802162	0.183431952662722	0.961572	0.964289	0.00271708	0.032046322622064	0.0147677400600514
SCRI_RS_231725	2H	534372992	534372993	+	No	0.000718376409041013	3.14364793802162	0.183431952662722	0.961572	0.964289	0.00271708	0.032046322622064	-0.0188265679898905
SCRI_RS_235063	2H	525738592	525738593	+	No	0.000718376409041013	3.14364793802162	0.183431952662722	0.961572	0.964289	0.00271708	0.032046322622064	0.168250157497823
SCRI_RS_4969	2H	516123554	516123555	+	No	0.000718376409041013	3.14364793802162	0.183431952662722	0.961572	0.964289	0.00271708	0.032046322622064	-0.00263822472334141
12_30346	Unknown	Unknown	88362647	+	No	0.000733520518168362	3.13458773348714	0.266272189349112	0.961572	0.96428	0.00270756	0.0324682337886926	0.0303245175819029
SCRI_RS_169956	2H	758401731	758401732	+	No	0.00075062354657941	3.12457781616979	0.319526627218935	0.961572	0.964269	0.00269704	0.0329696957766802	0.0119243110057141
11_21447	5H	94132897	94132898	+	No	0.000806234350672197	3.09353870210262	0.375739644970414	0.961572	0.964237	0.00266447	0.0351419705522003	0.0113956908062391
11_10297	Unknown	Unknown	Unknown	Unknown	Unknown	0.000859817659883139	3.06559363910848	0.343195266272189	0.961572	0.964207	0.00263518	0.0371936275600964	-0.08099420715007
11_20267	1H	520487419	520487420	+	No	0.000874601324414538	3.05818986933567	0.236686390532544	0.961572	0.9642	0.00262743	0.0375486734015565	-0.000584933120990172
SCRI_RS_207237	2H	636972500	636972501	+	No	0.000962579431573601	3.01656342257713	0.355029585798817	0.961572	0.964156	0.00258389	0.0410173772707855	-0.00666190005722456
SCRI_RS_220146	5H	618624840	618624841	+	No	0.00121411858846212	2.91573889167971	0.319526627218935	0.961572	0.964051	0.00247884	0.0513527195564349	-0.00108334572723834
11_20674	2H	93017737	93017738	+	No	0.0013867771825197	2.85799331266556	0.331360946745562	0.961572	0.963991	0.00241892	0.0573804182042571	0.0127256028354168
12_30691	Unknown	Unknown	Unknown	Unknown	Unknown	0.0013867771825197	2.85799331266556	0.331360946745562	0.961572	0.963991	0.00241892	0.0573804182042571	0.00330877514352323
SCRI_RS_182050	2H	94197823	94197824	+	No	0.0013867771825197	2.85799331266556	0.331360946745562	0.961572	0.963991	0.00241892	0.0573804182042571	-0.00222907642455539
11_10498	2H	82437223	82437224	+	No	0.00153438863606746	2.81406462661728	0.331360946745562	0.961572	0.963946	0.00237347	0.0630313605175915	0.00200376642169431
12_30259	2H	108258950	108258951	+	No	0.00160447757955954	2.79466634721391	0.343195266272189	0.961572	0.963926	0.00235343	0.0654397641377497	-0.0233602801017696
12_30144	6H	384884951	384884952	+	No	0.00175651436165572	2.75534829496827	0.272189349112426	0.961572	0.963885	0.00231288	0.0711326028727244	0.0113698341301642
SCRI_RS_138848	2H	765910666	765910667	+	No	0.00178165933369172	2.74917533264565	0.289940828402367	0.961572	0.963879	0.00230652	0.0716427802491528	-0.00357293998240493
SCRI_RS_224854	5H	669462374	669462375	+	No	0.00186479484865255	2.72936893918979	0.195266272189349	0.961572	0.963858	0.00228614	0.0743933330444888	-0.0356316393699672
SCRI_RS_174935	2H	46832133	46832134	+	No	0.00194222781631574	2.71169983026428	0.343195266272189	0.961572	0.96384	0.00226797	0.0743933330444888	-0.0107188893744024
11_21083	3H	607246092	607246093	+	No	0.00198345044418679	2.70257864574949	0.195266272189349	0.961572	0.963831	0.0022586	0.0743933330444888	0.00372141795378411
SCRI_RS_171032	2H	650676570	650676571	+	No	0.00199845225906104	2.69930622212192	0.485207100591716	0.961572	0.963827	0.00225524	0.0743933330444888	0.0687417004519375
12_30640	3H	603095161	603095162	+	No	0.00199860620422282	2.69927276875368	0.21301775147929	0.961572	0.963827	0.00225521	0.0743933330444888	-8.17281397758052e-05
11_21099	2H	755094798	755094799	+	No	0.00204746961555493	2.68878253444898	0.325443786982249	0.961572	0.963817	0.00224444	0.0743933330444888	0.00294712902541505
11_21453	2H	755079269	755079270	+	No	0.00204746961555493	2.68878253444898	0.325443786982249	0.961572	0.963817	0.00224444	0.0743933330444888	-0.00329630305350292
12_31390	5H	97833210	97833211	+	No	0.00208184152816188	2.68155233249322	0.136094674556213	0.961572	0.963809	0.00223702	0.0743933330444888	0.000773873376601841
SCRI_RS_175366	5H	97834277	97834278	+	No	0.00208184152816188	2.68155233249322	0.136094674556213	0.961572	0.963809	0.00223702	0.0743933330444888	0.0230655625200598
SCRI_RS_236744	5H	128365537	128365657	-	No	0.00208184152816188	2.68155233249322	0.136094674556213	0.961572	0.963809	0.00223702	0.0743933330444888	0.00215265528095188
11_10196	2H	636433859	636433860	+	No	0.00248736364357107	2.60426071780548	0.36094674556213	0.961572	0.96373	0.00215791	0.0743933330444888	-0.0189362865203293
SCRI_RS_50957	2H	635858598	635858599	+	No	0.00248736364357107	2.60426071780548	0.36094674556213	0.961572	0.96373	0.00215791	0.0743933330444888	-0.00825962747330777
SCRI_RS_166176	7H	653119034	653119154	+	No	0.00249788749157771	2.60242712676547	0.307692307692308	0.961572	0.963728	0.00215604	0.0743933330444888	0.00565397288301028
11_10111	1H	520009630	520009631	+	No	0.00250135861725575	2.60182403944494	0.242603550295858	0.961572	0.963728	0.00215542	0.0743933330444888	-0.000584933120990172
11_20909	1H	520489712	520489713	+	No	0.00250135861725575	2.60182403944494	0.242603550295858	0.961572	0.963728	0.00215542	0.0743933330444888	-0.000498327863169834
12_20187	1H	520009000	520009001	+	No	0.00250135861725575	2.60182403944494	0.242603550295858	0.961572	0.963728	0.00215542	0.0743933330444888	-0.00304043947471655
SCRI_RS_157208	7H	653254548	653254668	-	No	0.00256695923509191	2.59058102814009	0.322485207100592	0.961572	0.963716	0.00214394	0.0743933330444888	0.000732689753931481
SCRI_RS_154965	5H	254370635	254370636	+	No	0.00275603608972638	2.55971509973016	0.13905325443787	0.961572	0.963685	0.00211248	0.0743933330444888	-0.0292316213453887
11_10058	Unknown	Unknown	Unknown	Unknown	Unknown	0.00287932164673065	2.54070981772086	0.142011834319527	0.961572	0.963665	0.00209313	0.0743933330444888	-0.00513476426567649
11_10661	5H	305528152	305528495	-	No	0.00287932164673065	2.54070981772086	0.142011834319527	0.961572	0.963665	0.00209313	0.0743933330444888	-0.00686731224413961
11_10995	5H	146462278	146462279	+	No	0.00287932164673065	2.54070981772086	0.142011834319527	0.961572	0.963665	0.00209313	0.0743933330444888	0.0129179176001344
11_20129	5H	130602489	130602490	+	No	0.00287932164673065	2.54070981772086	0.142011834319527	0.961572	0.963665	0.00209313	0.0743933330444888	-0.0116010227211518
11_20461	5H	266762999	266763000	+	No	0.00287932164673065	2.54070981772086	0.142011834319527	0.961572	0.963665	0.00209313	0.0743933330444888	-0.0240570614514581
11_20958	5H	156370099	156370100	+	No	0.00287932164673065	2.54070981772086	0.142011834319527	0.961572	0.963665	0.00209313	0.0743933330444888	-0.00719463979476131
11_21011	5H	146141244	146141245	+	No	0.00287932164673065	2.54070981772086	0.142011834319527	0.961572	0.963665	0.00209313	0.0743933330444888	0.0192443360574543
11_21215	5H	273898900	273898901	+	No	0.00287932164673065	2.54070981772086	0.142011834319527	0.961572	0.963665	0.00209313	0.0743933330444888	-0.0320107982261106
11_21350	5H	167690386	167690387	+	No	0.00287932164673065	2.54070981772086	0.142011834319527	0.961572	0.963665	0.00209313	0.0743933330444888	-0.0103163829771802
12_30408	5H	270952688	270952808	-	No	0.00287932164673065	2.54070981772086	0.142011834319527	0.961572	0.963665	0.00209313	0.0743933330444888	-0.00905551076721167
12_31259	5H	288439235	288439236	+	No	0.00287932164673065	2.54070981772086	0.142011834319527	0.961572	0.963665	0.00209313	0.0743933330444888	-0.00836224991144263
SCRI_RS_103377	5H	131417090	131417091	+	No	0.00287932164673065	2.54070981772086	0.142011834319527	0.961572	0.963665	0.00209313	0.0743933330444888	-0.0108604505257972
SCRI_RS_132280	5H	348045970	348045971	+	No	0.00287932164673065	2.54070981772086	0.142011834319527	0.961572	0.963665	0.00209313	0.0743933330444888	0.0905183278955519
SCRI_RS_134225	5H	336910441	336910442	+	No	0.00287932164673065	2.54070981772086	0.142011834319527	0.961572	0.963665	0.00209313	0.0743933330444888	0.0954203653964214
SCRI_RS_134444	5H	275039338	275039339	+	No	0.00287932164673065	2.54070981772086	0.142011834319527	0.961572	0.963665	0.00209313	0.0743933330444888	-0.0231903519306798
SCRI_RS_137196	5H	342482465	342482466	+	No	0.00287932164673065	2.54070981772086	0.142011834319527	0.961572	0.963665	0.00209313	0.0743933330444888	0.115719619847368
SCRI_RS_137838	5H	131941740	131941741	+	No	0.00287932164673065	2.54070981772086	0.142011834319527	0.961572	0.963665	0.00209313	0.0743933330444888	-0.010221328062471
SCRI_RS_139961	5H	334530239	334530240	+	No	0.00287932164673065	2.54070981772086	0.142011834319527	0.961572	0.963665	0.00209313	0.0743933330444888	0.115719619847368
SCRI_RS_142549	5H	337466646	337466843	-	No	0.00287932164673065	2.54070981772086	0.142011834319527	0.961572	0.963665	0.00209313	0.0743933330444888	0.0954203653964214
SCRI_RS_144850	Unknown	Unknown	Unknown	Unknown	Unknown	0.00287932164673065	2.54070981772086	0.142011834319527	0.961572	0.963665	0.00209313	0.0743933330444888	-0.00575340442446759
SCRI_RS_145116	5H	344614000	344614001	+	No	0.00287932164673065	2.54070981772086	0.142011834319527	0.961572	0.963665	0.00209313	0.0743933330444888	0.115719619847368
SCRI_RS_145275	5H	153873658	153873659	+	No	0.00287932164673065	2.54070981772086	0.142011834319527	0.961572	0.963665	0.00209313	0.0743933330444888	-0.08455832053005
SCRI_RS_147081	5H	293335725	293335726	+	No	0.00287932164673065	2.54070981772086	0.142011834319527	0.961572	0.963665	0.00209313	0.0743933330444888	-0.00917362261679955
SCRI_RS_148798	5H	293931052	293931053	+	No	0.00287932164673065	2.54070981772086	0.142011834319527	0.961572	0.963665	0.00209313	0.0743933330444888	-0.00917362261679955
SCRI_RS_149232	5H	289884810	289884811	+	No	0.00287932164673065	2.54070981772086	0.142011834319527	0.961572	0.963665	0.00209313	0.0743933330444888	-0.005470599844557
SCRI_RS_149440	5H	257592814	257592815	+	No	0.00287932164673065	2.54070981772086	0.142011834319527	0.961572	0.963665	0.00209313	0.0743933330444888	-0.0179740180974477
SCRI_RS_150023	5H	288729756	288729757	+	No	0.00287932164673065	2.54070981772086	0.142011834319527	0.961572	0.963665	0.00209313	0.0743933330444888	-0.00836224991144263
SCRI_RS_151755	5H	318870120	318870121	+	No	0.00287932164673065	2.54070981772086	0.142011834319527	0.961572	0.963665	0.00209313	0.0743933330444888	0.0847547861048952
SCRI_RS_151815	5H	131946335	131946336	+	No	0.00287932164673065	2.54070981772086	0.142011834319527	0.961572	0.963665	0.00209313	0.0743933330444888	-0.0102701479190728
SCRI_RS_156086	5H	348285884	348285885	+	No	0.00287932164673065	2.54070981772086	0.142011834319527	0.961572	0.963665	0.00209313	0.0743933330444888	0.0954203653964214
SCRI_RS_156276	5H	338194532	338194533	+	No	0.00287932164673065	2.54070981772086	0.142011834319527	0.961572	0.963665	0.00209313	0.0743933330444888	0.115719619847368
SCRI_RS_156499	5H	143774878	143774879	+	No	0.00287932164673065	2.54070981772086	0.142011834319527	0.961572	0.963665	0.00209313	0.0743933330444888	0.0192443360574543
SCRI_RS_157294	5H	129074910	129074911	+	No	0.00287932164673065	2.54070981772086	0.142011834319527	0.961572	0.963665	0.00209313	0.0743933330444888	-0.00759040855336934
SCRI_RS_157301	5H	6806457	6806458	+	No	0.00287932164673065	2.54070981772086	0.142011834319527	0.961572	0.963665	0.00209313	0.0743933330444888	0.00471489418850979
SCRI_RS_16164	5H	313283372	313283373	+	No	0.00287932164673065	2.54070981772086	0.142011834319527	0.961572	0.963665	0.00209313	0.0743933330444888	-0.0124850158463232
SCRI_RS_161655	5H	165432636	165432637	+	No	0.00287932164673065	2.54070981772086	0.142011834319527	0.961572	0.963665	0.00209313	0.0743933330444888	0.00243441796555999
SCRI_RS_162380	5H	331515810	331515811	+	No	0.00287932164673065	2.54070981772086	0.142011834319527	0.961572	0.963665	0.00209313	0.0743933330444888	0.0954203653964214
SCRI_RS_166343	5H	283391555	283391556	+	No	0.00287932164673065	2.54070981772086	0.142011834319527	0.961572	0.963665	0.00209313	0.0743933330444888	-0.0109478645026684
SCRI_RS_167575	5H	299604103	299604104	+	No	0.00287932164673065	2.54070981772086	0.142011834319527	0.961572	0.963665	0.00209313	0.0743933330444888	-0.00917362261679955
SCRI_RS_169826	5H	345056606	345056607	+	No	0.00287932164673065	2.54070981772086	0.142011834319527	0.961572	0.963665	0.00209313	0.0743933330444888	0.115719619847368
SCRI_RS_172679	5H	208721073	208721074	+	No	0.00287932164673065	2.54070981772086	0.142011834319527	0.961572	0.963665	0.00209313	0.0743933330444888	-0.00914217143508722
SCRI_RS_173527	5H	230193177	230193178	+	No	0.00287932164673065	2.54070981772086	0.142011834319527	0.961572	0.963665	0.00209313	0.0743933330444888	0.0335449728445383
SCRI_RS_175637	5H	347795286	347795287	+	No	0.00287932164673065	2.54070981772086	0.142011834319527	0.961572	0.963665	0.00209313	0.0743933330444888	0.115719619847368
SCRI_RS_186690	5H	157481582	157481583	+	No	0.00287932164673065	2.54070981772086	0.142011834319527	0.961572	0.963665	0.00209313	0.0743933330444888	-0.00792995037409128
SCRI_RS_1928	5H	324266697	324266698	+	No	0.00287932164673065	2.54070981772086	0.142011834319527	0.961572	0.963665	0.00209313	0.0743933330444888	0.0847547861048952
SCRI_RS_197270	5H	287399049	287399050	+	No	0.00287932164673065	2.54070981772086	0.142011834319527	0.961572	0.963665	0.00209313	0.0743933330444888	-0.00836224991144263
SCRI_RS_200057	5H	339032402	339032403	+	No	0.00287932164673065	2.54070981772086	0.142011834319527	0.961572	0.963665	0.00209313	0.0743933330444888	0.0954203653964214
SCRI_RS_203996	5H	336696085	336696086	+	No	0.00287932164673065	2.54070981772086	0.142011834319527	0.961572	0.963665	0.00209313	0.0743933330444888	0.0954203653964214
SCRI_RS_208177	5H	230191929	230191930	+	No	0.00287932164673065	2.54070981772086	0.142011834319527	0.961572	0.963665	0.00209313	0.0743933330444888	0.00501715947029879
SCRI_RS_218911	5H	321158339	321158340	+	No	0.00287932164673065	2.54070981772086	0.142011834319527	0.961572	0.963665	0.00209313	0.0743933330444888	0.0739562527742237
SCRI_RS_219788	Unknown	Unknown	61319346	+	No	0.00287932164673065	2.54070981772086	0.142011834319527	0.961572	0.963665	0.00209313	0.0743933330444888	-0.00760807099868543
SCRI_RS_223318	5H	311357129	311357130	+	No	0.00287932164673065	2.54070981772086	0.142011834319527	0.961572	0.963665	0.00209313	0.0743933330444888	-0.00365667333608144
SCRI_RS_236446	5H	155677005	155677006	+	No	0.00287932164673065	2.54070981772086	0.142011834319527	0.961572	0.963665	0.00209313	0.0743933330444888	-0.08455832053005
SCRI_RS_236777	5H	286183662	286183663	+	No	0.00287932164673065	2.54070981772086	0.142011834319527	0.961572	0.963665	0.00209313	0.0743933330444888	-0.00836224991144263
SCRI_RS_237910	5H	292644773	292644774	+	No	0.00287932164673065	2.54070981772086	0.142011834319527	0.961572	0.963665	0.00209313	0.0743933330444888	-0.0147226544213481
SCRI_RS_239393	5H	151540953	151540954	+	No	0.00287932164673065	2.54070981772086	0.142011834319527	0.961572	0.963665	0.00209313	0.0743933330444888	-0.0144979989163403
SCRI_RS_4724	5H	130589452	130589453	+	No	0.00287932164673065	2.54070981772086	0.142011834319527	0.961572	0.963665	0.00209313	0.0743933330444888	-0.00788086950342404
SCRI_RS_57982	5H	130608966	130608967	+	No	0.00287932164673065	2.54070981772086	0.142011834319527	0.961572	0.963665	0.00209313	0.0743933330444888	-0.0113722463720478
SCRI_RS_63610	5H	336592763	336592764	+	No	0.00287932164673065	2.54070981772086	0.142011834319527	0.961572	0.963665	0.00209313	0.0743933330444888	0.115719619847368
SCRI_RS_6422	5H	273915255	273915256	+	No	0.00287932164673065	2.54070981772086	0.142011834319527	0.961572	0.963665	0.00209313	0.0743933330444888	-0.0101592874707421
SCRI_RS_8464	5H	131279317	131279318	+	No	0.00287932164673065	2.54070981772086	0.142011834319527	0.961572	0.963665	0.00209313	0.0743933330444888	-0.0101705862798553
SCRI_RS_166374	5H	272385765	272385766	+	No	0.00326603128325811	2.48597965974592	0.144970414201183	0.961572	0.96361	0.00203755	0.084004678501819	-0.00255086813558592
SCRI_RS_117951	2H	403078433	403078434	+	No	0.00357687476173203	2.44649626567739	0.284023668639053	0.961572	0.96357	0.00199757	0.0915872416569053	0.00229939560449566
11_10090	4H	582935043	582935044	+	No	0.00366909555131325	2.43544097811384	0.0946745562130177	0.961572	0.963559	0.00198639	0.0935291767767797	0.00516494049225003
SCRI_RS_231239	5H	577199445	577199446	+	No	0.00372552493642956	2.42881252534987	0.443786982248521	0.961572	0.963552	0.0019797	0.094545543942279	-0.0175154571625171
11_10189	6H	439399099	439399100	+	No	0.00418750375200064	2.37804479082735	0.266272189349112	0.961572	0.963501	0.0019285	0.104871256245279	0.013268004564452
11_20058	6H	443897804	443897805	+	No	0.00418750375200064	2.37804479082735	0.266272189349112	0.961572	0.963501	0.0019285	0.104871256245279	0.00246912964212243
11_21310	6H	441812706	441812707	+	No	0.00418750375200064	2.37804479082735	0.266272189349112	0.961572	0.963501	0.0019285	0.104871256245279	-0.0151887910033111
SCRI_RS_34413	Unknown	Unknown	Unknown	Unknown	Unknown	0.00453322893005095	2.34359234832552	0.165680473372781	0.961572	0.963466	0.00189385	0.113033786858476	0.00887989647162613
SCRI_RS_157444	7H	481827777	481827778	+	No	0.00458431708052028	2.33872535143381	0.224852071005917	0.961572	0.963461	0.00188896	0.113810654477264	0.0210173771047266
SCRI_RS_126351	3H	680008379	680008380	+	No	0.00475706366649477	2.32266103613059	0.0946745562130177	0.961572	0.963445	0.00187284	0.117588023964005	-0.000398481563024689
SCRI_RS_209553	5H	291893338	291893339	+	No	0.0048545138330955	2.31385425703839	0.144970414201183	0.961572	0.963436	0.00186401	0.119479629254204	-0.00836224991144263
12_31521	5H	31290487	31290488	+	No	0.0049164070192497	2.30835216994813	0.414201183431953	0.961572	0.963431	0.00185849	0.120242821192021	-0.00917362261679955
12_10499	5H	17075384	17075385	+	No	0.00497849366097626	2.30290204151448	0.485207100591716	0.961572	0.963425	0.00185303	0.120242821192021	-0.0146954764495604
12_10447	2H	742025697	742025698	+	No	0.00499760592946855	2.30123799178791	0.331360946745562	0.961572	0.963424	0.00185137	0.120242821192021	0.0155669687810587
SCRI_RS_187343	6H	396724697	396724698	+	No	0.00529313675895334	2.27628688498257	0.0710059171597633	0.961572	0.963399	0.0018264	0.120242821192021	0.0113698341301642
11_10116	5H	106968082	106968083	+	No	0.00534880500573965	2.27174323431191	0.142011834319527	0.961572	0.963394	0.00182185	0.120242821192021	-0.000976942843408324
11_20697	5H	121363943	121363944	+	No	0.00534880500573965	2.27174323431191	0.142011834319527	0.961572	0.963394	0.00182185	0.120242821192021	0.011336294686771
11_20841	5H	107554248	107554249	+	No	0.00534880500573965	2.27174323431191	0.142011834319527	0.961572	0.963394	0.00182185	0.120242821192021	0.000272455654339865
12_30454	5H	100805785	100806680	-	No	0.00534880500573965	2.27174323431191	0.142011834319527	0.961572	0.963394	0.00182185	0.120242821192021	-0.00897756186896004
12_30729	5H	119823437	119823438	+	No	0.00534880500573965	2.27174323431191	0.142011834319527	0.961572	0.963394	0.00182185	0.120242821192021	-0.00914615442161448
12_31423	5H	126610586	126610587	+	No	0.00534880500573965	2.27174323431191	0.142011834319527	0.961572	0.963394	0.00182185	0.120242821192021	-0.0114104193598905
12_31512	5H	101849000	101849001	+	No	0.00534880500573965	2.27174323431191	0.142011834319527	0.961572	0.963394	0.00182185	0.120242821192021	-0.00686950975068612
SCRI_RS_10219	5H	127754255	127754256	+	No	0.00534880500573965	2.27174323431191	0.142011834319527	0.961572	0.963394	0.00182185	0.120242821192021	-0.00766179849597393
SCRI_RS_109468	5H	105664826	105664827	+	No	0.00534880500573965	2.27174323431191	0.142011834319527	0.961572	0.963394	0.00182185	0.120242821192021	-0.0252124511389411
SCRI_RS_129414	5H	127751236	127751237	+	No	0.00534880500573965	2.27174323431191	0.142011834319527	0.961572	0.963394	0.00182185	0.120242821192021	0.0102794020203874
SCRI_RS_130708	5H	102372018	102372019	+	No	0.00534880500573965	2.27174323431191	0.142011834319527	0.961572	0.963394	0.00182185	0.120242821192021	0.0296592966988101
SCRI_RS_133538	5H	96626334	96626335	+	No	0.00534880500573965	2.27174323431191	0.142011834319527	0.961572	0.963394	0.00182185	0.120242821192021	0.0136343765843776
SCRI_RS_168105	5H	98883561	98883562	+	No	0.00534880500573965	2.27174323431191	0.142011834319527	0.961572	0.963394	0.00182185	0.120242821192021	0.0117075938906055
SCRI_RS_181514	5H	113940028	113940029	+	No	0.00534880500573965	2.27174323431191	0.142011834319527	0.961572	0.963394	0.00182185	0.120242821192021	-0.0083812132361345
SCRI_RS_188359	5H	166461497	166461498	+	No	0.00534880500573965	2.27174323431191	0.142011834319527	0.961572	0.963394	0.00182185	0.120242821192021	-0.00805413128546206
SCRI_RS_209980	Unknown	Unknown	64101023	+	No	0.00534880500573965	2.27174323431191	0.142011834319527	0.961572	0.963394	0.00182185	0.120242821192021	-0.00191779375745682
SCRI_RS_219574	5H	111920819	111920820	+	No	0.00534880500573965	2.27174323431191	0.142011834319527	0.961572	0.963394	0.00182185	0.120242821192021	-0.000156711888848804
SCRI_RS_240108	5H	117948542	117948543	+	No	0.00534880500573965	2.27174323431191	0.142011834319527	0.961572	0.963394	0.00182185	0.120242821192021	-0.0174994656335912
12_30826	7H	654411756	654411757	+	No	0.00548965584960658	2.26045488092362	0.236686390532544	0.961572	0.963383	0.00181057	0.12201223129768	-0.00167662260719226
SCRI_RS_154048	4H	63467986	63467987	+	No	0.0054916188167257	2.2602996155609	0.396449704142012	0.961572	0.963383	0.00181042	0.12201223129768	0.0297689008148154
SCRI_RS_2937	4H	62397686	62397687	+	No	0.0054916188167257	2.2602996155609	0.396449704142012	0.961572	0.963383	0.00181042	0.12201223129768	-0.00535157462218194
SCRI_RS_126439	2H	656012726	656012727	+	No	0.00556475653514198	2.25455383182476	0.307692307692308	0.961572	0.963377	0.00180468	0.122682470330736	-0.00220520290167769
SCRI_RS_165463	2H	656010860	656010861	+	No	0.00556475653514198	2.25455383182476	0.307692307692308	0.961572	0.963377	0.00180468	0.122682470330736	-0.00442314828615054
11_20185	7H	654030631	654030632	+	No	0.00566066132471769	2.24713282801705	0.319526627218935	0.961572	0.963369	0.00179727	0.123717503072917	-0.000575281152123353
SCRI_RS_214451	7H	654028840	654028841	+	No	0.00566066132471769	2.24713282801705	0.319526627218935	0.961572	0.963369	0.00179727	0.123717503072917	-0.000570636308111716
11_10401	5H	664997600	664997601	+	No	0.00567670504467673	2.2459036706499	0.313609467455621	0.961572	0.963368	0.00179605	0.123717503072917	0.0189748043558211
11_21138	5H	653915795	653915796	+	No	0.00583400847030228	2.23403294466871	0.284023668639053	0.961572	0.963356	0.00178421	0.125706371190287	0.000915664379135706
SCRI_RS_186984	5H	653922698	653922699	+	No	0.00583400847030228	2.23403294466871	0.284023668639053	0.961572	0.963356	0.00178421	0.125706371190287	0.0118514518835582
SCRI_RS_8410	5H	653924639	653924640	+	No	0.00583400847030228	2.23403294466871	0.284023668639053	0.961572	0.963356	0.00178421	0.125706371190287	0.0118514518835582
12_11368	2H	743356402	743356403	+	No	0.00586044495785458	2.23206940865688	0.248520710059172	0.961572	0.963354	0.00178225	0.125801280862217	-0.00322044969652779
12_30901	2H	652031870	652031871	+	No	0.00614822901909533	2.21124996357358	0.331360946745562	0.961572	0.963334	0.00176151	0.131447178591376	-0.0275225688819773
11_11497	5H	626697338	626697339	+	No	0.00619252032243084	2.20813255948495	0.218934911242604	0.961572	0.963331	0.00175841	0.131447178591376	-0.00689645491365809
SCRI_RS_3429	5H	626442962	626442963	+	No	0.00619252032243084	2.20813255948495	0.218934911242604	0.961572	0.963331	0.00175841	0.131447178591376	-0.00689645491365809
12_30728	5H	129714192	129714193	+	No	0.00631115509844104	2.19989114678301	0.13905325443787	0.961572	0.963322	0.00175021	0.133469243007772	-0.00280631477471616
12_11413	Unknown	Unknown	247097633	+	No	0.00641764585241386	2.19262425243	0.189349112426035	0.961572	0.963315	0.00174299	0.135210732605631	-0.00438691228919197
12_21497	5H	535623456	535623457	+	No	0.00644086151816667	2.1910560382983	0.177514792899408	0.961572	0.963314	0.00174143	0.135210732605631	0.0272035498564946
12_20156	4H	97457045	97457046	+	No	0.00660274910915502	2.18027520470785	0.207100591715976	0.961572	0.963303	0.00173072	0.13746587296449	-0.00824002211811603
SCRI_RS_225722	4H	334890777	334890778	+	No	0.00660274910915502	2.18027520470785	0.207100591715976	0.961572	0.963303	0.00173072	0.13746587296449	-0.0210773917860934
SCRI_RS_114351	6H	390501933	390501934	+	No	0.00662051051930558	2.17910852005144	0.0650887573964497	0.961572	0.963302	0.00172956	0.13746587296449	-0.0095987228123704
11_21205	2H	619885222	619885223	+	No	0.00672249648675891	2.17246941607106	0.355029585798817	0.961572	0.963295	0.00172297	0.138575649600698	0.0672941595694283
SCRI_RS_110043	2H	619884483	619884484	+	No	0.00672249648675891	2.17246941607106	0.355029585798817	0.961572	0.963295	0.00172297	0.138575649600698	0.0672941595694283
SCRI_RS_238720	5H	138066510	138066804	+	No	0.00690047851920173	2.16112079172029	0.14792899408284	0.961572	0.963284	0.00171171	0.141732850160582	-0.08099420715007
12_30400	5H	618182978	618182979	+	No	0.00698503790174916	2.15583123300351	0.0769230769230769	0.961572	0.963279	0.00170647	0.142364594179605	-0.00459672009310452
SCRI_RS_208686	5H	618527759	618527760	+	No	0.00698503790174916	2.15583123300351	0.0769230769230769	0.961572	0.963279	0.00170647	0.142364594179605	-0.00459672009310452
11_10577	4H	69380591	69380592	+	No	0.00703096594722393	2.15298500545941	0.301775147928994	0.961572	0.963276	0.00170365	0.142364594179605	-0.00590480664686766
SCRI_RS_157290	4H	70818670	70818671	+	No	0.00703096594722393	2.15298500545941	0.301775147928994	0.961572	0.963276	0.00170365	0.142364594179605	0.00652476664981805
SCRI_RS_212515	5H	582182651	582182652	+	No	0.00717522764759455	2.14416431556599	0.207100591715976	0.961572	0.963267	0.00169491	0.144772261016837	0.00251071250022505
11_21017	4H	490028803	490028804	+	No	0.00727005628831657	2.13846222660855	0.248520710059172	0.961572	0.963261	0.00168926	0.146169089458759	-0.0157052482973086
SCRI_RS_162696	5H	584643736	584643737	+	No	0.00749103488829937	2.12545818026705	0.100591715976331	0.961572	0.963249	0.00167639	0.150083541095401	-0.00366935356578324
12_11051	7H	595293177	595293178	+	No	0.00757117719655407	2.12083658942728	0.27810650887574	0.961572	0.963244	0.00167182	0.151158817455677	-0.00969050229832646
11_10756	4H	63865145	63865146	+	No	0.00765707543073012	2.11593707460013	0.408284023668639	0.961572	0.963239	0.00166698	0.151286853665983	0.00356777507113293
11_21073	4H	66861565	66861566	+	No	0.00765707543073012	2.11593707460013	0.408284023668639	0.961572	0.963239	0.00166698	0.151286853665983	0.00290499228867702
SCRI_RS_169389	4H	59984586	59984587	+	No	0.00765707543073012	2.11593707460013	0.408284023668639	0.961572	0.963239	0.00166698	0.151286853665983	-0.00660315473214723
SCRI_RS_204321	7H	569761703	569761704	+	No	0.00809202493148571	2.09194278784019	0.0591715976331361	0.961572	0.963215	0.00164329	0.159329180547529	0.022953332590987
11_21144	2H	590822206	590822207	+	No	0.00819501495363552	2.08645024962546	0.177514792899408	0.961572	0.96321	0.00163787	0.159704898925798	0.00163659355894197
SCRI_RS_162413	2H	592334613	592334614	+	No	0.00819501495363552	2.08645024962546	0.177514792899408	0.961572	0.96321	0.00163787	0.159704898925798	0.00347532631712966
SCRI_RS_202786	2H	590804054	590804055	+	No	0.00819501495363552	2.08645024962546	0.177514792899408	0.961572	0.96321	0.00163787	0.159704898925798	0.00347532631712966
SCRI_RS_161643	1H	394199133	394199134	+	No	0.00838311293905164	2.07659468289574	0.242603550295858	0.961572	0.9632	0.00162816	0.162814880550969	0.0144540975015843
11_20595	3H	11725120	11725121	+	No	0.00846992229964871	2.07212057372934	0.313609467455621	0.961572	0.963196	0.00162375	0.16394324179998	-0.00733386086358223
SCRI_RS_188579	2H	742795580	742795676	-	No	0.00862341821482558	2.06432055116173	0.254437869822485	0.961572	0.963188	0.00161607	0.166350398671129	-0.0112552473583492
SCRI_RS_13778	3H	545329202	545329203	+	No	0.00888039521459726	2.05156770587688	0.0591715976331361	0.961572	0.963176	0.00160352	0.169783884943768	-0.00318228531978093
SCRI_RS_199904	5H	619407939	619407940	+	No	0.00889060973698541	2.05106845316617	0.366863905325444	0.961572	0.963175	0.00160303	0.169783884943768	0.0122152387993992
SCRI_RS_227878	5H	619080066	619080067	+	No	0.00889060973698541	2.05106845316617	0.366863905325444	0.961572	0.963175	0.00160303	0.169783884943768	0.0296804741956294
SCRI_RS_230261	7H	654581630	654582358	+	No	0.00895532337029288	2.04791872747009	0.331360946745562	0.961572	0.963172	0.00159993	0.170449654814574	0.00150575043517165
SCRI_RS_220535	4H	63121204	63121324	+	No	0.00951861947400486	2.02142603462999	0.393491124260355	0.961572	0.963146	0.00157392	0.180569160121487	0.007756202150631
SCRI_RS_4965	5H	657268603	657268604	+	No	0.00996931621742075	2.00133462836687	0.0828402366863905	0.961572	0.963126	0.00155422	0.187692058050215	-0.00346216192701831
11_21344	5H	459971602	459971603	+	No	0.0100584535487506	1.99746878537062	0.319526627218935	0.961572	0.963123	0.00155044	0.187692058050215	0.00942593911167933
SCRI_RS_1362	5H	460688369	460688370	+	No	0.0100584535487506	1.99746878537062	0.319526627218935	0.961572	0.963123	0.00155044	0.187692058050215	0.00878891754109645
SCRI_RS_137893	5H	459377046	459377166	-	No	0.0100584535487506	1.99746878537062	0.319526627218935	0.961572	0.963123	0.00155044	0.187692058050215	0.0337435969413491
SCRI_RS_232876	5H	460686085	460686086	+	No	0.0100584535487506	1.99746878537062	0.319526627218935	0.961572	0.963123	0.00155044	0.187692058050215	0.00942593911167933
SCRI_RS_221695	5H	157818767	157818768	+	No	0.010454146173624	1.98071143173449	0.150887573964497	0.961572	0.963106	0.00153404	0.194440308310727	0.00058503663240117
11_20269	4H	72688992	72688993	+	No	0.0110490755575341	1.95667405655413	0.396449704142012	0.961572	0.963083	0.00151056	0.204838381277662	0.00461649073986337
SCRI_RS_221282	5H	457229468	457229469	+	No	0.0113370949233764	1.94549821708159	0.331360946745562	0.961572	0.963072	0.00149966	0.20949777350317	0.0333073559449986
12_30083	7H	37306512	37306632	+	No	0.0117364057199291	1.93046488562688	0.343195266272189	0.961572	0.963057	0.00148502	0.214730062254811	-0.0130099080852233
SCRI_RS_140831	7H	37394444	37394445	+	No	0.0117364057199291	1.93046488562688	0.343195266272189	0.961572	0.963057	0.00148502	0.214730062254811	0.00435480034138891
SCRI_RS_165545	7H	37311482	37311483	+	No	0.0117364057199291	1.93046488562688	0.343195266272189	0.961572	0.963057	0.00148502	0.214730062254811	0.0082348065552651
11_21391	5H	24948895	24948896	+	No	0.0117706671603776	1.92919892068596	0.384615384615385	0.961572	0.963056	0.00148379	0.214730062254811	-0.0345801954754279
SCRI_RS_153531	2H	603731744	603731745	+	No	0.0118659660522518	1.92569689848473	0.36094674556213	0.961572	0.963053	0.00148038	0.215779191587127	0.00163659355894197
12_30370	3H	674285613	674285614	+	No	0.0119977411029344	1.92090051385882	0.0591715976331361	0.961572	0.963048	0.00147571	0.217482862532556	-0.000868880229973001
SCRI_RS_160767	2H	695090467	695090468	+	No	0.0121566563855824	1.91518585869571	0.467455621301775	0.961572	0.963042	0.00147015	0.219308494092107	0.0118619264976587
SCRI_RS_212523	5H	585701095	585701096	+	No	0.0121752701623814	1.91452139325668	0.449704142011834	0.961572	0.963042	0.00146951	0.219308494092107	-0.00486956401800853
11_10094	5H	579653335	579653336	+	No	0.0124092287584748	1.90625520934309	0.207100591715976	0.961572	0.963034	0.00146147	0.222819799405319	-0.00131338987557683
SCRI_RS_139073	2H	746569270	746569271	+	No	0.0130563906771254	1.88417686330978	0.162721893491124	0.961572	0.963012	0.00144004	0.233705300208107	0.0156347080919659
12_30973	3H	644138185	644138186	+	No	0.0133056049554732	1.87596537493814	0.124260355029586	0.961572	0.963004	0.00143209	0.235249553735872	0.0043116361121065
11_21079	7H	497303912	497304261	+	No	0.0133389402554693	1.87487867262966	0.0532544378698225	0.961572	0.963003	0.00143103	0.235249553735872	0.0210173771047266
12_11499	7H	498937414	498937415	+	No	0.0133389402554693	1.87487867262966	0.0532544378698225	0.961572	0.963003	0.00143103	0.235249553735872	0.0210173771047266
11_20923	2H	684263618	684263619	+	No	0.01339225289153	1.87314635830848	0.343195266272189	0.961572	0.963002	0.00142935	0.235249553735872	0.0100341833458515
SCRI_RS_165338	1H	548449807	548449808	+	No	0.0134066330804994	1.8726802764479	0.349112426035503	0.961572	0.963001	0.0014289	0.235249553735872	-0.00293856054486241
SCRI_RS_165476	1H	548452630	548452631	+	No	0.0134066330804994	1.8726802764479	0.349112426035503	0.961572	0.963001	0.0014289	0.235249553735872	0.00769318623497384
11_20766	5H	34998637	34998638	+	No	0.0134310603358834	1.87188969992657	0.455621301775148	0.961572	0.963	0.00142814	0.235249553735872	0.115719619847368
12_31312	5H	47057299	47057300	+	No	0.0137160479592399	1.86277100500964	0.307692307692308	0.961572	0.962992	0.00141931	0.238955762842473	0.00942593911167933
SCRI_RS_136857	5H	160117892	160117893	+	No	0.0137659559554704	1.86119362431641	0.13905325443787	0.961572	0.96299	0.00141778	0.238955762842473	-0.00876711641467409
SCRI_RS_148699	2H	734129424	734129425	+	No	0.0137716091189693	1.86101531241841	0.337278106508876	0.961572	0.96299	0.00141761	0.238955762842473	-0.00616302524940693
SCRI_RS_160461	4H	624565014	624565015	+	No	0.013823421728168	1.8593844422204	0.254437869822485	0.961572	0.962988	0.00141603	0.238955762842473	0.00714656970376382
SCRI_RS_169268	7H	653394605	653394606	+	No	0.0138519014887668	1.85849060570452	0.381656804733728	0.961572	0.962987	0.00141517	0.238955762842473	0.00404838016402209
11_10736	5H	656077280	656077281	+	No	0.0140463140361305	1.85243762620636	0.248520710059172	0.961572	0.962982	0.00140931	0.241579678151522	0.0119908381566347
SCRI_RS_179489	4H	26673026	26673027	+	No	0.0150158427776024	1.82345028761481	0.473372781065089	0.961572	0.962954	0.00138132	0.257478865645975	0.141816881805426
SCRI_RS_198008	5H	618179204	618179205	+	No	0.0160468945111138	1.79460900233589	0.0887573964497041	0.961572	0.962926	0.00135355	0.274334633707963	0.00175177826167783
11_10823	2H	647456940	647456941	+	No	0.0163286684812798	1.78704922829515	0.479289940828402	0.961572	0.962918	0.00134628	0.27584821605949	0.0954755538550671
11_11214	Unknown	Unknown	Unknown	Unknown	Unknown	0.0163286684812798	1.78704922829515	0.479289940828402	0.961572	0.962918	0.00134628	0.27584821605949	-0.0161485393182375
SCRI_RS_134812	2H	647316135	647316136	+	No	0.0163286684812798	1.78704922829515	0.479289940828402	0.961572	0.962918	0.00134628	0.27584821605949	0.213989860203583
SCRI_RS_235860	2H	647832363	647832364	+	No	0.0163286684812798	1.78704922829515	0.479289940828402	0.961572	0.962918	0.00134628	0.27584821605949	0.0659834014077205
11_20553	5H	1318527	1318528	+	No	0.0164482533226304	1.78388021398265	0.207100591715976	0.961572	0.962915	0.00134324	0.276971535012946	-0.0154468311666278
12_30080	5H	486428493	486428494	+	No	0.0164921754648689	1.7827220532656	0.443786982248521	0.961572	0.962914	0.00134212	0.276971535012946	-0.00165839668261469
SCRI_RS_182937	4H	516601296	516601297	+	No	0.0168158363758183	1.77428152713796	0.171597633136095	0.961572	0.962906	0.00133402	0.281578961014435	0.0251191157149151
12_30864	4H	23604067	23604187	-	No	0.0169149959007328	1.77172810312515	0.254437869822485	0.961572	0.962904	0.00133157	0.28241118886896	-0.00208761839894578
11_10183	5H	505672745	505672985	+	No	0.0172002101878436	1.76446624594926	0.124260355029586	0.961572	0.962897	0.0013246	0.286335860561478	0.0301763607130852
12_30042	2H	252052546	252052547	+	No	0.0173962421466728	1.75954455581057	0.325443786982249	0.961572	0.962892	0.00131988	0.288303817977262	-0.00208491261582822
SCRI_RS_236782	5H	583140620	583140621	+	No	0.0174194075660517	1.75896661942995	0.106508875739645	0.961572	0.962892	0.00131933	0.288303817977262	-0.00809225747798337
SCRI_RS_189599	4H	643562143	643562144	+	No	0.0176769417841833	1.75259286834655	0.207100591715976	0.961572	0.962885	0.00131322	0.291720628866146	0.00159285579138668
SCRI_RS_141271	5H	643013572	643014057	+	No	0.017787689755734	1.74988045391097	0.260355029585799	0.961572	0.962883	0.00131063	0.292702329986285	0.022782653599279
12_30992	4H	31621769	31621770	+	No	0.0180036227170698	1.74464009668954	0.0946745562130177	0.961572	0.962878	0.00130561	0.294557838723405	0.123053287417861
SCRI_RS_116338	4H	31944103	31944104	+	No	0.0180036227170698	1.74464009668954	0.0946745562130177	0.961572	0.962878	0.00130561	0.294557838723405	-0.00216295615246054
SCRI_RS_157219	7H	653256080	653256081	+	No	0.0183437387392881	1.73651214367353	0.378698224852071	0.961572	0.96287	0.00129783	0.296390232534332	0.00404838016402209
SCRI_RS_193505	7H	653257442	653257443	+	No	0.0183437387392881	1.73651214367353	0.378698224852071	0.961572	0.96287	0.00129783	0.296390232534332	0.00404838016402209
SCRI_RS_6252	7H	652868319	652868320	+	No	0.0183437387392881	1.73651214367353	0.378698224852071	0.961572	0.96287	0.00129783	0.296390232534332	0.00342227467626799
11_20184	6H	384801989	384801990	+	No	0.0184270634938158	1.73454386771321	0.201183431952663	0.961572	0.962868	0.00129595	0.296390232534332	0.0113698341301642
SCRI_RS_168096	6H	385248295	385248296	+	No	0.0184270634938158	1.73454386771321	0.201183431952663	0.961572	0.962868	0.00129595	0.296390232534332	0.0113698341301642
SCRI_RS_206796	6H	385258766	385258767	+	No	0.0184270634938158	1.73454386771321	0.201183431952663	0.961572	0.962868	0.00129595	0.296390232534332	0.0113698341301642
SCRI_RS_12519	5H	665176981	665176982	+	No	0.0186748940540682	1.72874185333393	0.260355029585799	0.961572	0.962863	0.00129041	0.298693683609886	0.0205998349192669
SCRI_RS_219619	5H	665173107	665173108	+	No	0.0186748940540682	1.72874185333393	0.260355029585799	0.961572	0.962863	0.00129041	0.298693683609886	0.0160874573957699
SCRI_RS_152206	2H	68787661	68787662	+	No	0.0187905383481645	1.72606077720187	0.325443786982249	0.961572	0.96286	0.00128784	0.299703837899495	-0.0146326230133127
11_10686	1H	476365129	476365130	+	No	0.0189836792380257	1.72161961288239	0.21301775147929	0.961572	0.962856	0.0012836	0.30194097061038	0.000932380869926419
SCRI_RS_168172	1H	531491735	531491736	+	No	0.0194242293201133	1.71165620334619	0.0532544378698225	0.961572	0.962846	0.00127409	0.308089859494019	-0.00327560956429807
SCRI_RS_146093	5H	547487281	547487282	+	No	0.0199175034517627	1.70076509889786	0.162721893491124	0.961572	0.962836	0.00126371	0.315038628004335	-0.0140640059107682
11_20383	1H	547250913	547250914	+	No	0.0202520974571239	1.69352999136868	0.36094674556213	0.961572	0.962829	0.00125682	0.3194460676248	0.00838313037820626
SCRI_RS_114729	5H	42066518	42066519	+	No	0.0205820839252684	1.68651065525746	0.443786982248521	0.961572	0.962822	0.00125014	0.32375674714403	-0.08099420715007
11_20230	7H	525219551	525219552	+	No	0.0211689283208965	1.67430112762546	0.195266272189349	0.961572	0.962811	0.00123853	0.332073023934942	0.022953332590987
SCRI_RS_154193	7H	112662879	112662880	+	No	0.0217315345571204	1.66290960519542	0.0591715976331361	0.961572	0.9628	0.00122771	0.339964554304542	-0.00521698807278881
12_31240	5H	462773326	462773327	+	No	0.0219990291354092	1.65759648510681	0.301775147928994	0.961572	0.962795	0.00122267	0.341343631421703	0.00942593911167933
SCRI_RS_168185	5H	461846174	461846175	+	No	0.0219990291354092	1.65759648510681	0.301775147928994	0.961572	0.962795	0.00122267	0.341343631421703	0.00942593911167933
SCRI_RS_169088	5H	464227617	464227618	+	No	0.0219990291354092	1.65759648510681	0.301775147928994	0.961572	0.962795	0.00122267	0.341343631421703	0.00942593911167933
SCRI_RS_207416	1H	547198473	547198474	+	No	0.0222764402829289	1.65215420707978	0.366863905325444	0.961572	0.96279	0.00121751	0.342853740405415	0.00866502927237889
SCRI_RS_161550	5H	617562383	617562384	+	No	0.0223321373696494	1.65106970937717	0.301775147928994	0.961572	0.962789	0.00121648	0.342853740405415	0.0184537426684983
11_10641	5H	482426682	482426683	+	No	0.0224566197743652	1.6486556142286	0.236686390532544	0.961572	0.962786	0.00121419	0.342853740405415	-0.0179785398577224
SCRI_RS_119287	5H	482425684	482425685	+	No	0.0224566197743652	1.6486556142286	0.236686390532544	0.961572	0.962786	0.00121419	0.342853740405415	-0.0179785398577224
SCRI_RS_147940	5H	482624109	482624110	+	No	0.0224566197743652	1.6486556142286	0.236686390532544	0.961572	0.962786	0.00121419	0.342853740405415	-0.0179785398577224
SCRI_RS_153533	5H	482625929	482625930	+	No	0.0224566197743652	1.6486556142286	0.236686390532544	0.961572	0.962786	0.00121419	0.342853740405415	-0.0179785398577224
SCRI_RS_194623	3H	633069181	633069182	+	No	0.0226249082307666	1.64541317366762	0.0591715976331361	0.961572	0.962783	0.00121112	0.344501935993806	-0.000256544211879373
SCRI_RS_128484	2H	694690284	694690285	+	No	0.0229381757344143	1.63944112435894	0.372781065088757	0.961572	0.962778	0.00120547	0.348343041073154	0.0118619264976587
11_20987	5H	39805507	39805508	+	No	0.023063153595531	1.63708130868503	0.402366863905325	0.961572	0.962775	0.00120323	0.348387849286989	0.00932506212120643
SCRI_RS_163973	5H	37814060	37814061	+	No	0.023063153595531	1.63708130868503	0.402366863905325	0.961572	0.962775	0.00120323	0.348387849286989	0.00341596663201926
SCRI_RS_146012	3H	641882747	641882748	+	No	0.0235245105863111	1.6284794030495	0.207100591715976	0.961572	0.962767	0.00119509	0.353884777093907	0.00684808732330566
11_20845	5H	24737439	24737440	+	No	0.0236129772456705	1.62684925138597	0.437869822485207	0.961572	0.962766	0.00119355	0.353884777093907	-0.00820066590677015
11_20980	5H	24741605	24741606	+	No	0.0236129772456705	1.62684925138597	0.437869822485207	0.961572	0.962766	0.00119355	0.353884777093907	-0.014913234161213
SCRI_RS_4930	2H	648825898	648825899	+	No	0.0242130481169861	1.61595053492588	0.479289940828402	0.961572	0.962755	0.00118326	0.3619280229005	0.0624025141587481
SCRI_RS_158649	2H	86579813	86579814	+	No	0.0243324165421979	1.6138147575375	0.316568047337278	0.961572	0.962753	0.00118124	0.362762659153916	-0.0193374545160623
12_10022	4H	600583559	600583560	+	No	0.024921357582045	1.60342830333182	0.0710059171597633	0.961572	0.962744	0.00117144	0.370575395295512	-0.00781935715349391
SCRI_RS_205661	5H	286067754	286067755	+	No	0.0252325480204716	1.59803889156106	0.461538461538462	0.961572	0.962739	0.00116636	0.37422817973219	0.0252504972886527
12_30972	3H	641853254	641853255	+	No	0.0254632746029653	1.59408574637954	0.248520710059172	0.961572	0.962735	0.00116264	0.376671756432466	0.00684808732330566
SCRI_RS_152484	5H	619657111	619657112	+	No	0.025589060914512	1.59194565186698	0.372781065088757	0.961572	0.962733	0.00116062	0.37673161704773	-0.0065653789715725
SCRI_RS_196448	1H	548354572	548354573	+	No	0.0255992762547319	1.5917723129311	0.390532544378698	0.961572	0.962733	0.00116046	0.37673161704773	-0.00163737899492844
SCRI_RS_188722	2H	751988758	751988759	+	No	0.0258483349785551	1.58756742676404	0.284023668639053	0.961572	0.962729	0.0011565	0.379419004441001	-0.000994375761365518
SCRI_RS_231735	1H	443922320	443922321	+	No	0.0259474114647116	1.58590596123229	0.177514792899408	0.961572	0.962727	0.00115493	0.379896716573086	0.0363574569200864
11_11507	5H	585152195	585152196	+	No	0.0269296180167085	1.56976980679689	0.443786982248521	0.961572	0.962712	0.00113976	0.391250308720443	-0.00366935356578324
SCRI_RS_197945	5H	585702455	585702456	+	No	0.0269296180167085	1.56976980679689	0.443786982248521	0.961572	0.962712	0.00113976	0.391250308720443	-0.00683839205885306
SCRI_RS_206982	5H	585254045	585254046	+	No	0.0269296180167085	1.56976980679689	0.443786982248521	0.961572	0.962712	0.00113976	0.391250308720443	-0.00585269278235501
SCRI_RS_159536	2H	760762165	760762166	+	No	0.0269969565036523	1.5686851931807	0.186390532544379	0.961572	0.962711	0.00113874	0.391250308720443	-0.0043833993258886
SCRI_RS_10398	2H	113049405	113049406	+	No	0.027429180979839	1.5617871599947	0.260355029585799	0.961572	0.962704	0.00113227	0.393566760910479	0.00894188050006051
12_30199	7H	522445562	522445563	+	No	0.0274324992718688	1.56173462365556	0.124260355029586	0.961572	0.962704	0.00113222	0.393566760910479	-0.00740364137163851
SCRI_RS_103902	7H	521506516	521506517	+	No	0.0274324992718688	1.56173462365556	0.124260355029586	0.961572	0.962704	0.00113222	0.393566760910479	0.022953332590987
SCRI_RS_122512	7H	522444720	522444721	+	No	0.0274324992718688	1.56173462365556	0.124260355029586	0.961572	0.962704	0.00113222	0.393566760910479	0.0103721420709917
11_11410	3H	683294717	683294718	+	No	0.0278497576719751	1.55517857938368	0.14792899408284	0.961572	0.962698	0.00112607	0.398372354235475	0.0207294682841166
SCRI_RS_626	6H	565353180	565353181	+	No	0.0279069950427653	1.55428692476556	0.0828402366863905	0.961572	0.962697	0.00112523	0.398372354235475	-0.00677527104926412
SCRI_RS_204098	7H	653119938	653120133	-	No	0.0281250122407022	1.55090727986482	0.349112426035503	0.961572	0.962694	0.00112206	0.400483341382567	-0.00634845957392827
11_11380	2H	743219860	743220100	+	No	0.0283674694320108	1.54717940444849	0.292899408284024	0.961572	0.962691	0.00111857	0.40193114257266	-0.0203779055827908
SCRI_RS_186925	2H	743219570	743219571	+	No	0.0283674694320108	1.54717940444849	0.292899408284024	0.961572	0.962691	0.00111857	0.40193114257266	0.0122622891503852
SCRI_RS_239231	2H	76954511	76954512	+	No	0.028938370278227	1.53852593068425	0.343195266272189	0.961572	0.962683	0.00111047	0.409005183882862	0.0240675678505795
SCRI_RS_159024	2H	632848792	632848793	+	No	0.0293434602889258	1.53248867386779	0.230769230769231	0.961572	0.962677	0.00110482	0.41370656357967	0.0128672496102809
11_21239	5H	482752694	482752695	+	No	0.0296627578631577	1.52778847336593	0.266272189349112	0.961572	0.962673	0.00110042	0.415133204408407	-0.019369660421944
SCRI_RS_161503	5H	482754555	482754556	+	No	0.0296627578631577	1.52778847336593	0.266272189349112	0.961572	0.962673	0.00110042	0.415133204408407	0.0337109999527456
SCRI_RS_7112	5H	482752212	482752213	+	No	0.0296627578631577	1.52778847336593	0.266272189349112	0.961572	0.962673	0.00110042	0.415133204408407	-0.0179785398577224
SCRI_RS_222315	6H	397016089	397016090	+	No	0.0301036140999539	1.52138136189968	0.42603550295858	0.961572	0.962667	0.00109444	0.420272949904002	0.0113698341301642
SCRI_RS_167829	5H	480973642	480973643	+	No	0.0303751233823558	1.51748194930581	0.325443786982249	0.961572	0.962663	0.0010908	0.423029157349395	-0.0116030430035607
12_30745	5H	475851929	475851930	+	No	0.0305564170062094	1.51489757174752	0.319526627218935	0.961572	0.962661	0.00108838	0.424213725485451	-0.0118962642445695
11_20173	2H	47286514	47286515	+	No	0.0306087661821376	1.51415417615532	0.35207100591716	0.961572	0.96266	0.00108769	0.424213725485451	-0.0108712565997848
SCRI_RS_109375	5H	2260323	2260324	+	No	0.0309717924613656	1.50903365955915	0.29585798816568	0.961572	0.962655	0.00108291	0.425004230145873	0.0117811608124612
SCRI_RS_179411	5H	2261892	2261893	+	No	0.0309717924613656	1.50903365955915	0.29585798816568	0.961572	0.962655	0.00108291	0.425004230145873	0.0188464502280112
11_10422	Unknown	Unknown	11873464	+	No	0.0309873163948652	1.50881603348538	0.201183431952663	0.961572	0.962655	0.00108271	0.425004230145873	0.00342504165018909
11_20929	2H	94908103	94908104	+	No	0.0309873163948652	1.50881603348538	0.201183431952663	0.961572	0.962655	0.00108271	0.425004230145873	-0.00222907642455539
SCRI_RS_157728	5H	32864141	32864142	+	No	0.03103796216652	1.5081068005868	0.408284023668639	0.961572	0.962654	0.00108205	0.425004230145873	0.0954203653964214
11_20629	5H	581323506	581323746	+	No	0.0313926446703509	1.5031720956616	0.21301775147929	0.961572	0.96265	0.00107745	0.428832538439483	-0.00456664125522366
SCRI_RS_125263	5H	620106313	620106314	+	No	0.031508122911524	1.50157746903957	0.236686390532544	0.961572	0.962648	0.00107596	0.429382772851556	0.013422960502794
SCRI_RS_151576	2H	83425918	83425919	+	No	0.0319305765571363	1.49579323951498	0.325443786982249	0.961572	0.962643	0.00107057	0.433072665418643	0.00846976219327189
SCRI_RS_231782	2H	82524459	82524579	+	No	0.0319305765571363	1.49579323951498	0.325443786982249	0.961572	0.962643	0.00107057	0.433072665418643	0.0132516801095335
SCRI_RS_208292	2H	746671651	746671652	+	No	0.0320172274269523	1.49461627907848	0.455621301775148	0.961572	0.962642	0.00106948	0.433218882957103	-0.00763733217172557
SCRI_RS_154075	4H	7742434	7742435	+	No	0.0321332371073846	1.49304552134985	0.384615384615385	0.961572	0.96264	0.00106802	0.433635600747916	-0.0167104986867344
11_20042	7H	524825469	524825470	+	No	0.0321999115091272	1.49214532181816	0.159763313609467	0.961572	0.962639	0.00106718	0.433635600747916	0.022953332590987
12_20421	3H	672215821	672215822	+	No	0.0324941763640332	1.48819446670087	0.0532544378698225	0.961572	0.962636	0.0010635	0.435544007132933	0.00735085143969627
SCRI_RS_205663	3H	671496279	671496280	+	No	0.0324941763640332	1.48819446670087	0.0532544378698225	0.961572	0.962636	0.0010635	0.435544007132933	0.0129908694070764
SCRI_RS_188420	3H	681788954	681788955	+	No	0.0327688027646872	1.48453942563588	0.106508875739645	0.961572	0.962632	0.0010601	0.437172578940103	0.00799179711066245
SCRI_RS_229623	3H	681829771	681829772	+	No	0.0327688027646872	1.48453942563588	0.106508875739645	0.961572	0.962632	0.0010601	0.437172578940103	0.0105076556283166
11_10174	7H	654413172	654413173	+	No	0.0340068227502054	1.46843394220758	0.402366863905325	0.961572	0.962617	0.00104514	0.451578971869007	0.00180550955701619
11_20365	Unknown	Unknown	115139270	+	No	0.0340068227502054	1.46843394220758	0.402366863905325	0.961572	0.962617	0.00104514	0.451578971869007	0.0078332575976674
SCRI_RS_154700	Unknown	Unknown	Unknown	Unknown	Unknown	0.0341334186045983	1.46682021313473	0.375739644970414	0.961572	0.962616	0.00104365	0.452208399610804	0.0351973305769206
12_11455	6H	32260871	32260872	+	No	0.0346028305102778	1.46088837448133	0.0946745562130177	0.961572	0.96261	0.00103815	0.452751894007929	0.0365018430384225
12_30783	6H	32053790	32053791	+	No	0.0346028305102778	1.46088837448133	0.0946745562130177	0.961572	0.96261	0.00103815	0.452751894007929	0.00133548679878004
SCRI_RS_102426	6H	35208027	35208028	+	No	0.0346028305102778	1.46088837448133	0.0946745562130177	0.961572	0.96261	0.00103815	0.452751894007929	-0.00646376617078204
SCRI_RS_205857	6H	36186002	36186003	+	No	0.0346028305102778	1.46088837448133	0.0946745562130177	0.961572	0.96261	0.00103815	0.452751894007929	-0.0112640900915721
SCRI_RS_219061	6H	32787953	32787954	+	No	0.0346028305102778	1.46088837448133	0.0946745562130177	0.961572	0.96261	0.00103815	0.452751894007929	0.00234958775399718
SCRI_RS_202425	4H	16106894	16106895	+	No	0.0346501887358082	1.46029439549094	0.242603550295858	0.961572	0.96261	0.0010376	0.452751894007929	-0.0124445689871209
SCRI_RS_105688	5H	669458748	669458749	+	No	0.035414795838214	1.45081525751073	0.171597633136095	0.961572	0.962601	0.00102881	0.454687728911131	-0.00904186328989454
11_20039	2H	235963453	235963454	+	No	0.0355426032182411	1.44925076668508	0.165680473372781	0.961572	0.9626	0.00102737	0.454687728911131	0.00219452671444742
11_10357	1H	517540377	517540378	+	No	0.0357768166761447	1.44639830439157	0.236686390532544	0.961572	0.962597	0.00102473	0.454687728911131	0.00721387112571392
SCRI_RS_235724	1H	518231786	518231787	+	No	0.0357768166761447	1.44639830439157	0.236686390532544	0.961572	0.962597	0.00102473	0.454687728911131	0.00722823933756445
11_21242	2H	645576270	645576271	+	No	0.0358335338021031	1.44571036082422	0.473372781065089	0.961572	0.962596	0.00102409	0.454687728911131	0.0304726755130105
SCRI_RS_129857	2H	645575740	645575741	+	No	0.0358335338021031	1.44571036082422	0.473372781065089	0.961572	0.962596	0.00102409	0.454687728911131	0.0304726755130105
SCRI_RS_154398	2H	647274665	647274666	+	No	0.0358335338021031	1.44571036082422	0.473372781065089	0.961572	0.962596	0.00102409	0.454687728911131	0.0659834014077205
SCRI_RS_166540	2H	646934425	646934426	+	No	0.0358335338021031	1.44571036082422	0.473372781065089	0.961572	0.962596	0.00102409	0.454687728911131	0.0691516751539893
SCRI_RS_200291	2H	646932456	646932457	+	No	0.0358335338021031	1.44571036082422	0.473372781065089	0.961572	0.962596	0.00102409	0.454687728911131	0.0854858029997558
SCRI_RS_221795	2H	646001218	646001219	+	No	0.0358335338021031	1.44571036082422	0.473372781065089	0.961572	0.962596	0.00102409	0.454687728911131	0.0304726755130105
SCRI_RS_222844	2H	645587157	645587158	+	No	0.0358335338021031	1.44571036082422	0.473372781065089	0.961572	0.962596	0.00102409	0.454687728911131	0.0156522118268185
SCRI_RS_239742	2H	645574758	645574759	+	No	0.0358335338021031	1.44571036082422	0.473372781065089	0.961572	0.962596	0.00102409	0.454687728911131	0.0304726755130105
SCRI_RS_2961	2H	646873475	646873476	+	No	0.0358335338021031	1.44571036082422	0.473372781065089	0.961572	0.962596	0.00102409	0.454687728911131	0.0536318535741884
11_10127	5H	505799623	505799624	+	No	0.036062474023651	1.44294448232901	0.136094674556213	0.961572	0.962594	0.00102153	0.456578107926934	0.0301763607130852
SCRI_RS_1971	5H	300812169	300812170	+	No	0.0369242243519963	1.43268861891882	0.387573964497041	0.961572	0.962584	0.00101205	0.466454250110396	-0.00898074635915691
11_10044	3H	632908783	632909116	-	No	0.0375861154573682	1.42497255650499	0.0650887573964497	0.961572	0.962577	0.00100493	0.472923292675321	-0.000256544211879373
SCRI_RS_7678	5H	626698733	626698734	+	No	0.0376019570708574	1.42478955073843	0.236686390532544	0.961572	0.962577	0.00100476	0.472923292675321	0.000487085620989092
SCRI_RS_155546	2H	113639907	113639908	+	No	0.0384716814995191	1.41485883136921	0.372781065088757	0.961572	0.962568	0.000995605	0.47712680384058	0.00760148536210181
12_30873	4H	640596465	640596466	+	No	0.0385018098344492	1.41451885535798	0.0769230769230769	0.961572	0.962567	0.000995291	0.47712680384058	-0.0156401138447109
12_31151	4H	640547486	640547487	+	No	0.0385018098344492	1.41451885535798	0.0769230769230769	0.961572	0.962567	0.000995291	0.47712680384058	-0.01745178172132
SCRI_RS_13454	4H	640541297	640541298	+	No	0.0385018098344492	1.41451885535798	0.0769230769230769	0.961572	0.962567	0.000995291	0.47712680384058	0.00191925403851201
SCRI_RS_148782	4H	640506418	640506419	+	No	0.0385018098344492	1.41451885535798	0.0769230769230769	0.961572	0.962567	0.000995291	0.47712680384058	-0.0144993614121631
SCRI_RS_238901	4H	640536716	640536717	+	No	0.0385018098344492	1.41451885535798	0.0769230769230769	0.961572	0.962567	0.000995291	0.47712680384058	-0.01745178172132
SCRI_RS_156323	2H	645123440	645123441	+	No	0.038562326212188	1.41383677584169	0.497041420118343	0.961572	0.962567	0.000994663	0.47712680384058	-0.0187915309652453
11_21419	7H	737146	737147	+	No	0.0386550127853501	1.41279417874819	0.36094674556213	0.961572	0.962566	0.000993703	0.47712680384058	-0.00257008182961727
12_11018	5H	656642369	656642370	+	No	0.0386882154427651	1.41242130236028	0.0887573964497041	0.961572	0.962566	0.000993359	0.47712680384058	0.00369622706784867
12_30941	7H	651453310	651453311	+	No	0.0389777852437867	1.40918284155828	0.431952662721893	0.961572	0.962563	0.000990377	0.479330313010915	0.0130307759973221
SCRI_RS_223224	6H	397034044	397034045	+	No	0.0390347803064931	1.40854826056588	0.0887573964497041	0.961572	0.962562	0.000989793	0.479330313010915	-0.0118962642445695
SCRI_RS_120442	6H	550933731	550933732	+	No	0.0391505885576654	1.40726170473183	0.319526627218935	0.961572	0.962561	0.000988608	0.479720731039204	0.00477040353507618
12_31261	7H	598982414	598982415	+	No	0.0395283536421684	1.40309127366642	0.272189349112426	0.961572	0.962557	0.000984771	0.483312418194393	0.00034813565434888
11_10003	6H	109120105	109120106	+	No	0.0397781103093979	1.40035585222451	0.201183431952663	0.961572	0.962554	0.000982255	0.485326944159534	0.0243592093956977
SCRI_RS_225431	1H	498781286	498781287	+	No	0.040067302866477	1.39720989114928	0.233727810650888	0.961572	0.962552	0.000979362	0.487813005048152	0.000900339851796161
11_11054	2H	91940117	91940118	+	No	0.0403544420851967	1.3941086525923	0.325443786982249	0.961572	0.962549	0.000976512	0.490263541077603	-0.00975786052003969
SCRI_RS_150504	6H	397096080	397096081	+	No	0.0413021190474856	1.38402766584914	0.390532544378698	0.961572	0.962539	0.000967257	0.500711464461025	0.0138914617564296
SCRI_RS_6448	4H	624644376	624644377	+	No	0.0416074697219508	1.38082869418559	0.171597633136095	0.961572	0.962537	0.000964322	0.503344601932922	0.00366827379184542
SCRI_RS_150663	2H	649651362	649651363	+	No	0.0417546201741334	1.3792954625728	0.289940828402367	0.961572	0.962535	0.000962916	0.504056831277593	0.5
11_20550	1H	498975662	498975663	+	No	0.0422520485690763	1.37415222965684	0.230769230769231	0.961572	0.96253	0.000958202	0.507914099640896	0.0309532280662097
SCRI_RS_9158	1H	494883109	494883110	+	No	0.0422520485690763	1.37415222965684	0.230769230769231	0.961572	0.96253	0.000958202	0.507914099640896	0.000893780314072501
SCRI_RS_237763	2H	672027592	672027712	-	No	0.0426206871742775	1.37037955242588	0.479289940828402	0.961572	0.962527	0.000954746	0.509510956682068	-0.0260988555455697
11_10781	6H	477163617	477163618	+	No	0.0426525809621767	1.37005468398726	0.242603550295858	0.961572	0.962527	0.000954449	0.509510956682068	-0.0309966301283566
11_20468	6H	498863494	498863495	+	No	0.0426525809621767	1.37005468398726	0.242603550295858	0.961572	0.962527	0.000954449	0.509510956682068	-0.0093473613524111
SCRI_RS_152211	5H	362530106	362530107	+	No	0.0434056763594447	1.36245347209155	0.49112426035503	0.961572	0.96252	0.000947492	0.516346691692561	-0.0588474931937526
SCRI_RS_186342	5H	361896434	361896435	+	No	0.0434056763594447	1.36245347209155	0.49112426035503	0.961572	0.96252	0.000947492	0.516346691692561	-0.0588474931937526
12_11475	6H	463863740	463863741	+	No	0.0444538984972351	1.35209014646892	0.21301775147929	0.961572	0.96251	0.000938019	0.527354594354535	-0.00958983961027116
SCRI_RS_165449	2H	751995230	751995231	+	No	0.0446683244699975	1.3500003378143	0.27810650887574	0.961572	0.962508	0.000936111	0.527354594354535	-0.0082825694080384
12_30569	6H	115112608	115112609	+	No	0.0450156169864729	1.34663679301509	0.14792899408284	0.961572	0.962505	0.000933041	0.527354594354535	-0.0161005488898809
12_30473	6H	115445291	115445292	+	No	0.0454070444722844	1.34287676524615	0.289940828402367	0.961572	0.962502	0.00092961	0.527354594354535	0.0114836597422254
SCRI_RS_131341	6H	114385177	114385178	+	No	0.0454070444722844	1.34287676524615	0.289940828402367	0.961572	0.962502	0.00092961	0.527354594354535	0.00735852518118918
SCRI_RS_135049	6H	114372703	114372704	+	No	0.0454070444722844	1.34287676524615	0.289940828402367	0.961572	0.962502	0.00092961	0.527354594354535	0.00494319965946488
SCRI_RS_176150	3H	362502241	362502242	+	No	0.0454070444722844	1.34287676524615	0.289940828402367	0.961572	0.962502	0.00092961	0.527354594354535	0.00310774611716624
SCRI_RS_180937	6H	112171668	112171788	-	No	0.0454070444722844	1.34287676524615	0.289940828402367	0.961572	0.962502	0.00092961	0.527354594354535	-0.00522330450621666
SCRI_RS_2834	6H	114386307	114386308	+	No	0.0454070444722844	1.34287676524615	0.289940828402367	0.961572	0.962502	0.00092961	0.527354594354535	0.0080193473440886
SCRI_RS_1396	4H	64676416	64676417	+	No	0.0454393100564678	1.34256827150795	0.384615384615385	0.961572	0.962502	0.000929329	0.527354594354535	-0.00170203230118204
SCRI_RS_168580	4H	63471490	63471491	+	No	0.0454393100564678	1.34256827150795	0.384615384615385	0.961572	0.962502	0.000929329	0.527354594354535	0.0118723096020403
SCRI_RS_184107	4H	62855539	62855540	+	No	0.0454393100564678	1.34256827150795	0.384615384615385	0.961572	0.962502	0.000929329	0.527354594354535	0.0071047207529773
SCRI_RS_226193	2H	740677306	740677307	+	No	0.0455792173386493	1.34123313655854	0.298816568047337	0.961572	0.9625	0.000928111	0.527905336721475	-0.00995731227158103
SCRI_RS_221886	2H	655481306	655481307	+	No	0.0473984284333235	1.32423605777846	0.455621301775148	0.961572	0.962485	0.00091263	0.547864425818374	0.0258052291028434
SCRI_RS_166296	5H	514651763	514651764	+	No	0.0482243513660629	1.31673360505337	0.458579881656805	0.961572	0.962478	0.00090581	0.554815576345155	0.0240022871003021
12_10408	5H	547771176	547771177	+	No	0.0482913032300424	1.31613107420249	0.242603550295858	0.961572	0.962477	0.000905262	0.554815576345155	0.0197761829913361
SCRI_RS_172547	5H	547765989	547765990	+	No	0.0482913032300424	1.31613107420249	0.242603550295858	0.961572	0.962477	0.000905262	0.554815576345155	-0.0140640059107682
SCRI_RS_141429	6H	31192647	31192648	+	No	0.0483966011821175	1.31518513710934	0.218934911242604	0.961572	0.962477	0.000904403	0.554908820782913	-0.0242038285650779
SCRI_RS_231007	3H	605583632	605583633	+	No	0.0488438130061664	1.31119044008139	0.289940828402367	0.961572	0.962473	0.000900775	0.558914172876172	0.0134818682199693
SCRI_RS_184784	1H	36171029	36171030	+	No	0.0489469968841039	1.31027394894096	0.482248520710059	0.961572	0.962472	0.000899943	0.558974704416466	0.0116747547872365
SCRI_RS_186847	2H	4419707	4419708	+	No	0.0492433975802099	1.30765199027702	0.488165680473373	0.961572	0.96247	0.000897564	0.561237126113769	0.0582302774273558
SCRI_RS_189400	4H	350264661	350264662	+	No	0.0494071553029583	1.30621015059942	0.443786982248521	0.961572	0.962468	0.000896256	0.561981786414127	0.0186322148729232
SCRI_RS_236953	6H	562817932	562817933	+	No	0.0498806592292914	1.30206781546311	0.0828402366863905	0.961572	0.962465	0.000892499	0.566239690256966	0.00576006916526239
11_21168	5H	558935527	558935528	+	No	0.0506386417550202	1.29551795161256	0.437869822485207	0.961572	0.962459	0.000886564	0.571696877908063	-0.00207777735340642
SCRI_RS_230566	5H	557146414	557146534	+	No	0.0506386417550202	1.29551795161256	0.437869822485207	0.961572	0.962459	0.000886564	0.571696877908063	0.00250932669587201
SCRI_RS_130590	1H	353968435	353968555	+	No	0.0506617548549002	1.29531977090946	0.319526627218935	0.961572	0.962459	0.000886385	0.571696877908063	0.00787903087621089
SCRI_RS_114613	6H	394381807	394381808	+	No	0.0516808287401962	1.28667053072488	0.42603550295858	0.961572	0.962451	0.000878557	0.582046414411282	0.015843436922296
11_20105	5H	383291293	383291294	+	No	0.0520000035201244	1.28399662696577	0.431952662721893	0.961572	0.962448	0.000876139	0.582196117842961	-0.08099420715007
SCRI_RS_156396	5H	385172623	385172624	+	No	0.0520000035201244	1.28399662696577	0.431952662721893	0.961572	0.962448	0.000876139	0.582196117842961	-0.0754318385006627
SCRI_RS_180342	5H	385108828	385108829	+	No	0.0520000035201244	1.28399662696577	0.431952662721893	0.961572	0.962448	0.000876139	0.582196117842961	-0.08099420715007
11_20882	6H	6140512	6140513	+	No	0.0523363289444077	1.2811967435819	0.319526627218935	0.961572	0.962446	0.000873608	0.58241715797098	0.0131019278851454
11_11240	Unknown	Unknown	69784263	+	No	0.0524277441676153	1.2804388284704	0.248520710059172	0.961572	0.962445	0.000872924	0.58241715797098	0.0994920130469836
11_20961	5H	405421298	405421299	+	No	0.0524277441676153	1.2804388284704	0.248520710059172	0.961572	0.962445	0.000872924	0.58241715797098	-0.08099420715007
12_10034	5H	409087448	409087449	+	No	0.0524277441676153	1.2804388284704	0.248520710059172	0.961572	0.962445	0.000872924	0.58241715797098	-0.08099420715007
SCRI_RS_126369	3H	681728817	681728818	+	No	0.0528197012707892	1.27720405933536	0.159763313609467	0.961572	0.962442	0.000870002	0.584532758474604	0.0047553022923239
SCRI_RS_141226	5H	664386017	664386018	+	No	0.0528275698496512	1.27713936707496	0.248520710059172	0.961572	0.962442	0.000869943	0.584532758474604	-0.00474659112660447
SCRI_RS_233239	5H	533524797	533524798	+	No	0.0529252952944606	1.27633671017398	0.375739644970414	0.961572	0.962441	0.000869218	0.584532758474604	-0.00329717876229552
12_30150	4H	9579405	9579406	+	No	0.0535894815057492	1.27092044486498	0.177514792899408	0.961572	0.962437	0.00086433	0.590725751733259	-0.00358401061748737
SCRI_RS_128712	5H	585859436	585859437	+	No	0.0543135524356683	1.26509179078585	0.236686390532544	0.961572	0.962431	0.000859074	0.597553727182401	-0.00970489303290378
11_10350	3H	542983399	542983400	+	No	0.0550334656505953	1.25937313727902	0.100591715976331	0.961572	0.962426	0.000853922	0.603263204673718	-0.00061979480960872
11_21414	2H	761624300	761624540	+	No	0.0550438055402814	1.25929154810082	0.14792899408284	0.961572	0.962426	0.000853848	0.603263204673718	-0.0134021948688314
11_20485	7H	539857511	539857512	+	No	0.0554470682078542	1.25612141245103	0.153846153846154	0.961572	0.962423	0.000850994	0.60599928225304	-0.0100248027447378
SCRI_RS_151082	2H	11904964	11905084	-	No	0.0555589300931754	1.25524612612924	0.171597633136095	0.961572	0.962422	0.000850206	0.60599928225304	0.00416953961030231
12_30977	5H	2571485	2571486	+	No	0.0559125384356923	1.25249079027418	0.260355029585799	0.961572	0.96242	0.000847727	0.60599928225304	-0.0179740180974477
SCRI_RS_186760	4H	208648580	208648581	+	No	0.0560446624866217	1.25146574190907	0.289940828402367	0.961572	0.962419	0.000846806	0.60599928225304	0.0221095419910853
SCRI_RS_167655	6H	518031314	518031315	+	No	0.0563010605579009	1.2494834241521	0.396449704142012	0.961572	0.962417	0.000845023	0.60599928225304	0.0121162445211667
12_31021	2H	617147016	617147017	+	No	0.0563544020646905	1.24907215383734	0.289940828402367	0.961572	0.962417	0.000844653	0.60599928225304	0.0672941595694283
SCRI_RS_163975	2H	613635962	613635963	+	No	0.0563544020646905	1.24907215383734	0.289940828402367	0.961572	0.962417	0.000844653	0.60599928225304	0.0672941595694283
SCRI_RS_198848	2H	614154596	614154597	+	No	0.0563544020646905	1.24907215383734	0.289940828402367	0.961572	0.962417	0.000844653	0.60599928225304	0.0672941595694283
SCRI_RS_59851	2H	613854115	613854116	+	No	0.0563544020646905	1.24907215383734	0.289940828402367	0.961572	0.962417	0.000844653	0.60599928225304	0.0672941595694283
SCRI_RS_220645	5H	30703080	30703081	+	No	0.0563547493653878	1.24906947737718	0.479289940828402	0.961572	0.962417	0.000844651	0.60599928225304	-0.00686731224413961
SCRI_RS_14834	1H	384255125	384255126	+	No	0.057185206798231	1.24271630401842	0.248520710059172	0.961572	0.962411	0.000838942	0.613773554168983	0.0101034341350896
SCRI_RS_158043	2H	758650111	758650112	+	No	0.0581753301858966	1.23526114310774	0.112426035502959	0.961572	0.962404	0.000832251	0.623229147019642	-0.00380696553838789
SCRI_RS_76975	4H	630864221	630864222	+	No	0.0583822425982308	1.23371922676269	0.29585798816568	0.961572	0.962403	0.000830868	0.624274541640259	0.0144997771349153
11_21318	5H	361463594	361463595	+	No	0.0596535936338605	1.2243633885679	0.473372781065089	0.961572	0.962395	0.000822485	0.632817113735514	-0.0588474931937526
SCRI_RS_187708	4H	63229663	63229664	+	No	0.0598123936584332	1.22320881701863	0.325443786982249	0.961572	0.962394	0.000821452	0.632817113735514	0.0163093218725407
SCRI_RS_158072	2H	735083423	735083497	+	No	0.0600251478944183	1.22166676122261	0.334319526627219	0.961572	0.962392	0.000820072	0.632817113735514	0.0126315920206252
12_31279	5H	553245035	553245036	+	No	0.060255876987526	1.22000058827544	0.402366863905325	0.961572	0.962391	0.000818581	0.632817113735514	0.0122777047436102
11_20100	Unknown	Unknown	78078758	+	No	0.0608147245565619	1.21599125593381	0.272189349112426	0.961572	0.962387	0.000814995	0.632817113735514	0.0286845787923085
11_21297	5H	618532844	618532845	+	No	0.0608147245565619	1.21599125593381	0.272189349112426	0.961572	0.962387	0.000814995	0.632817113735514	-0.00459672009310452
12_31050	5H	616115199	616115200	+	No	0.0608147245565619	1.21599125593381	0.272189349112426	0.961572	0.962387	0.000814995	0.632817113735514	0.00800759125922923
BK_04	5H	616115199	616115200	+	No	0.0608147245565619	1.21599125593381	0.272189349112426	0.961572	0.962387	0.000814995	0.632817113735514	0.0184537426684983
12_30538	5H	395635118	395635119	+	No	0.0611079246507388	1.21390246555259	0.437869822485207	0.961572	0.962385	0.000813128	0.632817113735514	-0.08099420715007
11_10964	6H	428607786	428607787	+	No	0.0611669485019596	1.21348318505422	0.301775147928994	0.961572	0.962385	0.000812753	0.632817113735514	-0.0151887910033111
SCRI_RS_137824	6H	431545304	431545305	+	No	0.0611669485019596	1.21348318505422	0.301775147928994	0.961572	0.962385	0.000812753	0.632817113735514	-0.00309229450431303
SCRI_RS_167	6H	430342657	430342658	+	No	0.0611669485019596	1.21348318505422	0.301775147928994	0.961572	0.962385	0.000812753	0.632817113735514	0.00854574731783941
SCRI_RS_206731	6H	427766093	427766094	+	No	0.0611669485019596	1.21348318505422	0.301775147928994	0.961572	0.962385	0.000812753	0.632817113735514	0.00854574731783941
SCRI_RS_209993	6H	420156544	420156545	+	No	0.0611669485019596	1.21348318505422	0.301775147928994	0.961572	0.962385	0.000812753	0.632817113735514	-0.00425133507451392
SCRI_RS_226342	6H	411490855	411490856	+	No	0.0611669485019596	1.21348318505422	0.301775147928994	0.961572	0.962385	0.000812753	0.632817113735514	0.0141657468630001
SCRI_RS_4697	6H	411796257	411796258	+	No	0.0611669485019596	1.21348318505422	0.301775147928994	0.961572	0.962385	0.000812753	0.632817113735514	0.0141657468630001
11_10845	5H	605405791	605405792	+	No	0.0614613074032939	1.21139820568073	0.21301775147929	0.961572	0.962383	0.00081089	0.632817113735514	0.00405859289094224
SCRI_RS_128407	5H	605366696	605366697	+	No	0.0614613074032939	1.21139820568073	0.21301775147929	0.961572	0.962383	0.00081089	0.632817113735514	0.00405859289094224
SCRI_RS_133453	5H	605364681	605364682	+	No	0.0614613074032939	1.21139820568073	0.21301775147929	0.961572	0.962383	0.00081089	0.632817113735514	0.00405859289094224
SCRI_RS_170370	4H	16105399	16105400	+	No	0.0614945963006573	1.21116304519878	0.260355029585799	0.961572	0.962383	0.00081068	0.632817113735514	-0.00959223791141994
SCRI_RS_227525	2H	759290313	759290314	+	No	0.061508493541718	1.21106490953179	0.414201183431953	0.961572	0.962383	0.000810593	0.632817113735514	-0.0131262410650379
SCRI_RS_72983	2H	653947752	653947753	+	No	0.0616773033016912	1.2098746230699	0.343195266272189	0.961572	0.962382	0.000809529	0.633412593260174	0.0577101551316446
SCRI_RS_141634	5H	653922089	653922090	+	No	0.0619479036984773	1.20797338545559	0.310650887573964	0.961572	0.96238	0.000807832	0.635049425706114	0.0118514518835582
SCRI_RS_139451	6H	36810062	36810063	+	No	0.0625518763252191	1.20375965854503	0.443786982248521	0.961572	0.962376	0.000804071	0.640091781034052	-0.0163697008683812
SCRI_RS_231003	6H	8933544	8933545	+	No	0.0631604664062822	1.1995546716193	0.195266272189349	0.961572	0.962373	0.000800321	0.645163261502453	-0.0107216224569129
11_10085	2H	758851064	758851065	+	No	0.0634484511261593	1.19757897523315	0.378698224852071	0.961572	0.962371	0.00079856	0.645794395597807	-0.00437994204003189
SCRI_RS_195051	2H	758799612	758799613	+	No	0.0634484511261593	1.19757897523315	0.378698224852071	0.961572	0.962371	0.00079856	0.645794395597807	-0.00698237925826106
SCRI_RS_149449	4H	595004132	595004133	+	No	0.0636225593586977	1.19638886441755	0.337278106508876	0.961572	0.96237	0.000797499	0.646414259676448	0.00654773769201711
SCRI_RS_221876	4H	640634524	640634525	+	No	0.0648053022649024	1.18838945940436	0.112426035502959	0.961572	0.962363	0.000790377	0.650135127387897	-0.01745178172132
12_10166	1H	468278886	468278887	+	No	0.0651314336556929	1.18620936214676	0.165680473372781	0.961572	0.962361	0.000788437	0.650135127387897	0.0220056342659518
12_31382	4H	349308341	349308342	+	No	0.0651707091829379	1.18594755301758	0.455621301775148	0.961572	0.96236	0.000788205	0.650135127387897	0.0389499427328701
SCRI_RS_188187	4H	351972215	351972216	+	No	0.0651707091829379	1.18594755301758	0.455621301775148	0.961572	0.96236	0.000788205	0.650135127387897	0.0297867180779576
SCRI_RS_190401	4H	349548794	349548795	+	No	0.0651707091829379	1.18594755301758	0.455621301775148	0.961572	0.96236	0.000788205	0.650135127387897	0.0019928390320274
11_21225	Unknown	Unknown	89985814	+	No	0.0652528201363589	1.18540071397907	0.218934911242604	0.961572	0.96236	0.000787718	0.650135127387897	0.0672941595694283
SCRI_RS_128287	5H	485307759	485307760	+	No	0.0654277309932869	1.18423814059391	0.485207100591716	0.961572	0.962359	0.000786684	0.650135127387897	-0.0179785398577224
12_11063	4H	467767377	467767378	+	No	0.0655124151169818	1.18367638999495	0.159763313609467	0.961572	0.962358	0.000786185	0.650135127387897	0.0277821352647152
SCRI_RS_205992	2H	760982503	760982623	-	No	0.0656365158189457	1.18285448064708	0.260355029585799	0.961572	0.962358	0.000785454	0.650135127387897	-0.0043833993258886
SCRI_RS_182947	1H	178180879	178180880	+	No	0.0660460950587105	1.18015285472754	0.266272189349112	0.961572	0.962355	0.000783054	0.650135127387897	0.00375138379240525
12_10758	6H	417827179	417827180	+	No	0.0661012737964408	1.17979017141549	0.27810650887574	0.961572	0.962355	0.000782731	0.650135127387897	0.0113698341301642
12_30804	6H	422165516	422165517	+	No	0.0661012737964408	1.17979017141549	0.27810650887574	0.961572	0.962355	0.000782731	0.650135127387897	0.0113698341301642
12_31444	6H	416194540	416194541	+	No	0.0661012737964408	1.17979017141549	0.27810650887574	0.961572	0.962355	0.000782731	0.650135127387897	0.0141657468630001
SCRI_RS_185617	5H	34999861	34999862	+	No	0.0661296497071247	1.17960377777486	0.189349112426035	0.961572	0.962355	0.000782566	0.650135127387897	0.0753192962147295
11_20762	4H	620025528	620025529	+	No	0.0662878955970623	1.17856576805579	0.396449704142012	0.961572	0.962354	0.000781644	0.650135127387897	-0.00338590050523635
12_10666	4H	620025304	620025305	+	No	0.0662878955970623	1.17856576805579	0.396449704142012	0.961572	0.962354	0.000781644	0.650135127387897	-0.00338590050523635
SCRI_RS_179582	5H	655283725	655283726	+	No	0.0664025029622899	1.17781555011657	0.301775147928994	0.961572	0.962353	0.000780977	0.650135127387897	0.0285262680408778
SCRI_RS_149407	2H	14639312	14639699	-	No	0.0666808143545993	1.17599910489159	0.263313609467456	0.961572	0.962352	0.000779365	0.650135127387897	-0.000493988613015972
12_30654	5H	42144237	42144238	+	No	0.0667733715100063	1.1753966948879	0.455621301775148	0.961572	0.962351	0.00077883	0.650135127387897	-0.08099420715007
11_10075	1H	355336584	355336585	+	No	0.0668352574039747	1.17499437500185	0.325443786982249	0.961572	0.962351	0.000778473	0.650135127387897	0.0115272122202441
11_20810	1H	364313609	364313610	+	No	0.0668352574039747	1.17499437500185	0.325443786982249	0.961572	0.962351	0.000778473	0.650135127387897	-0.0189715514788986
SCRI_RS_122889	1H	357906648	357906649	+	No	0.0668352574039747	1.17499437500185	0.325443786982249	0.961572	0.962351	0.000778473	0.650135127387897	-0.00740793764634873
SCRI_RS_189898	1H	358149096	358149097	+	No	0.0668352574039747	1.17499437500185	0.325443786982249	0.961572	0.962351	0.000778473	0.650135127387897	-0.00650592442252673
SCRI_RS_189920	1H	358151994	358151995	+	No	0.0668352574039747	1.17499437500185	0.325443786982249	0.961572	0.962351	0.000778473	0.650135127387897	-1.07130981632508e-05
SCRI_RS_219043	1H	358992876	358992877	+	No	0.0668352574039747	1.17499437500185	0.325443786982249	0.961572	0.962351	0.000778473	0.650135127387897	-1.07130981632508e-05
SCRI_RS_13570	7H	617114376	617114377	+	No	0.0671053026224096	1.17324316077493	0.396449704142012	0.961572	0.962349	0.000776918	0.650536764724806	0.00968149537948193
11_10061	6H	31142038	31142039	+	No	0.0671828260236215	1.17274173165466	0.124260355029586	0.961572	0.962349	0.000776474	0.650536764724806	-0.0126367997436319
SCRI_RS_181163	4H	616745941	616745942	+	No	0.0672183347088679	1.17251225110052	0.248520710059172	0.961572	0.962348	0.00077627	0.650536764724806	-0.00263091129454551
12_31206	5H	618627766	618627767	+	No	0.0677419640621661	1.16914221588455	0.378698224852071	0.961572	0.962345	0.000773281	0.652287714662679	0.0296804741956294
SCRI_RS_166491	5H	619307824	619307825	+	No	0.0677419640621661	1.16914221588455	0.378698224852071	0.961572	0.962345	0.000773281	0.652287714662679	0.0122152387993992
SCRI_RS_204797	5H	619306489	619306490	+	No	0.0677419640621661	1.16914221588455	0.378698224852071	0.961572	0.962345	0.000773281	0.652287714662679	0.0217779572049039
11_20549	5H	557014868	557014869	+	No	0.0683380384981696	1.16533749088181	0.42603550295858	0.961572	0.962342	0.000769908	0.652722426377348	0.000390357381547801
11_20795	5H	557081918	557081919	+	No	0.0683380384981696	1.16533749088181	0.42603550295858	0.961572	0.962342	0.000769908	0.652722426377348	-0.00142408753163181
12_10077	5H	556603185	556603186	+	No	0.0683380384981696	1.16533749088181	0.42603550295858	0.961572	0.962342	0.000769908	0.652722426377348	0.00398872097139247
SCRI_RS_126419	5H	585789485	585789486	+	No	0.0684729830823173	1.16448075132111	0.437869822485207	0.961572	0.962341	0.000769149	0.652722426377348	-0.00803460686438484
SCRI_RS_236583	5H	585793297	585793298	+	No	0.0684729830823173	1.16448075132111	0.437869822485207	0.961572	0.962341	0.000769149	0.652722426377348	-0.00683839205885306
SCRI_RS_239128	5H	585789294	585789295	+	No	0.0684729830823173	1.16448075132111	0.437869822485207	0.961572	0.962341	0.000769149	0.652722426377348	-0.00803460686438484
SCRI_RS_204598	Unknown	Unknown	Unknown	Unknown	Unknown	0.0687162453748502	1.16294057818629	0.0769230769230769	0.961572	0.96234	0.000767785	0.653949601817324	-0.0120712849602569
11_21122	4H	25916121	25916361	+	No	0.0692009966038567	1.15988765097043	0.384615384615385	0.961572	0.962337	0.000765082	0.656374901342229	0.5
SCRI_RS_209362	6H	563484922	563484923	+	No	0.0692009966038567	1.15988765097043	0.384615384615385	0.961572	0.962337	0.000765082	0.656374901342229	-0.0168463833379064
SCRI_RS_127921	5H	667021271	667021272	+	No	0.0697116086828083	1.15669489525796	0.233727810650888	0.961572	0.962334	0.000762256	0.65822354842427	-0.00835052187721885
11_20546	5H	645995656	645995657	+	No	0.0697248369657721	1.15661249255059	0.189349112426035	0.961572	0.962334	0.000762184	0.65822354842427	-0.01987237897265
11_20897	5H	657884383	657884384	+	No	0.0697417244827817	1.15650731815739	0.218934911242604	0.961572	0.962334	0.000762091	0.65822354842427	0.00606941097066738
SCRI_RS_197532	5H	607040781	607040782	+	No	0.0702296281829883	1.1534796308647	0.21301775147929	0.961572	0.962332	0.000759413	0.661734615387563	0.00460449708043598
SCRI_RS_189	5H	359529889	359530009	-	No	0.0707154099554014	1.1504859365659	0.485207100591716	0.961572	0.962329	0.000756767	0.664120050732471	0.0107008258564747
SCRI_RS_206910	5H	359520263	359520383	-	No	0.0707154099554014	1.1504859365659	0.485207100591716	0.961572	0.962329	0.000756767	0.664120050732471	-0.0588474931937526
SCRI_RS_121526	5H	665575557	665575558	+	No	0.0711757591984943	1.14766789174043	0.254437869822485	0.961572	0.962326	0.000754277	0.667345788215767	0.0434174495894695
11_11281	5H	228224360	228224361	+	No	0.0717668155885852	1.14407632369924	0.183431952662722	0.961572	0.962323	0.000751106	0.671784454116101	-0.00772966379736317
SCRI_RS_133948	6H	485206872	485206873	+	No	0.0723756844833559	1.14040731596311	0.224852071005917	0.961572	0.96232	0.000747869	0.6759758056561	0.00865891669673147
SCRI_RS_142282	1H	514098304	514098424	+	No	0.0724513472962405	1.13995353403156	0.207100591715976	0.961572	0.96232	0.000747469	0.6759758056561	-0.00315630694967695
SCRI_RS_176114	2H	662056107	662056108	+	No	0.0728993379630071	1.13727641571931	0.414201183431953	0.961572	0.962317	0.000745109	0.677940097343275	0.0534452944266377
SCRI_RS_211894	Unknown	Unknown	Unknown	Unknown	Unknown	0.0728993379630071	1.13727641571931	0.414201183431953	0.961572	0.962317	0.000745109	0.677940097343275	-0.0138629581560963
SCRI_RS_235726	3H	674780094	674780095	+	No	0.0732638970696399	1.1351099839676	0.263313609467456	0.961572	0.962315	0.0007432	0.679561852914676	-0.00765753076484543
12_31523	4H	599963571	599963572	+	No	0.0733180739478506	1.13478895239514	0.159763313609467	0.961572	0.962315	0.000742917	0.679561852914676	-0.00330842700350331
SCRI_RS_149556	6H	480731082	480731083	+	No	0.0734307641415683	1.13412195237587	0.218934911242604	0.961572	0.962315	0.000742329	0.679561852914676	-0.00415532596525736
SCRI_RS_224839	5H	534120673	534120674	+	No	0.0736344564503703	1.13291891467695	0.319526627218935	0.961572	0.962313	0.000741269	0.680344249727531	0.0240022871003021
SCRI_RS_116694	2H	670791117	670791118	+	No	0.0738767851373401	1.13149201181723	0.467455621301775	0.961572	0.962312	0.000740013	0.68148052202619	-0.0166053864813875
SCRI_RS_167850	5H	663360145	663360146	+	No	0.0740142705488449	1.13068453671358	0.230769230769231	0.961572	0.962311	0.000739302	0.681647556183717	0.00238501225612708
SCRI_RS_235238	3H	612490621	612490622	+	No	0.0742573664847036	1.12926045696068	0.189349112426035	0.961572	0.96231	0.000738048	0.68278512500428	-0.00745832047687145
11_20349	Unknown	Unknown	Unknown	Unknown	Unknown	0.0745512883635886	1.12754484685401	0.0769230769230769	0.961572	0.962309	0.000736539	0.682894678039786	0.00722823933756445
11_10221	4H	12270849	12270850	+	No	0.0749477537641736	1.12524137872555	0.349112426035503	0.961572	0.962307	0.000734513	0.682894678039786	0.00694321694754763
SCRI_RS_150585	4H	12449243	12449244	+	No	0.0749477537641736	1.12524137872555	0.349112426035503	0.961572	0.962307	0.000734513	0.682894678039786	0.00621095374663128
SCRI_RS_154178	4H	12446873	12446874	+	No	0.0749477537641736	1.12524137872555	0.349112426035503	0.961572	0.962307	0.000734513	0.682894678039786	0.00439452947830432
11_10363	5H	620203307	620203547	-	No	0.0749826243260309	1.12503936372283	0.301775147928994	0.961572	0.962307	0.000734335	0.682894678039786	0.00789186533802422
SCRI_RS_139193	5H	180596923	180596924	+	No	0.0752793187280459	1.12332431989415	0.449704142011834	0.961572	0.962305	0.000732827	0.682894678039786	-0.0162249086315569
SCRI_RS_119279	2H	759146859	759146860	+	No	0.0752815943796258	1.123311191614	0.14792899408284	0.961572	0.962305	0.000732816	0.682894678039786	-0.0100528979091905
11_20808	7H	591547771	591547772	+	No	0.0754411986365907	1.12239141999075	0.29585798816568	0.961572	0.962304	0.000732007	0.682894678039786	-5.73870347579941e-05
12_31232	7H	623419597	623419598	+	No	0.0754523784024852	1.12232706588448	0.133136094674556	0.961572	0.962304	0.00073195	0.682894678039786	-0.0114173899200978
SCRI_RS_156596	4H	351981933	351981934	+	No	0.0754652437553599	1.12225302083004	0.399408284023669	0.961572	0.962304	0.000731885	0.682894678039786	0.0157222548077698
12_10938	1H	348204358	348204359	+	No	0.0757294470780148	1.12073521406993	0.284023668639053	0.961572	0.962303	0.000730552	0.683301613241144	0.00358156637958018
SCRI_RS_10216	4H	97619358	97619359	+	No	0.0757495483680638	1.12061995215691	0.408284023668639	0.961572	0.962303	0.00073045	0.683301613241144	0.0159841903914639
SCRI_RS_142219	7H	619443579	619443580	+	No	0.0784512240540843	1.10540027584011	0.171597633136095	0.961572	0.962289	0.000717098	0.705685096456871	0.0314876786578679
SCRI_RS_156016	Unknown	Unknown	148361982	+	No	0.0784781149299672	1.10525143739857	0.497041420118343	0.961572	0.962289	0.000716967	0.705685096456871	-0.0297696198758786
11_20920	3H	654767726	654767727	+	No	0.078637961315991	1.10436775408605	0.218934911242604	0.961572	0.962288	0.000716193	0.706010627538222	-0.000301209918688983
11_20609	2H	846537	846538	+	No	0.0798335902156807	1.09781433952766	0.230769230769231	0.961572	0.962283	0.000710458	0.715619780426275	-0.000188107595022302
SCRI_RS_9455	5H	619643021	619643022	+	No	0.0803171121684146	1.09519191513766	0.242603550295858	0.961572	0.96228	0.000708164	0.718825565018256	0.0122152387993992
SCRI_RS_142818	3H	687537717	687537718	+	No	0.080730460353132	1.09296257101151	0.195266272189349	0.961572	0.962278	0.000706216	0.719465363820022	0.0155800636348431
SCRI_RS_14487	4H	620879677	620879797	-	No	0.0812680460106471	1.09008018219371	0.402366863905325	0.961572	0.962276	0.000703698	0.719465363820022	0.0091336442019383
SCRI_RS_157896	5H	589742873	589742874	+	No	0.0813441188330747	1.08967384101444	0.153846153846154	0.961572	0.962276	0.000703343	0.719465363820022	-0.00644750358333113
11_10547	7H	651216818	651216819	+	No	0.0815226077743527	1.08872193641212	0.455621301775148	0.961572	0.962275	0.000702512	0.719465363820022	0.0121377450996079
12_30166	7H	651732990	651732991	+	No	0.0815226077743527	1.08872193641212	0.455621301775148	0.961572	0.962275	0.000702512	0.719465363820022	0.000580870939302258
SCRI_RS_126143	7H	651191913	651191914	+	No	0.0815226077743527	1.08872193641212	0.455621301775148	0.961572	0.962275	0.000702512	0.719465363820022	0.00303395867376821
SCRI_RS_147449	7H	651735525	651735526	+	No	0.0815226077743527	1.08872193641212	0.455621301775148	0.961572	0.962275	0.000702512	0.719465363820022	0.00823572503577452
SCRI_RS_151470	7H	651732762	651732763	+	No	0.0815226077743527	1.08872193641212	0.455621301775148	0.961572	0.962275	0.000702512	0.719465363820022	-0.0099028279146296
SCRI_RS_219515	7H	651220144	651220145	+	No	0.0815226077743527	1.08872193641212	0.455621301775148	0.961572	0.962275	0.000702512	0.719465363820022	-0.000819771477836184
SCRI_RS_169123	Unknown	Unknown	Unknown	Unknown	Unknown	0.0819761605738081	1.08631242611047	0.260355029585799	0.961572	0.962273	0.000700409	0.721227838301449	0.00352006734465249
SCRI_RS_163033	4H	548301383	548301384	+	No	0.0820816341713602	1.08575400573446	0.357988165680473	0.961572	0.962272	0.000699922	0.721227838301449	-0.0153177936881548
SCRI_RS_147712	4H	548294745	548294746	+	No	0.0821012425386939	1.08565027012033	0.355029585798817	0.961572	0.962272	0.000699831	0.721227838301449	-0.0137957720216946
SCRI_RS_188829	4H	638109446	638109447	+	No	0.082618877536623	1.08292070966157	0.29585798816568	0.961572	0.96227	0.00069745	0.723686249325239	-0.013381475378992
SCRI_RS_204593	5H	40133811	40133931	-	No	0.0826345769807453	1.08283819178632	0.390532544378698	0.961572	0.96227	0.000697378	0.723686249325239	-0.08099420715007
12_30742	1H	458646216	458646217	+	No	0.0830294049083431	1.0807680747583	0.230769230769231	0.961572	0.962268	0.000695573	0.724997344397743	0.0109010587402736
SCRI_RS_2911	2H	672010854	672010855	+	No	0.0831263960991434	1.08026104769711	0.124260355029586	0.961572	0.962267	0.000695132	0.724997344397743	-0.00994548016024055
SCRI_RS_166230	7H	4129663	4129664	+	No	0.0831651944974644	1.0800583924631	0.328402366863905	0.961572	0.962267	0.000694955	0.724997344397743	0.00998111812077696
11_10830	Unknown	Unknown	Unknown	Unknown	Unknown	0.0834301612913196	1.07867691681577	0.266272189349112	0.961572	0.962266	0.000693751	0.725093182607968	0.00164147109899204
12_31160	1H	498571383	498571384	+	No	0.0834301612913196	1.07867691681577	0.266272189349112	0.961572	0.962266	0.000693751	0.725093182607968	-0.00150040716107469
SCRI_RS_201831	5H	615077620	615077621	+	No	0.0840290114191533	1.07557074579548	0.289940828402367	0.961572	0.962263	0.000691046	0.726156212092907	0.00908279229042819
SCRI_RS_4923	5H	548710047	548710048	+	No	0.0844989148090623	1.0731488685114	0.248520710059172	0.961572	0.962261	0.000688938	0.726156212092907	-0.0016117573613883
SCRI_RS_122	2H	6177615	6177616	+	No	0.0846632078288031	1.07230528044085	0.437869822485207	0.961572	0.96226	0.000688203	0.726156212092907	0.0672941595694283
SCRI_RS_161285	7H	616908316	616908317	+	No	0.0854906299407548	1.06808148279259	0.230769230769231	0.961572	0.962257	0.00068453	0.726156212092907	-0.00572600548912305
SCRI_RS_174255	7H	616898970	616898971	+	No	0.0854906299407548	1.06808148279259	0.230769230769231	0.961572	0.962257	0.00068453	0.726156212092907	-0.00572600548912305
11_10120	6H	1361657	1361658	+	No	0.0858296349699125	1.06636273450863	0.195266272189349	0.961572	0.962255	0.000683036	0.726156212092907	0.0151516539044678
11_20924	4H	544139377	544139617	+	No	0.085999711321667	1.06550300656594	0.467455621301775	0.961572	0.962254	0.000682289	0.726156212092907	0.00412389126722701
SCRI_RS_138684	4H	543292199	543292200	+	No	0.085999711321667	1.06550300656594	0.467455621301775	0.961572	0.962254	0.000682289	0.726156212092907	0.000332241041178349
SCRI_RS_163440	4H	544137294	544137414	+	No	0.085999711321667	1.06550300656594	0.467455621301775	0.961572	0.962254	0.000682289	0.726156212092907	0.00412389126722701
SCRI_RS_172285	4H	544141716	544141717	+	No	0.085999711321667	1.06550300656594	0.467455621301775	0.961572	0.962254	0.000682289	0.726156212092907	0.0610109252011171
SCRI_RS_188555	4H	543439192	543439193	+	No	0.085999711321667	1.06550300656594	0.467455621301775	0.961572	0.962254	0.000682289	0.726156212092907	0.0236936471774243
SCRI_RS_192900	4H	544145167	544145168	+	No	0.085999711321667	1.06550300656594	0.467455621301775	0.961572	0.962254	0.000682289	0.726156212092907	0.0153116773290094
SCRI_RS_127719	3H	684877843	684877844	+	No	0.0860400929368994	1.06529912917764	0.393491124260355	0.961572	0.962254	0.000682112	0.726156212092907	-0.00536438001290662
12_30162	5H	638951179	638951180	+	No	0.0860593447827696	1.06520196476416	0.153846153846154	0.961572	0.962254	0.000682027	0.726156212092907	-0.00630548936896957
SCRI_RS_226361	7H	5168993	5168994	+	No	0.0860872395303611	1.06506121802664	0.27810650887574	0.961572	0.962254	0.000681905	0.726156212092907	0.022953332590987
SCRI_RS_204274	2H	744575473	744575474	+	No	0.0861406086907218	1.06479206373098	0.458579881656805	0.961572	0.962254	0.000681671	0.726156212092907	0.00810508003633004
SCRI_RS_217794	4H	627961536	627961537	+	No	0.0862399228715096	1.0642916405675	0.307692307692308	0.961572	0.962253	0.000681237	0.726156212092907	0.0071047207529773
12_30677	3H	564771340	564771341	+	No	0.0864497554024378	1.06323623116417	0.21301775147929	0.961572	0.962253	0.00068032	0.726156212092907	-0.00567606491676997
SCRI_RS_140190	3H	564778128	564778129	+	No	0.0864497554024378	1.06323623116417	0.21301775147929	0.961572	0.962253	0.00068032	0.726156212092907	-0.00567606491676997
11_21032	6H	9846099	9846100	+	No	0.0870972627291339	1.05999549367561	0.130177514792899	0.961572	0.96225	0.000677506	0.726156212092907	0.0127723483637965
11_20355	6H	562812969	562812970	+	No	0.0871372542327213	1.05979612916461	0.171597633136095	0.961572	0.96225	0.000677333	0.726156212092907	-0.00856055648546317
SCRI_RS_159526	2H	754873596	754873716	+	No	0.0871848976147983	1.05955873812474	0.260355029585799	0.961572	0.962249	0.000677127	0.726156212092907	-0.00319347177719465
SCRI_RS_174051	2H	753586515	753586516	+	No	0.0871848976147983	1.05955873812474	0.260355029585799	0.961572	0.962249	0.000677127	0.726156212092907	-0.00926588825313956
11_10303	7H	532185450	532185451	+	No	0.0876350771627535	1.05732202660539	0.49112426035503	0.961572	0.962247	0.000675187	0.726156212092907	0.022953332590987
12_30999	7H	528801086	528801087	+	No	0.0876350771627535	1.05732202660539	0.49112426035503	0.961572	0.962247	0.000675187	0.726156212092907	0.022953332590987
SCRI_RS_124478	7H	535375571	535375572	+	No	0.0876350771627535	1.05732202660539	0.49112426035503	0.961572	0.962247	0.000675187	0.726156212092907	-0.0100248027447378
SCRI_RS_133026	7H	530981943	530981944	+	No	0.0876350771627535	1.05732202660539	0.49112426035503	0.961572	0.962247	0.000675187	0.726156212092907	-0.0100248027447378
SCRI_RS_206747	7H	531669131	531670031	+	No	0.0876350771627535	1.05732202660539	0.49112426035503	0.961572	0.962247	0.000675187	0.726156212092907	-0.0100248027447378
SCRI_RS_207238	7H	528585234	528585354	-	No	0.0876350771627535	1.05732202660539	0.49112426035503	0.961572	0.962247	0.000675187	0.726156212092907	0.0261494132791995
SCRI_RS_219581	7H	534010525	534010526	+	No	0.0876350771627535	1.05732202660539	0.49112426035503	0.961572	0.962247	0.000675187	0.726156212092907	0.022953332590987
11_21467	6H	570675743	570675744	+	No	0.0877239744718454	1.05688170015812	0.136094674556213	0.961572	0.962247	0.000674805	0.726156212092907	0.00624417723884108
SCRI_RS_102455	6H	570940959	570940960	+	No	0.0877239744718454	1.05688170015812	0.136094674556213	0.961572	0.962247	0.000674805	0.726156212092907	0.00954952304527978
SCRI_RS_122297	2H	752594599	752594600	+	No	0.0877491744910868	1.0567569605106	0.420118343195266	0.961572	0.962247	0.000674697	0.726156212092907	0.00155514740254148
SCRI_RS_139079	4H	14733429	14733549	-	No	0.0883731113433424	1.05367985457473	0.396449704142012	0.961572	0.962244	0.000672029	0.729266484531751	0.00562401234492427
12_30707	5H	31296243	31296244	+	No	0.0883804566192595	1.05364375897748	0.307692307692308	0.961572	0.962244	0.000671998	0.729266484531751	-0.00917362261679955
11_21521	6H	343270	343510	-	No	0.0885879897759004	1.05262515314243	0.0650887573964497	0.961572	0.962243	0.000671115	0.729924129322354	0.00544323307985906
11_11483	6H	464858513	464858514	+	No	0.0890874809249909	1.05018332118415	0.230769230769231	0.961572	0.962241	0.000669	0.732982011645098	-0.00022337723930832
SCRI_RS_145412	4H	27784777	27784778	+	No	0.0898518249943499	1.04647309744286	0.239644970414201	0.961572	0.962238	0.000665788	0.738207080169407	-0.00965905480552465
SCRI_RS_128813	2H	3990433	3990434	+	No	0.0904957411641	1.04337185872244	0.449704142011834	0.961572	0.962235	0.000663105	0.741363962764722	0.00251595403824467
SCRI_RS_148734	2H	3582475	3582476	+	No	0.0904957411641	1.04337185872244	0.449704142011834	0.961572	0.962235	0.000663105	0.741363962764722	-0.00250577737460844
SCRI_RS_192552	2H	12868672	12868673	+	No	0.0910187382505823	1.04086918920545	0.236686390532544	0.961572	0.962233	0.000660942	0.744580222651612	-0.0129168256025878
SCRI_RS_217322	4H	68267233	68267234	+	No	0.091412254004131	1.03899558227867	0.289940828402367	0.961572	0.962232	0.000659323	0.746729571335605	0.0257244643580634
12_30795	5H	623108079	623108080	+	No	0.0921446534276211	1.03552985908023	0.177514792899408	0.961572	0.962229	0.00065633	0.748975375322111	-0.00489678961457685
SCRI_RS_140931	2H	759834094	759834095	+	No	0.09229819304748	1.03480680121883	0.289940828402367	0.961572	0.962228	0.000655706	0.748975375322111	0.0287821198144229
SCRI_RS_149609	4H	643381649	643381769	+	No	0.0925005249663164	1.03385580251148	0.189349112426035	0.961572	0.962227	0.000654885	0.748975375322111	0.00939022775492049
12_30410	5H	23918425	23918426	+	No	0.0926927642642299	1.03295416620897	0.29585798816568	0.961572	0.962226	0.000654107	0.748975375322111	0.102606485132128
SCRI_RS_149877	5H	8214384	8214385	+	No	0.0927455017361772	1.03270714498549	0.177514792899408	0.961572	0.962226	0.000653894	0.748975375322111	0.0267920056212461
11_11128	5H	363393417	363393418	+	No	0.0928990857976747	1.03198855979515	0.260355029585799	0.961572	0.962225	0.000653274	0.748975375322111	-0.0588474931937526
SCRI_RS_200927	5H	620741221	620741222	+	No	0.0929450068922873	1.03177393604133	0.319526627218935	0.961572	0.962225	0.000653089	0.748975375322111	0.009169074059173
SCRI_RS_207000	5H	620734830	620734831	+	No	0.0929450068922873	1.03177393604133	0.319526627218935	0.961572	0.962225	0.000653089	0.748975375322111	0.00739963602973148
SCRI_RS_3287	5H	620719697	620719698	+	No	0.0929450068922873	1.03177393604133	0.319526627218935	0.961572	0.962225	0.000653089	0.748975375322111	0.0286714373796713
SCRI_RS_135063	6H	565036447	565036567	+	No	0.0931035175604741	1.03103391055201	0.0946745562130177	0.961572	0.962225	0.000652451	0.748975375322111	0.0170374228000583
11_20293	2H	196891843	196891844	+	No	0.0931300379122065	1.03091022024857	0.372781065088757	0.961572	0.962225	0.000652344	0.748975375322111	-0.0110740038071526
SCRI_RS_105701	Unknown	Unknown	Unknown	Unknown	Unknown	0.0939059248277769	1.02730700582936	0.230769230769231	0.961572	0.962221	0.000649238	0.754153067182287	-0.0174498558772029
SCRI_RS_237877	5H	346979882	346979883	+	No	0.0942246262537361	1.02583557652375	0.230769230769231	0.961572	0.96222	0.00064797	0.754640714657077	0.0954203653964214
SCRI_RS_217160	1H	17195993	17195994	+	No	0.094230968397635	1.02580634567916	0.307692307692308	0.961572	0.96222	0.000647945	0.754640714657077	0.00104762467890396
SCRI_RS_194079	2H	741283305	741283306	+	No	0.0945653014962157	1.02426818847199	0.402366863905325	0.961572	0.962219	0.00064662	0.755054279892851	0.00409609429334523
11_21150	5H	534311158	534311159	+	No	0.0945748495434175	1.02422434094207	0.346153846153846	0.961572	0.962219	0.000646583	0.755054279892851	-0.000716312413715059
SCRI_RS_726	5H	644386777	644386778	+	No	0.0948310710497345	1.0230493443647	0.343195266272189	0.961572	0.962218	0.000645571	0.755054279892851	0.022782653599279
11_21155	5H	659838844	659838845	+	No	0.0948752670116563	1.02284698884059	0.142011834319527	0.961572	0.962218	0.000645397	0.755054279892851	-0.00117301879072329
SCRI_RS_119628	4H	12284149	12284610	-	No	0.0951551872174926	1.02156753193262	0.355029585798817	0.961572	0.962216	0.000644296	0.755054279892851	0.0126942813658388
11_10092	2H	711786092	711786093	+	No	0.095472712799061	1.02012073704624	0.36094674556213	0.961572	0.962215	0.000643051	0.755054279892851	-0.00868171243928373
11_20511	2H	711931409	711931410	+	No	0.095472712799061	1.02012073704624	0.36094674556213	0.961572	0.962215	0.000643051	0.755054279892851	-0.000955960465944372
SCRI_RS_174214	2H	711928865	711928866	+	No	0.095472712799061	1.02012073704624	0.36094674556213	0.961572	0.962215	0.000643051	0.755054279892851	-0.00868171243928373
SCRI_RS_235261	2H	711439540	711439541	+	No	0.095472712799061	1.02012073704624	0.36094674556213	0.961572	0.962215	0.000643051	0.755054279892851	-0.014973237128288
SCRI_RS_211291	2H	716610560	716610561	+	No	0.095795544383735	1.01865469023834	0.130177514792899	0.961572	0.962214	0.00064179	0.756559555229775	0.0204813867749181
11_10093	4H	97456359	97456360	+	No	0.0959655058766095	1.01788484299648	0.405325443786982	0.961572	0.962213	0.000641128	0.756855025629061	-0.00824002211811603
SCRI_RS_136648	4H	536909485	536909486	+	No	0.0961804246158294	1.01691330994152	0.476331360946746	0.961572	0.962212	0.000640293	0.757503758008808	-0.0116581747934106
SCRI_RS_135637	4H	350047931	350047932	+	No	0.0970521708676552	1.01299474584698	0.455621301775148	0.961572	0.962209	0.000636925	0.759207512697947	0.0196509863890242
SCRI_RS_139987	6H	541095545	541095546	+	No	0.0972046420306389	1.01231299474293	0.218934911242604	0.961572	0.962209	0.00063634	0.759207512697947	0.000201920534891542
SCRI_RS_182540	5H	581967046	581967047	+	No	0.0980088265452078	1.00873481055994	0.479289940828402	0.961572	0.962205	0.000633269	0.759207512697947	0.00053624182328349
SCRI_RS_2831	5H	581827300	581827301	+	No	0.0980088265452078	1.00873481055994	0.479289940828402	0.961572	0.962205	0.000633269	0.759207512697947	-0.00202820107369917
SCRI_RS_231238	5H	481396324	481396325	+	No	0.0981668074702065	1.00803533267474	0.378698224852071	0.961572	0.962205	0.000632668	0.759207512697947	-0.0116030430035607
SCRI_RS_172351	Unknown	Unknown	Unknown	Unknown	Unknown	0.0985575170053786	1.00631024637736	0.248520710059172	0.961572	0.962203	0.000631189	0.759207512697947	0.0131497368420241
11_20501	5H	413273761	413273762	+	No	0.0990199431930773	1.00427732715562	0.260355029585799	0.961572	0.962202	0.000629446	0.759207512697947	-0.08099420715007
12_20416	5H	415425465	415425466	+	No	0.0990199431930773	1.00427732715562	0.260355029585799	0.961572	0.962202	0.000629446	0.759207512697947	-0.08099420715007
12_31340	5H	416430572	416430573	+	No	0.0990199431930773	1.00427732715562	0.260355029585799	0.961572	0.962202	0.000629446	0.759207512697947	-0.08099420715007
11_10933	1H	381326003	381326004	+	No	0.0990559714465797	1.00411933851889	0.29585798816568	0.961572	0.962202	0.00062931	0.759207512697947	0.0293886724102776
11_21361	1H	380928690	380928691	+	No	0.0990559714465797	1.00411933851889	0.29585798816568	0.961572	0.962202	0.00062931	0.759207512697947	0.0157033224531915
12_30478	1H	381207730	381207731	+	No	0.0990559714465797	1.00411933851889	0.29585798816568	0.961572	0.962202	0.00062931	0.759207512697947	0.0124104280257598
12_30499	1H	381209230	381209231	+	No	0.0990559714465797	1.00411933851889	0.29585798816568	0.961572	0.962202	0.00062931	0.759207512697947	-0.00242921321478207
12_30672	1H	380417414	380417415	+	No	0.0990559714465797	1.00411933851889	0.29585798816568	0.961572	0.962202	0.00062931	0.759207512697947	0.0258882375637768
12_30750	1H	380767269	380767270	+	No	0.0990559714465797	1.00411933851889	0.29585798816568	0.961572	0.962202	0.00062931	0.759207512697947	-0.00206569977308391
12_30786	1H	380275827	380275828	+	No	0.0990559714465797	1.00411933851889	0.29585798816568	0.961572	0.962202	0.00062931	0.759207512697947	0.011751949088648
SCRI_RS_119743	1H	380415153	380415154	+	No	0.0990559714465797	1.00411933851889	0.29585798816568	0.961572	0.962202	0.00062931	0.759207512697947	0.0272980906302109
SCRI_RS_148600	1H	380771324	380771325	+	No	0.0990559714465797	1.00411933851889	0.29585798816568	0.961572	0.962202	0.00062931	0.759207512697947	-0.0217593516426859
SCRI_RS_167877	1H	391319382	391319383	+	No	0.0990559714465797	1.00411933851889	0.29585798816568	0.961572	0.962202	0.00062931	0.759207512697947	-0.00156476743723033
SCRI_RS_198546	1H	383207519	383207520	+	No	0.0990559714465797	1.00411933851889	0.29585798816568	0.961572	0.962202	0.00062931	0.759207512697947	0.0163696055096807
11_10280	3H	638623189	638623190	+	No	0.0994750547019272	1.00228581336038	0.207100591715976	0.961572	0.9622	0.000627739	0.761397536659523	0.00365032177069224
11_21358	3H	566286726	566286727	+	No	0.099755405835407	1.00106356019386	0.218934911242604	0.961572	0.962199	0.000626692	0.761402665219088	0.0044137290569779
SCRI_RS_223611	3H	566989034	566989035	+	No	0.099755405835407	1.00106356019386	0.218934911242604	0.961572	0.962199	0.000626692	0.761402665219088	0.0132313990106923
12_31210	5H	665992859	665992979	-	No	0.0998757611644653	1.000539897858	0.396449704142012	0.961572	0.962198	0.000626244	0.761402665219088	0.00768903308926383
SCRI_RS_3748	3H	24613567	24613775	+	No	0.100608568392222	0.997365030741355	0.100591715976331	0.961572	0.962196	0.000623526	0.765966567359451	-0.00476980995517806
SCRI_RS_229704	4H	70430681	70430682	+	No	0.101457576293072	0.993715516699447	0.0532544378698225	0.961572	0.962193	0.000620404	0.768282117891378	-0.00590480664686766
SCRI_RS_157026	5H	615390088	615390089	+	No	0.101575057723616	0.993212922198294	0.260355029585799	0.961572	0.962192	0.000619974	0.768282117891378	0.00800759125922923
12_20775	2H	767940290	767940291	+	No	0.101668860196216	0.992812045266296	0.266272189349112	0.961572	0.962192	0.000619631	0.768282117891378	-0.00239901561872102
SCRI_RS_136200	2H	2850260	2850261	+	No	0.101854564491029	0.992019503837622	0.479289940828402	0.961572	0.962191	0.000618954	0.768282117891378	-0.00237091710732784
SCRI_RS_165171	2H	2768976	2768977	+	No	0.101854564491029	0.992019503837622	0.479289940828402	0.961572	0.962191	0.000618954	0.768282117891378	0.00254688681525295
SCRI_RS_166816	2H	2773000	2773001	+	No	0.101854564491029	0.992019503837622	0.479289940828402	0.961572	0.962191	0.000618954	0.768282117891378	0.00443817436462268
SCRI_RS_175550	2H	2847136	2847137	+	No	0.101854564491029	0.992019503837622	0.479289940828402	0.961572	0.962191	0.000618954	0.768282117891378	0.00443817436462268
SCRI_RS_122490	1H	16449728	16449729	+	No	0.102183622728427	0.990618704285628	0.310650887573964	0.961572	0.96219	0.000617757	0.769747342716777	0.0105428293900331
SCRI_RS_7940	2H	758385809	758385810	+	No	0.102793891396059	0.988032692848607	0.130177514792899	0.961572	0.962188	0.000615548	0.771189120910536	0.0094594281144964
SCRI_RS_150302	7H	647913791	647913792	+	No	0.103517434372293	0.984986500312967	0.331360946745562	0.961572	0.962185	0.000612948	0.771189120910536	0.00414632348110899
SCRI_RS_752	7H	647662894	647662895	+	No	0.103517434372293	0.984986500312967	0.331360946745562	0.961572	0.962185	0.000612948	0.771189120910536	0.00355743961699773
11_10129	6H	30807619	30807620	+	No	0.103786220094213	0.983860304814308	0.159763313609467	0.961572	0.962184	0.000611987	0.771189120910536	-0.00966286675975425
SCRI_RS_125560	6H	36032193	36032194	+	No	0.103786220094213	0.983860304814308	0.159763313609467	0.961572	0.962184	0.000611987	0.771189120910536	0.00353172249742784
SCRI_RS_147692	6H	33049284	33049285	+	No	0.103786220094213	0.983860304814308	0.159763313609467	0.961572	0.962184	0.000611987	0.771189120910536	0.115719619847368
SCRI_RS_157378	6H	35982022	35982023	+	No	0.103786220094213	0.983860304814308	0.159763313609467	0.961572	0.962184	0.000611987	0.771189120910536	0.00998167606303468
SCRI_RS_162771	6H	32053853	32053854	+	No	0.103786220094213	0.983860304814308	0.159763313609467	0.961572	0.962184	0.000611987	0.771189120910536	-0.0193902981627616
SCRI_RS_165352	6H	32261858	32261859	+	No	0.103786220094213	0.983860304814308	0.159763313609467	0.961572	0.962184	0.000611987	0.771189120910536	0.0392916710843565
SCRI_RS_7397	6H	30643288	30643289	+	No	0.103786220094213	0.983860304814308	0.159763313609467	0.961572	0.962184	0.000611987	0.771189120910536	-0.0126367997436319
SCRI_RS_165444	3H	605824098	605824310	-	No	0.103860671450123	0.983548874056188	0.355029585798817	0.961572	0.962184	0.000611722	0.771189120910536	-0.00732016819893033
11_11100	2H	649204195	649204196	+	No	0.10484123957561	0.979467852875525	0.396449704142012	0.961572	0.96218	0.000608242	0.777459062307443	0.200927368947305
11_20974	4H	627962516	627962517	+	No	0.105199286317108	0.977987206471188	0.112426035502959	0.961572	0.962179	0.000606981	0.779102366888053	0.00779644886279129
12_30368	7H	620484857	620484858	+	No	0.105340357135901	0.977405213585447	0.242603550295858	0.961572	0.962179	0.000606485	0.779136579334194	-0.0221282145939767
SCRI_RS_10642	2H	5023326	5023327	+	No	0.106008542777907	0.97465913537852	0.443786982248521	0.961572	0.962176	0.000604147	0.782439963801368	0.0288853778038174
SCRI_RS_140123	6H	488484978	488484979	+	No	0.106198068642042	0.973883381425274	0.230769230769231	0.961572	0.962176	0.000603487	0.782439963801368	-0.0123807745985687
SCRI_RS_3016	6H	488893862	488893863	+	No	0.106198068642042	0.973883381425274	0.230769230769231	0.961572	0.962176	0.000603487	0.782439963801368	0.00136397265305277
12_30878	4H	350264059	350264060	+	No	0.106805165394266	0.971407743112897	0.127218934911243	0.961572	0.962174	0.000601381	0.785898832991314	-0.0279483552731108
SCRI_RS_152347	5H	522541240	522541241	+	No	0.107124736934205	0.970110231562686	0.254437869822485	0.961572	0.962172	0.000600278	0.787235840275819	0.00932506212120643
SCRI_RS_179005	7H	31911992	31911993	+	No	0.10748627176325	0.968647000661796	0.319526627218935	0.961572	0.962171	0.000599034	0.788877393018198	0.0110212312320073
SCRI_RS_139793	2H	74596988	74596989	+	No	0.10767463615237	0.967886587104577	0.443786982248521	0.961572	0.962171	0.000598388	0.789245407483994	0.0279412436066195
SCRI_RS_11068	7H	84646124	84646125	+	No	0.108011058660467	0.966531777204274	0.118343195266272	0.961572	0.962169	0.000597237	0.790120500564645	0.0535334454034455
11_20062	4H	535955130	535955131	+	No	0.108601324872543	0.964164876576592	0.467455621301775	0.961572	0.962167	0.000595227	0.790120500564645	0.00342504165018909
SCRI_RS_13921	4H	535815764	535815765	+	No	0.108601324872543	0.964164876576592	0.467455621301775	0.961572	0.962167	0.000595227	0.790120500564645	0.00342504165018909
SCRI_RS_166457	4H	537524387	537524388	+	No	0.108601324872543	0.964164876576592	0.467455621301775	0.961572	0.962167	0.000595227	0.790120500564645	-0.0120873302439577
SCRI_RS_206537	4H	535411659	535411660	+	No	0.108601324872543	0.964164876576592	0.467455621301775	0.961572	0.962167	0.000595227	0.790120500564645	0.0152357552506146
12_30062	5H	619890644	619890645	+	No	0.108624271969045	0.96407312129942	0.29585798816568	0.961572	0.962167	0.000595149	0.790120500564645	0.00789186533802422
SCRI_RS_234724	6H	52053028	52053029	+	No	0.109506754325077	0.960559092918441	0.0591715976331361	0.961572	0.962164	0.000592167	0.794943173566654	-0.0207180403012899
SCRI_RS_143994	6H	578290213	578290214	+	No	0.109709108250204	0.959757315008738	0.437869822485207	0.961572	0.962164	0.000591487	0.794943173566654	-0.00458320724283112
12_30367	3H	655486334	655486335	+	No	0.109768015659407	0.959524186718019	0.112426035502959	0.961572	0.962163	0.000591289	0.794943173566654	0.0245214626957022
11_20482	4H	509230439	509230440	+	No	0.109844161811574	0.959223020768022	0.153846153846154	0.961572	0.962163	0.000591034	0.794943173566654	-0.013510500160919
11_10949	7H	1263440	1263441	+	No	0.110019610468483	0.958529897031116	0.289940828402367	0.961572	0.962163	0.000590446	0.795205032626627	-0.000368674256606027
11_10301	7H	590487359	590487360	+	No	0.110387652060565	0.957079503978924	0.301775147928994	0.961572	0.962161	0.000589217	0.796856502232396	-0.00321625330252573
11_20314	7H	273952658	273952659	+	No	0.11118195438968	0.953965696071938	0.215976331360947	0.961572	0.962159	0.00058658	0.801576969147816	-0.00740728832170134
SCRI_RS_207408	3H	559146297	559146298	+	No	0.111338614519411	0.95335418728917	0.177514792899408	0.961572	0.962158	0.000586062	0.801694185253259	-0.00508607978918008
SCRI_RS_230508	2H	695882342	695882343	+	No	0.111532146220754	0.952599940560588	0.301775147928994	0.961572	0.962158	0.000585423	0.802076265642957	-0.00728471332695335
SCRI_RS_98225	6H	551259569	551259570	+	No	0.112261064929631	0.949770842297455	0.396449704142012	0.961572	0.962155	0.000583029	0.806302743079487	-0.00238791417723405
11_20086	2H	681044282	681044283	+	No	0.113126515844941	0.94643558839507	0.497041420118343	0.961572	0.962152	0.000580209	0.811497996827404	-0.0165153869165806
SCRI_RS_157480	2H	16189787	16189788	+	No	0.113826892939525	0.943755118648988	0.248520710059172	0.961572	0.96215	0.000577945	0.815497564221693	0.0136302847531624
12_20201	7H	4280866	4280867	+	No	0.11412259355991	0.942628367088933	0.189349112426035	0.961572	0.962149	0.000576993	0.815984608689738	-0.00891074211904197
12_31164	4H	22230481	22230482	+	No	0.114237955241517	0.94218957898591	0.100591715976331	0.961572	0.962149	0.000576623	0.815984608689738	-0.00461725479544839
SCRI_RS_188103	6H	549921401	549921402	+	No	0.114556297559751	0.940981031133931	0.254437869822485	0.961572	0.962148	0.000575603	0.815984608689738	0.00326175375812454
SCRI_RS_95857	6H	549920096	549920097	+	No	0.114556297559751	0.940981031133931	0.254437869822485	0.961572	0.962148	0.000575603	0.815984608689738	0.0131505636491056
SCRI_RS_74014	4H	91014946	91014947	+	No	0.114609396877263	0.940779772904093	0.414201183431953	0.961572	0.962148	0.000575433	0.815984608689738	-0.00497703862492926
12_10739	2H	708561161	708561162	+	No	0.115376563202474	0.937882401800402	0.112426035502959	0.961572	0.962145	0.000572989	0.81711748760983	-0.00485738474526443
SCRI_RS_203880	5H	657815232	657815352	-	No	0.115530223948367	0.937304384803147	0.289940828402367	0.961572	0.962145	0.000572501	0.81711748760983	-0.00551259145868244
11_20707	6H	47261864	47261865	+	No	0.116109660045157	0.935131646499306	0.136094674556213	0.961572	0.962143	0.00057067	0.81711748760983	0.0127558711537858
12_30317	6H	46946031	46946032	+	No	0.116109660045157	0.935131646499306	0.136094674556213	0.961572	0.962143	0.00057067	0.81711748760983	0.0467198132537305
SCRI_RS_128460	6H	47267201	47267657	+	No	0.116109660045157	0.935131646499306	0.136094674556213	0.961572	0.962143	0.00057067	0.81711748760983	0.0127558711537858
SCRI_RS_182367	6H	44243788	44243789	+	No	0.116109660045157	0.935131646499306	0.136094674556213	0.961572	0.962143	0.00057067	0.81711748760983	-0.000534954684553668
SCRI_RS_154449	3H	675869755	675869756	+	No	0.116277140583879	0.934505656673813	0.230769230769231	0.961572	0.962142	0.000570143	0.81711748760983	-0.00480142511150916
11_20453	4H	525824436	525824437	+	No	0.11634264753534	0.934261057462991	0.390532544378698	0.961572	0.962142	0.000569937	0.81711748760983	-0.00599532873457065
11_21087	4H	526929258	526929259	+	No	0.11634264753534	0.934261057462991	0.390532544378698	0.961572	0.962142	0.000569937	0.81711748760983	-0.00534505646646721
11_21273	4H	526354949	526354950	+	No	0.11634264753534	0.934261057462991	0.390532544378698	0.961572	0.962142	0.000569937	0.81711748760983	0.0264238549862057
11_21296	4H	526146943	526146944	+	No	0.11634264753534	0.934261057462991	0.390532544378698	0.961572	0.962142	0.000569937	0.81711748760983	0.0011643719553831
SCRI_RS_240114	5H	533997637	533997638	+	No	0.117119120253272	0.931372198500373	0.331360946745562	0.961572	0.96214	0.000567504	0.821560413570248	0.0366299336892553
11_20750	7H	82213270	82213271	+	No	0.1178911264822	0.928518882477806	0.195266272189349	0.961572	0.962137	0.000565103	0.824592901169356	-0.0176801549387164
12_10657	Unknown	Unknown	Unknown	Unknown	Unknown	0.1178911264822	0.928518882477806	0.195266272189349	0.961572	0.962137	0.000565103	0.824592901169356	-0.00603449111804366
SCRI_RS_169005	5H	547771580	547771581	+	No	0.117984658538593	0.92817446002598	0.289940828402367	0.961572	0.962137	0.000564813	0.824592901169356	-0.0016117573613883
SCRI_RS_203457	6H	580215580	580215581	+	No	0.118824485038796	0.925094059173275	0.405325443786982	0.961572	0.962134	0.000562223	0.829447199965192	0.000931499213038478
SCRI_RS_144321	4H	43503737	43503738	+	No	0.119251399861468	0.923536514186862	0.307692307692308	0.961572	0.962133	0.000560914	0.830965067183491	-0.00137405062559992
SCRI_RS_143884	7H	592904911	592904912	+	No	0.119688232284507	0.921948547213757	0.355029585798817	0.961572	0.962132	0.00055958	0.830965067183491	0.00300301102106459
SCRI_RS_196885	7H	592422372	592422373	+	No	0.119688232284507	0.921948547213757	0.355029585798817	0.961572	0.962132	0.00055958	0.830965067183491	-0.00146305072848918
SCRI_RS_157246	1H	500971593	500971594	+	No	0.119796972196906	0.921554158364014	0.254437869822485	0.961572	0.962131	0.000559249	0.830965067183491	0.00580724205792649
SCRI_RS_236576	1H	500894427	500894428	+	No	0.119796972196906	0.921554158364014	0.254437869822485	0.961572	0.962131	0.000559249	0.830965067183491	0.00580724205792649
SCRI_RS_91810	2H	651051999	651052000	+	No	0.119915099012119	0.921126129621817	0.381656804733728	0.961572	0.962131	0.00055889	0.830965067183491	-0.138324278123036
SCRI_RS_207768	4H	19145103	19145104	+	No	0.120808130712548	0.917903835543001	0.449704142011834	0.961572	0.962128	0.000556186	0.833717231849987	-0.0148367430811049
11_20001	4H	21423807	21424820	+	No	0.120912178217952	0.917529954999463	0.405325443786982	0.961572	0.962128	0.000555872	0.833717231849987	-0.00264459358004387
12_30797	7H	617916959	617916960	+	No	0.121104684605134	0.916839057031931	0.236686390532544	0.961572	0.962127	0.000555293	0.833717231849987	0.00968149537948193
SCRI_RS_170869	1H	33846707	33846708	+	No	0.121451931293989	0.915595574776895	0.473372781065089	0.961572	0.962126	0.00055425	0.833717231849987	-0.0163939935810049
SCRI_RS_189483	1H	35725028	35725029	+	No	0.121451931293989	0.915595574776895	0.473372781065089	0.961572	0.962126	0.00055425	0.833717231849987	-0.00338301635565585
SCRI_RS_172784	2H	742861487	742861488	+	No	0.121487280739891	0.91546918867995	0.420118343195266	0.961572	0.962126	0.000554144	0.833717231849987	-0.00241918064421043
SCRI_RS_151523	Unknown	Unknown	114462507	+	No	0.121926027380355	0.913903576242944	0.396449704142012	0.961572	0.962125	0.000552832	0.833717231849987	-0.00487602066641557
SCRI_RS_119848	2H	755196125	755196126	+	No	0.121975183702943	0.913728519138103	0.248520710059172	0.961572	0.962125	0.000552685	0.833717231849987	-0.0072347348468611
11_20132	5H	372359432	372359433	+	No	0.122064379304131	0.913411052915384	0.248520710059172	0.961572	0.962125	0.000552419	0.833717231849987	-0.08099420715007
SCRI_RS_112000	5H	667031048	667031049	+	No	0.122064379304131	0.913411052915384	0.248520710059172	0.961572	0.962125	0.000552419	0.833717231849987	0.0453910788637586
SCRI_RS_156598	5H	666428094	666428095	+	No	0.122064379304131	0.913411052915384	0.248520710059172	0.961572	0.962125	0.000552419	0.833717231849987	0.00978499814664247
SCRI_RS_217776	5H	666500444	666500650	+	No	0.122064379304131	0.913411052915384	0.248520710059172	0.961572	0.962125	0.000552419	0.833717231849987	0.0276851098533371
12_31445	2H	639288725	639288726	+	No	0.122508212743402	0.911834795955908	0.289940828402367	0.961572	0.962123	0.000551099	0.835748978213653	-0.0187915309652453
11_21207	5H	24346237	24346238	+	No	0.123085297071043	0.909793821823167	0.136094674556213	0.961572	0.962122	0.00054939	0.836303105956036	0.0301572018215666
11_20327	5H	552971221	552971222	+	No	0.123278732249446	0.90911184038228	0.49112426035503	0.961572	0.962121	0.00054882	0.836303105956036	0.0300428494265361
SCRI_RS_206061	5H	552491721	552491722	+	No	0.123278732249446	0.90911184038228	0.49112426035503	0.961572	0.962121	0.00054882	0.836303105956036	-0.000616796100075589
SCRI_RS_240059	5H	552725984	552725985	+	No	0.123278732249446	0.90911184038228	0.49112426035503	0.961572	0.962121	0.00054882	0.836303105956036	-0.00456533392571146
11_21298	6H	465306312	465306313	+	No	0.123330932310466	0.908927985472659	0.236686390532544	0.961572	0.962121	0.000548666	0.836303105956036	0.0467198132537305
SCRI_RS_158433	2H	18671578	18671579	+	No	0.123556851621394	0.90813316658033	0.189349112426035	0.961572	0.96212	0.000548001	0.836303105956036	-0.00329224102097214
SCRI_RS_237478	5H	635986245	635986246	+	No	0.123670235692444	0.907734811526439	0.331360946745562	0.961572	0.96212	0.000547668	0.836303105956036	0.0130826727108797
SCRI_RS_134711	5H	579961041	579961042	+	No	0.124054068431657	0.906388988195923	0.479289940828402	0.961572	0.962119	0.000546542	0.836303105956036	-0.00330327391566243
SCRI_RS_153247	Unknown	Unknown	Unknown	Unknown	Unknown	0.124054068431657	0.906388988195923	0.479289940828402	0.961572	0.962119	0.000546542	0.836303105956036	-0.00531749985384522
SCRI_RS_4611	5H	580102448	580102449	+	No	0.124054068431657	0.906388988195923	0.479289940828402	0.961572	0.962119	0.000546542	0.836303105956036	-0.00391939087421633
SCRI_RS_97417	3H	15255600	15255601	+	No	0.124850081850171	0.903611168594444	0.0946745562130177	0.961572	0.962116	0.00054422	0.837524112566786	0.00868239391638781
SCRI_RS_179695	4H	635110810	635110811	+	No	0.125136732515863	0.90261518920872	0.130177514792899	0.961572	0.962116	0.000543388	0.837524112566786	0.0165385914078797
SCRI_RS_165919	5H	533523885	533523886	+	No	0.125163431017714	0.90252254035137	0.42603550295858	0.961572	0.962116	0.000543311	0.837524112566786	0.0391522242716746
SCRI_RS_203938	Unknown	Unknown	Unknown	Unknown	Unknown	0.125163431017714	0.90252254035137	0.42603550295858	0.961572	0.962116	0.000543311	0.837524112566786	0.0042812321553356
12_31410	5H	40122765	40122766	+	No	0.125249667788647	0.902223417378871	0.236686390532544	0.961572	0.962115	0.000543061	0.837524112566786	-0.0152665428249747
SCRI_RS_145348	5H	40247647	40247648	+	No	0.125249667788647	0.902223417378871	0.236686390532544	0.961572	0.962115	0.000543061	0.837524112566786	-0.08099420715007
SCRI_RS_190002	3H	598407	598408	+	No	0.125261925066906	0.90218091820145	0.130177514792899	0.961572	0.962115	0.000543025	0.837524112566786	0.00673300574635505
11_20820	4H	534644925	534644926	+	No	0.126447659376841	0.898089205300441	0.49112426035503	0.961572	0.962112	0.00053961	0.840521727101147	0.00342504165018909
SCRI_RS_98343	4H	534326110	534326111	+	No	0.126447659376841	0.898089205300441	0.49112426035503	0.961572	0.962112	0.00053961	0.840521727101147	-0.0120873302439577
12_31200	4H	634959924	634959925	+	No	0.126476169925812	0.897991294603922	0.136094674556213	0.961572	0.962112	0.000539528	0.840521727101147	-0.00012759515811922
11_20192	7H	33043618	33043619	+	No	0.126575887008206	0.897649020516911	0.402366863905325	0.961572	0.962111	0.000539243	0.840521727101147	0.00568674100213684
SCRI_RS_2844	Unknown	Unknown	Unknown	Unknown	Unknown	0.126674430156749	0.897311040700888	0.177514792899408	0.961572	0.962111	0.000538961	0.840521727101147	0.0198689036114956
12_30575	5H	343326273	343326274	+	No	0.126878432281237	0.896612196166243	0.171597633136095	0.961572	0.962111	0.000538378	0.840521727101147	0.115719619847368
SCRI_RS_239237	4H	94842995	94842996	+	No	0.127060384206009	0.895989835776317	0.402366863905325	0.961572	0.96211	0.000537859	0.840521727101147	-0.00577134544801083
SCRI_RS_14819	3H	4065960	4065961	+	No	0.127080201112957	0.895922106544148	0.0532544378698225	0.961572	0.96211	0.000537802	0.840521727101147	0.0153716788481688
SCRI_RS_173757	2H	611976277	611976278	+	No	0.127093789362847	0.895875671407803	0.230769230769231	0.961572	0.96211	0.000537764	0.840521727101147	0.0672941595694283
SCRI_RS_123364	2H	763961511	763961512	+	No	0.127377206645883	0.894908279328367	0.420118343195266	0.961572	0.962109	0.000536957	0.840521727101147	-0.00522597418603254
11_10287	2H	651372755	651372756	+	No	0.127476675248615	0.894569271994741	0.384615384615385	0.961572	0.962109	0.000536675	0.840521727101147	-0.00840033757776837
SCRI_RS_137263	2H	653415616	653415617	+	No	0.127476675248615	0.894569271994741	0.384615384615385	0.961572	0.962109	0.000536675	0.840521727101147	-0.0101250581246859
SCRI_RS_161239	1H	548327047	548327048	+	No	0.1295004668779	0.887728665851994	0.266272189349112	0.961572	0.962103	0.000530979	0.852880814155486	-0.00163737899492844
11_20440	1H	17583107	17583108	+	No	0.130599781812603	0.884057548617313	0.307692307692308	0.961572	0.9621	0.000527927	0.859129901094427	-0.00481135519657983
12_30219	7H	32324876	32324877	+	No	0.131521239743926	0.881004106043316	0.254437869822485	0.961572	0.962098	0.000525391	0.863202619468757	0.00445683109137462
SCRI_RS_214533	7H	32327785	32327786	+	No	0.131521239743926	0.881004106043316	0.254437869822485	0.961572	0.962098	0.000525391	0.863202619468757	-0.0137441168699297
SCRI_RS_128984	4H	89855838	89855839	+	No	0.132235260236011	0.878652725757212	0.0828402366863905	0.961572	0.962096	0.000523439	0.866438080042836	-0.00497703862492926
11_11260	5H	349702859	349702860	+	No	0.132469429750857	0.87788433321636	0.260355029585799	0.961572	0.962095	0.000522802	0.866438080042836	0.115719619847368
SCRI_RS_236984	Unknown	Unknown	Unknown	Unknown	Unknown	0.132469429750857	0.87788433321636	0.260355029585799	0.961572	0.962095	0.000522802	0.866438080042836	-0.00060950439365115
SCRI_RS_101263	5H	34519698	34519699	+	No	0.132901502083802	0.87647011053191	0.27810650887574	0.961572	0.962094	0.000521629	0.867277230741152	0.115719619847368
SCRI_RS_187735	5H	34520887	34520888	+	No	0.132901502083802	0.87647011053191	0.27810650887574	0.961572	0.962094	0.000521629	0.867277230741152	0.115719619847368
SCRI_RS_10929	5H	2551898	2551899	+	No	0.134455421635907	0.871421681063701	0.289940828402367	0.961572	0.96209	0.000517446	0.876416047421267	-0.00186165780178271
SCRI_RS_223104	6H	583099804	583099805	+	No	0.134617613392024	0.870898113228554	0.304733727810651	0.961572	0.962089	0.000517013	0.876472716611698	-0.00046961253246991
SCRI_RS_134953	4H	535368904	535368905	+	No	0.134825419265844	0.870228220514605	0.49112426035503	0.961572	0.962089	0.000516458	0.876825904337094	-0.0120873302439577
12_30605	4H	461460475	461460476	+	No	0.13648450898265	0.864916638331176	0.443786982248521	0.961572	0.962084	0.000512066	0.885859458040563	0.00605842353979824
SCRI_RS_130577	1H	544907297	544907298	+	No	0.136524750100822	0.864788609737911	0.22189349112426	0.961572	0.962084	0.00051196	0.885859458040563	0.0141050842721597
SCRI_RS_219709	7H	28112055	28112056	+	No	0.137124903440116	0.862883665236299	0.284023668639053	0.961572	0.962083	0.000510386	0.886334869526121	0.0170205317263026
SCRI_RS_14626	5H	590652410	590652411	+	No	0.137197720371621	0.862653104651503	0.313609467455621	0.961572	0.962082	0.000510196	0.886334869526121	0.0160189567832276
12_10623	2H	738343208	738343209	+	No	0.137203026609663	0.862636308269372	0.334319526627219	0.961572	0.962082	0.000510182	0.886334869526121	-0.0035060302761849
11_11459	6H	509042302	509042303	+	No	0.137707989726162	0.861040861534495	0.230769230769231	0.961572	0.962081	0.000508865	0.886334869526121	0.0528165888099466
11_20744	6H	509428250	509428490	-	No	0.137707989726162	0.861040861534495	0.230769230769231	0.961572	0.962081	0.000508865	0.886334869526121	0.0664116155094234
11_21256	6H	509626192	509626193	+	No	0.137707989726162	0.861040861534495	0.230769230769231	0.961572	0.962081	0.000508865	0.886334869526121	0.00286332739779027
SCRI_RS_225193	6H	509603740	509603860	-	No	0.137707989726162	0.861040861534495	0.230769230769231	0.961572	0.962081	0.000508865	0.886334869526121	0.0101315563588287
SCRI_RS_238822	4H	21421156	21421157	+	No	0.1378398185883	0.860625307136871	0.408284023668639	0.961572	0.962081	0.000508522	0.886334869526121	-0.00796308386634337
11_20434	1H	497940358	497940359	+	No	0.138137012248491	0.859689941539847	0.242603550295858	0.961572	0.96208	0.00050775	0.887246726590422	0.000893780314072501
12_10670	4H	599381729	599381730	+	No	0.138714504367055	0.857878125536412	0.207100591715976	0.961572	0.962078	0.000506256	0.888956026864066	-0.0138629581560963
SCRI_RS_184126	4H	598987905	598987906	+	No	0.138714504367055	0.857878125536412	0.207100591715976	0.961572	0.962078	0.000506256	0.888956026864066	-0.0015165182412602
SCRI_RS_193769	7H	31379736	31379737	+	No	0.139708959345115	0.854775742279661	0.29585798816568	0.961572	0.962076	0.000503699	0.894325289081398	0.0201875236962223
SCRI_RS_139785	1H	98738231	98738232	+	No	0.13996011945901	0.853995695509175	0.27810650887574	0.961572	0.962075	0.000503056	0.894929767201506	-0.00853297382127494
SCRI_RS_196285	6H	31520688	31520689	+	No	0.140132786013171	0.853460243595074	0.201183431952663	0.961572	0.962075	0.000502615	0.895031552723946	-0.00810256339900661
SCRI_RS_185505	2H	656412102	656412103	+	No	0.140436425285612	0.852520233738811	0.437869822485207	0.961572	0.962074	0.000501841	0.895968702101503	0.0701020948763471
11_20562	2H	12863210	12863636	-	No	0.141931509760216	0.847921177510477	0.319526627218935	0.961572	0.96207	0.000498058	0.899798834544532	0.0013452285566018
SCRI_RS_193452	2H	12951150	12951151	+	No	0.141931509760216	0.847921177510477	0.319526627218935	0.961572	0.96207	0.000498058	0.899798834544532	0.00581950326886727
11_20782	4H	76087995	76087996	+	No	0.141951589030522	0.847859741543727	0.0710059171597633	0.961572	0.96207	0.000498007	0.899798834544532	0.00796031435311306
11_21071	4H	82516541	82516542	+	No	0.141951589030522	0.847859741543727	0.0710059171597633	0.961572	0.96207	0.000498007	0.899798834544532	-0.0396376425378548
SCRI_RS_160373	4H	78083106	78083107	+	No	0.141951589030522	0.847859741543727	0.0710059171597633	0.961572	0.96207	0.000498007	0.899798834544532	-0.015089095755684
11_20172	3H	14955141	14955142	+	No	0.141982267937762	0.847765890952471	0.431952662721893	0.961572	0.96207	0.00049793	0.899798834544532	-0.00263959667063318
SCRI_RS_185058	Unknown	Unknown	Unknown	Unknown	Unknown	0.142612044259199	0.845843794719626	0.5	0.961572	0.962069	0.00049635	0.902787996363663	0.0236457782957586
SCRI_RS_189103	5H	69381332	69381333	+	No	0.143518402407498	0.843092408674772	0.242603550295858	0.961572	0.962066	0.000494091	0.907519465943317	-0.0197041651881591
SCRI_RS_32890	4H	1336762	1336763	+	No	0.144540748763916	0.840009699838058	0.497041420118343	0.961572	0.962064	0.000491562	0.912149873167243	0.00290596551349154
SCRI_RS_162820	2H	715795208	715795209	+	No	0.145084534592047	0.838378879080523	0.325443786982249	0.961572	0.962062	0.000490224	0.912149873167243	-0.00960820247564698
SCRI_RS_201870	2H	715951082	715951083	+	No	0.145084534592047	0.838378879080523	0.325443786982249	0.961572	0.962062	0.000490224	0.912149873167243	0.0204813867749181
11_20545	5H	630052019	630052020	+	No	0.145134897976052	0.838228148029956	0.455621301775148	0.961572	0.962062	0.000490101	0.912149873167243	-0.0327959623391507
SCRI_RS_107772	5H	630050464	630050465	+	No	0.145134897976052	0.838228148029956	0.455621301775148	0.961572	0.962062	0.000490101	0.912149873167243	-0.0327959623391507
11_10600	5H	649232989	649232990	+	No	0.145295094347749	0.837749048700387	0.272189349112426	0.961572	0.962062	0.000489708	0.912149873167243	0.0187025977502344
SCRI_RS_216071	5H	635936222	635936223	+	No	0.146480613563593	0.834219849572521	0.313609467455621	0.961572	0.962059	0.000486818	0.912149873167243	0.0133408136316575
SCRI_RS_158599	7H	652866650	652866651	+	No	0.146911420449719	0.832944442157276	0.485207100591716	0.961572	0.962058	0.000485774	0.912149873167243	0.000580870939302258
12_30764	4H	1302636	1302637	+	No	0.147170500298911	0.832179233757529	0.399408284023669	0.961572	0.962057	0.000485148	0.912149873167243	0.00688591425205232
11_20904	Unknown	Unknown	Unknown	Unknown	Unknown	0.147427641811939	0.831421081192567	0.230769230769231	0.961572	0.962057	0.000484528	0.912149873167243	0.002102303718857
11_21293	6H	471353908	471353909	+	No	0.147427641811939	0.831421081192567	0.230769230769231	0.961572	0.962057	0.000484528	0.912149873167243	-0.0618801486016309
12_30637	6H	470879114	470879115	+	No	0.147427641811939	0.831421081192567	0.230769230769231	0.961572	0.962057	0.000484528	0.912149873167243	0.0467198132537305
SCRI_RS_152841	6H	471977964	471977965	+	No	0.147427641811939	0.831421081192567	0.230769230769231	0.961572	0.962057	0.000484528	0.912149873167243	0.0127558711537858
SCRI_RS_161490	2H	735203017	735203018	+	No	0.147657534111443	0.830744388593599	0.0710059171597633	0.961572	0.962056	0.000483974	0.912149873167243	-0.00448888100072509
SCRI_RS_154545	7H	619997051	619997052	+	No	0.147671075084303	0.830704563330392	0.289940828402367	0.961572	0.962056	0.000483942	0.912149873167243	-0.0117590641020797
SCRI_RS_156412	7H	620005716	620005836	+	No	0.147671075084303	0.830704563330392	0.289940828402367	0.961572	0.962056	0.000483942	0.912149873167243	-0.0221282145939767
11_10432	4H	68389188	68389189	+	No	0.147765084532347	0.830428173426304	0.0591715976331361	0.961572	0.962056	0.000483716	0.912149873167243	0.00481968122403487
SCRI_RS_148289	4H	73302089	73302090	+	No	0.147765084532347	0.830428173426304	0.0591715976331361	0.961572	0.962056	0.000483716	0.912149873167243	0.00461649073986337
SCRI_RS_175365	4H	348342540	348342541	+	No	0.147765084532347	0.830428173426304	0.0591715976331361	0.961572	0.962056	0.000483716	0.912149873167243	0.0240725464573188
SCRI_RS_205863	4H	70917763	70917764	+	No	0.147765084532347	0.830428173426304	0.0591715976331361	0.961572	0.962056	0.000483716	0.912149873167243	0.00204018971999176
SCRI_RS_224697	4H	72270630	72270631	+	No	0.147765084532347	0.830428173426304	0.0591715976331361	0.961572	0.962056	0.000483716	0.912149873167243	-0.00235900359257357
SCRI_RS_239818	4H	78082073	78082074	+	No	0.147765084532347	0.830428173426304	0.0591715976331361	0.961572	0.962056	0.000483716	0.912149873167243	-0.015089095755684
SCRI_RS_210101	3H	14952426	14952427	+	No	0.14819247490826	0.829173848912648	0.43491124260355	0.961572	0.962055	0.00048269	0.913750150534563	0.0165748643266852
SCRI_RS_197287	6H	397037582	397037583	+	No	0.148344376452809	0.828728912588157	0.254437869822485	0.961572	0.962055	0.000482327	0.913750150534563	0.00047478514170507
SCRI_RS_167567	4H	518454909	518454910	+	No	0.148763890538315	0.827502472305351	0.103550295857988	0.961572	0.962054	0.000481325	0.915346783376917	-0.020996697308874
11_10379	4H	435460307	435460308	+	No	0.149589975970386	0.825097507585225	0.242603550295858	0.961572	0.962052	0.000479361	0.919438926577939	-0.00137405062559992
SCRI_RS_151047	1H	17341588	17341589	+	No	0.149948871302387	0.824056798920726	0.313609467455621	0.961572	0.962051	0.000478512	0.92065323924962	-0.0109858713731228
SCRI_RS_226221	4H	82507492	82507493	+	No	0.150110011513379	0.82359034173394	0.103550295857988	0.961572	0.96205	0.000478131	0.92065323924962	-0.015089095755684
12_10897	7H	604694388	604694389	+	No	0.151317368399221	0.820111220244975	0.390532544378698	0.961572	0.962047	0.000475294	0.923280805991051	0.00360438515781425
12_30350	1H	368821886	368821887	+	No	0.151673484612698	0.819090335448565	0.319526627218935	0.961572	0.962047	0.000474463	0.923280805991051	-0.0134878557364573
SCRI_RS_152642	1H	366832062	366832063	+	No	0.151673484612698	0.819090335448565	0.319526627218935	0.961572	0.962047	0.000474463	0.923280805991051	-0.00975610378736746
SCRI_RS_204810	1H	367826116	367826236	-	No	0.151673484612698	0.819090335448565	0.319526627218935	0.961572	0.962047	0.000474463	0.923280805991051	0.00696476516895927
SCRI_RS_221609	1H	367456204	367456205	+	No	0.151673484612698	0.819090335448565	0.319526627218935	0.961572	0.962047	0.000474463	0.923280805991051	0.0044914309764863
SCRI_RS_157334	5H	562625302	562625303	+	No	0.151715185679088	0.818970947054006	0.378698224852071	0.961572	0.962047	0.000474365	0.923280805991051	-0.0122755100819631
SCRI_RS_13902	5H	74085570	74085571	+	No	0.151994503338768	0.818172117402633	0.366863905325444	0.961572	0.962046	0.000473715	0.923280805991051	0.00581752299331129
11_20873	5H	9866403	9866404	+	No	0.152064939471374	0.817970906586867	0.319526627218935	0.961572	0.962046	0.000473551	0.923280805991051	0.0689438261615578
12_30863	4H	23601200	23601201	+	No	0.152155383264024	0.817712677676489	0.0532544378698225	0.961572	0.962046	0.000473341	0.923280805991051	-0.0097037298437499
12_30865	4H	23601422	23601423	+	No	0.152155383264024	0.817712677676489	0.0532544378698225	0.961572	0.962046	0.000473341	0.923280805991051	-0.00474056175517035
SCRI_RS_158070	3H	611854023	611854024	+	No	0.152354018254138	0.817146087010158	0.284023668639053	0.961572	0.962045	0.000472879	0.923504717867442	-0.00724476355389925
11_11196	3H	640357048	640357049	+	No	0.152722430794175	0.816097172146504	0.0591715976331361	0.961572	0.962044	0.000472025	0.924756182221358	0.00263022354192799
11_10565	3H	17613102	17613727	-	No	0.153181966549624	0.81479235930507	0.479289940828402	0.961572	0.962043	0.000470964	0.926556174786393	0.00535044569915044
SCRI_RS_147762	5H	559083223	559083224	+	No	0.15339783610716	0.814180766680051	0.449704142011834	0.961572	0.962043	0.000470466	0.926880046742731	-0.0116328084623092
11_21008	3H	680228213	680228214	+	No	0.15357014581794	0.813693203358557	0.236686390532544	0.961572	0.962042	0.00047007	0.926940309323932	-0.0092330275765562
12_30845	5H	560570484	560570485	+	No	0.154179028526408	0.81197469512198	0.343195266272189	0.961572	0.962041	0.000468673	0.92866863805084	-0.00664744972164044
11_20715	2H	731304969	731304970	+	No	0.154344402366068	0.81150911652598	0.402366863905325	0.961572	0.96204	0.000468294	0.92866863805084	-0.0158448320144089
SCRI_RS_221939	2H	731177267	731177268	+	No	0.154344402366068	0.81150911652598	0.402366863905325	0.961572	0.96204	0.000468294	0.92866863805084	0.0136327232467011
12_30577	5H	659532782	659532783	+	No	0.154910632163403	0.809918773774466	0.390532544378698	0.961572	0.962039	0.000467002	0.931094431213717	-0.00882175379956607
SCRI_RS_209312	3H	17505715	17505716	+	No	0.156192448185317	0.806339967838552	0.405325443786982	0.961572	0.962036	0.000464097	0.932988137655337	0.00870449115609517
SCRI_RS_12444	2H	709122025	709122026	+	No	0.156341438492299	0.805925896431647	0.431952662721893	0.961572	0.962036	0.000463762	0.932988137655337	-0.0177756524790311
SCRI_RS_144379	2H	709120002	709120003	+	No	0.156341438492299	0.805925896431647	0.431952662721893	0.961572	0.962036	0.000463762	0.932988137655337	-0.00962728200101992
SCRI_RS_164608	2H	708666781	708666782	+	No	0.156341438492299	0.805925896431647	0.431952662721893	0.961572	0.962036	0.000463762	0.932988137655337	-0.00962728200101992
SCRI_RS_167694	2H	708864408	708864409	+	No	0.156341438492299	0.805925896431647	0.431952662721893	0.961572	0.962036	0.000463762	0.932988137655337	-0.012109284332837
SCRI_RS_207327	2H	708993725	708993845	+	No	0.156341438492299	0.805925896431647	0.431952662721893	0.961572	0.962036	0.000463762	0.932988137655337	-0.012109284332837
SCRI_RS_148694	2H	32051	32052	+	No	0.156369465452917	0.805848048462677	0.431952662721893	0.961572	0.962036	0.000463698	0.932988137655337	-0.010735833497165
11_20454	4H	622965542	622965543	+	No	0.156878127523291	0.804437602991186	0.266272189349112	0.961572	0.962035	0.000462555	0.933330466241019	0.00810985855059698
SCRI_RS_194566	5H	661219775	661219776	+	No	0.157561087623591	0.802551029974513	0.189349112426035	0.961572	0.962033	0.000461026	0.933330466241019	0.00672106340061873
11_10113	4H	9730297	9730298	+	No	0.157647564265879	0.802312734932315	0.21301775147929	0.961572	0.962033	0.000460833	0.933330466241019	-0.00824002211811603
SCRI_RS_105960	4H	10036554	10036555	+	No	0.157647564265879	0.802312734932315	0.21301775147929	0.961572	0.962033	0.000460833	0.933330466241019	0.00485571100580273
SCRI_RS_180891	4H	9701992	9701993	+	No	0.157647564265879	0.802312734932315	0.21301775147929	0.961572	0.962033	0.000460833	0.933330466241019	-0.00884678445072495
11_10722	1H	539492243	539492244	+	No	0.157778671436832	0.801951705203542	0.14792899408284	0.961572	0.962033	0.00046054	0.933330466241019	-0.00294492099783383
SCRI_RS_173486	2H	3116896	3116897	+	No	0.157803832245789	0.801882454212845	0.443786982248521	0.961572	0.962033	0.000460484	0.933330466241019	-0.0005737437895732
SCRI_RS_149269	6H	565732558	565732559	+	No	0.157846936885045	0.801763841436191	0.171597633136095	0.961572	0.962033	0.000460388	0.933330466241019	0.0130558336968534
SCRI_RS_213753	5H	476308979	476308980	+	No	0.158002934983449	0.801334845733693	0.366863905325444	0.961572	0.962032	0.000460041	0.933330466241019	-0.0118962642445695
SCRI_RS_205975	4H	616515349	616515350	+	No	0.15829671855961	0.800528087830158	0.254437869822485	0.961572	0.962032	0.000459387	0.933330466241019	0.0026861684054893
12_30656	5H	653569721	653569722	+	No	0.158327499776349	0.800443646326041	0.230769230769231	0.961572	0.962032	0.000459319	0.933330466241019	-0.00957152701448649
SCRI_RS_108416	5H	17131711	17131712	+	No	0.158551760464762	0.799828931461635	0.301775147928994	0.961572	0.962031	0.000458821	0.933330466241019	-0.0108914746160735
SCRI_RS_205100	5H	17075740	17075741	+	No	0.158551760464762	0.799828931461635	0.301775147928994	0.961572	0.962031	0.000458821	0.933330466241019	-0.0016193301853491
SCRI_RS_174071	2H	740991777	740991778	+	No	0.159173255452227	0.798129901329823	0.411242603550296	0.961572	0.96203	0.000457446	0.935088320427405	0.0273854638508055
SCRI_RS_124251	7H	611195192	611195193	+	No	0.159251243119791	0.797917168864145	0.106508875739645	0.961572	0.962029	0.000457274	0.935088320427405	-0.000666114799969364
SCRI_RS_216088	1H	544588644	544588857	-	No	0.159359564834499	0.797621864853069	0.236686390532544	0.961572	0.962029	0.000457035	0.935088320427405	0.00574552260513883
12_30894	7H	39680495	39680496	+	No	0.159669196570354	0.796778860003387	0.230769230769231	0.961572	0.962029	0.000456354	0.935088320427405	0.0116737042772002
12_30895	7H	39680381	39680382	+	No	0.159669196570354	0.796778860003387	0.230769230769231	0.961572	0.962029	0.000456354	0.935088320427405	-0.00328024557529716
SCRI_RS_204424	Unknown	Unknown	114425410	+	No	0.160092433360622	0.795629194173054	0.29585798816568	0.961572	0.962028	0.000455424	0.936606346812653	-0.00891515401599463
SCRI_RS_131163	5H	655034361	655034362	+	No	0.160579605652598	0.794309612948773	0.452662721893491	0.961572	0.962027	0.000454358	0.93800733851047	0.000915664379135706
SCRI_RS_189369	5H	627190686	627190687	+	No	0.160725729433371	0.793914594571485	0.230769230769231	0.961572	0.962026	0.000454039	0.93800733851047	-0.00169444076891523
11_10552	1H	419381787	419381788	+	No	0.161077398293864	0.792965393689286	0.106508875739645	0.961572	0.962025	0.000453272	0.93800733851047	0.0217166581569472
SCRI_RS_179793	Unknown	Unknown	Unknown	Unknown	Unknown	0.161077398293864	0.792965393689286	0.106508875739645	0.961572	0.962025	0.000453272	0.93800733851047	0.0274956432258477
SCRI_RS_207376	6H	15693436	15693437	+	No	0.161153274794881	0.792760864766009	0.343195266272189	0.961572	0.962025	0.000453107	0.93800733851047	0.0064862378021644
11_20402	5H	668642360	668642361	+	No	0.16184065262936	0.79091237892263	0.0828402366863905	0.961572	0.962024	0.000451615	0.941049008669699	-0.0116724096660619
11_20644	5H	646079707	646079708	+	No	0.162354289062387	0.789536233730173	0.366863905325444	0.961572	0.962023	0.000450504	0.943075270138587	-0.0189377188507933
11_20092	7H	607662553	607662554	+	No	0.162571770788291	0.788954863755583	0.49112426035503	0.961572	0.962022	0.000450036	0.943378873171889	0.0219808640831616
SCRI_RS_236610	5H	615389047	615389048	+	No	0.163222926592474	0.787218839495847	0.27810650887574	0.961572	0.962021	0.000448636	0.946195848571602	-0.00761373974091839
SCRI_RS_233261	2H	742198212	742198213	+	No	0.165066765551409	0.782340358539476	0.402366863905325	0.961572	0.962017	0.000444708	0.955914027686154	-0.0018807551386999
12_30655	4H	599327820	599327821	+	No	0.165470208662784	0.781280185441088	0.189349112426035	0.961572	0.962016	0.000443855	0.957279525293312	0.00440237075599725
SCRI_RS_88704	7H	115097898	115097899	+	No	0.165891010037282	0.780177148616927	0.42603550295858	0.961572	0.962015	0.000442968	0.958167335927418	0.00729778484310373
12_30122	6H	28175037	28175038	+	No	0.165959281126483	0.779998455040207	0.325443786982249	0.961572	0.962015	0.000442824	0.958167335927418	0.00921715720323846
11_21418	4H	19183790	19183791	+	No	0.166366282067427	0.778934688837835	0.230769230769231	0.961572	0.962014	0.000441969	0.95954694000506	-0.010872903823838
11_10109	2H	718882008	718882009	+	No	0.166676175903739	0.778126472235375	0.201183431952663	0.961572	0.962014	0.00044132	0.960364242593693	-0.00996119767660275
11_20610	4H	472369122	472369123	+	No	0.167004096687848	0.777272875276941	0.275147928994083	0.961572	0.962013	0.000440634	0.961283661378644	0.0456130389793543
SCRI_RS_11024	5H	665177460	665177461	+	No	0.167485761082234	0.776022108903376	0.343195266272189	0.961572	0.962012	0.00043963	0.963085292829362	0.0434174495894695
SCRI_RS_162765	1H	539694540	539694541	+	No	0.167811084393118	0.775179356190409	0.130177514792899	0.961572	0.962011	0.000438953	0.963985203103324	-0.000927651853999123
SCRI_RS_170674	6H	533617498	533617499	+	No	0.168639310525089	0.773041182059112	0.331360946745562	0.961572	0.962009	0.000437238	0.967769309646492	-0.0137846728830482
11_10985	1H	116969279	116969280	+	No	0.169184208298401	0.771640176574358	0.307692307692308	0.961572	0.962008	0.000436115	0.96878440861077	-0.00828650167750311
SCRI_RS_165623	4H	593632318	593632319	+	No	0.169823850813163	0.770001315569508	0.494082840236686	0.961572	0.962007	0.000434801	0.96878440861077	0.00516494049225003
11_21210	4H	634781971	634781972	+	No	0.170124794947686	0.769232385245727	0.0887573964497041	0.961572	0.962006	0.000434186	0.96878440861077	-0.00133333406847669
11_21534	4H	635065146	635065147	+	No	0.170124794947686	0.769232385245727	0.0887573964497041	0.961572	0.962006	0.000434186	0.96878440861077	0.00314212208468234
SCRI_RS_141470	7H	641621400	641621401	+	No	0.170235055574312	0.768951003153705	0.479289940828402	0.961572	0.962006	0.00043396	0.96878440861077	0.00706687476849766
11_10764	1H	34087694	34087695	+	No	0.171081107409175	0.766797947214985	0.497041420118343	0.961572	0.962004	0.000432237	0.96878440861077	-0.012220922850247
SCRI_RS_153785	1H	33444893	33444894	+	No	0.171081107409175	0.766797947214985	0.497041420118343	0.961572	0.962004	0.000432237	0.96878440861077	-0.00829911848995835
SCRI_RS_170878	1H	33847022	33847142	-	No	0.171081107409175	0.766797947214985	0.497041420118343	0.961572	0.962004	0.000432237	0.96878440861077	-0.00988659686845494
11_20387	2H	118999843	118999844	+	No	0.171167136583106	0.766579614487419	0.183431952662722	0.961572	0.962004	0.000432062	0.96878440861077	-0.00395701701927464
SCRI_RS_195938	2H	119910815	119910816	+	No	0.171167136583106	0.766579614487419	0.183431952662722	0.961572	0.962004	0.000432062	0.96878440861077	0.00593309546093224
SCRI_RS_194603	2H	682575345	682575465	+	No	0.171562305173907	0.765578127054194	0.0946745562130177	0.961572	0.962003	0.000431261	0.96878440861077	-0.0165153869165806
SCRI_RS_169672	6H	411183772	411183773	+	No	0.17161366702455	0.765448128626051	0.378698224852071	0.961572	0.962003	0.000431157	0.96878440861077	0.0141657468630001
SCRI_RS_237661	6H	409524478	409524598	+	No	0.17161366702455	0.765448128626051	0.378698224852071	0.961572	0.962003	0.000431157	0.96878440861077	-0.00233573222794803
SCRI_RS_172761	7H	37300089	37300090	+	No	0.172035632916184	0.764381590440635	0.443786982248521	0.961572	0.962003	0.000430304	0.96878440861077	0.0163508504483616
SCRI_RS_106759	2H	21849218	21849219	+	No	0.172248926589903	0.763843475821117	0.201183431952663	0.961572	0.962002	0.000429874	0.96878440861077	-0.00872943719878094
SCRI_RS_196437	5H	577776518	577776519	+	No	0.172422364389682	0.763406403818161	0.106508875739645	0.961572	0.962002	0.000429525	0.96878440861077	0.000334179909259547
SCRI_RS_7813	1H	352312916	352312917	+	No	0.172760207014748	0.762556284218723	0.331360946745562	0.961572	0.962001	0.000428846	0.96878440861077	-0.0129757175800478
SCRI_RS_205712	2H	25840550	25840551	+	No	0.173232498558619	0.761370630674899	0.467455621301775	0.961572	0.962	0.000427899	0.96878440861077	-0.00208491261582822
11_11532	5H	605593116	605593117	+	No	0.173584666478468	0.760488640668181	0.207100591715976	0.961572	0.961999	0.000427194	0.96878440861077	0.0008145771062118
SCRI_RS_166474	4H	594118288	594118289	+	No	0.173989663684525	0.759476551361722	0.431952662721893	0.961572	0.961999	0.000426387	0.96878440861077	0.00516494049225003
11_10671	5H	424593882	424593883	+	No	0.174403528988793	0.758444731531586	0.449704142011834	0.961572	0.961998	0.000425563	0.96878440861077	-0.0227818874336663
11_10840	5H	423881193	423881194	+	No	0.174403528988793	0.758444731531586	0.449704142011834	0.961572	0.961998	0.000425563	0.96878440861077	-0.08099420715007
11_20372	5H	463832623	463832624	+	No	0.174403528988793	0.758444731531586	0.449704142011834	0.961572	0.961998	0.000425563	0.96878440861077	0.00942593911167933
SCRI_RS_122965	Unknown	Unknown	Unknown	Unknown	Unknown	0.174403528988793	0.758444731531586	0.449704142011834	0.961572	0.961998	0.000425563	0.96878440861077	-0.0120630104502197
SCRI_RS_144696	5H	425770365	425770366	+	No	0.174403528988793	0.758444731531586	0.449704142011834	0.961572	0.961998	0.000425563	0.96878440861077	-0.014055562154681
SCRI_RS_164250	5H	423203695	423203696	+	No	0.174403528988793	0.758444731531586	0.449704142011834	0.961572	0.961998	0.000425563	0.96878440861077	-0.08099420715007
SCRI_RS_182435	5H	421874465	421874466	+	No	0.174403528988793	0.758444731531586	0.449704142011834	0.961572	0.961998	0.000425563	0.96878440861077	-0.0266557130453293
SCRI_RS_234598	5H	426633560	426633561	+	No	0.174403528988793	0.758444731531586	0.449704142011834	0.961572	0.961998	0.000425563	0.96878440861077	-0.00966849941323744
SCRI_RS_168529	3H	1827911	1827912	+	No	0.175053617982815	0.756828908870758	0.0857988165680473	0.961572	0.961996	0.000424275	0.96878440861077	0.00725602435704786
SCRI_RS_151244	1H	478688897	478688898	+	No	0.175634510090268	0.755390146349961	0.218934911242604	0.961572	0.961995	0.000423128	0.96878440861077	0.00565622853173409
SCRI_RS_823	1H	478685902	478685903	+	No	0.175634510090268	0.755390146349961	0.218934911242604	0.961572	0.961995	0.000423128	0.96878440861077	0.00565622853173409
11_10056	7H	41835408	41835409	+	No	0.176034407367005	0.75440243747464	0.420118343195266	0.961572	0.961995	0.000422341	0.96878440861077	0.00394322370266309
SCRI_RS_155061	7H	41833532	41833533	+	No	0.176034407367005	0.75440243747464	0.420118343195266	0.961572	0.961995	0.000422341	0.96878440861077	0.00998111812077696
SCRI_RS_179937	7H	41835096	41835097	+	No	0.176034407367005	0.75440243747464	0.420118343195266	0.961572	0.961995	0.000422341	0.96878440861077	0.00538989614142338
SCRI_RS_130666	1H	425806348	425806349	+	No	0.17634299736844	0.753641781613889	0.218934911242604	0.961572	0.961994	0.000421735	0.96878440861077	0.0363574569200864
SCRI_RS_182431	1H	427395732	427395733	+	No	0.17634299736844	0.753641781613889	0.218934911242604	0.961572	0.961994	0.000421735	0.96878440861077	0.0363574569200864
SCRI_RS_192779	1H	423116863	423116864	+	No	0.17634299736844	0.753641781613889	0.218934911242604	0.961572	0.961994	0.000421735	0.96878440861077	0.00985733392917609
SCRI_RS_236104	1H	427095168	427095169	+	No	0.17634299736844	0.753641781613889	0.218934911242604	0.961572	0.961994	0.000421735	0.96878440861077	0.0363574569200864
SCRI_RS_234226	7H	81389044	81389045	+	No	0.17659017041127	0.753033474342562	0.103550295857988	0.961572	0.961993	0.000421251	0.96878440861077	0.0223324283724651
SCRI_RS_159243	2H	713069815	713069816	+	No	0.176698586921265	0.75276692358181	0.307692307692308	0.961572	0.961993	0.000421039	0.96878440861077	-0.0097866127762245
SCRI_RS_205807	2H	713070717	713070718	+	No	0.176698586921265	0.75276692358181	0.307692307692308	0.961572	0.961993	0.000421039	0.96878440861077	-0.0172450687678065
11_10017	2H	609630637	609630638	+	No	0.176756659541141	0.752624214603283	0.455621301775148	0.961572	0.961993	0.000420925	0.96878440861077	0.0430864592635771
SCRI_RS_120672	Unknown	Unknown	Unknown	Unknown	Unknown	0.176756659541141	0.752624214603283	0.455621301775148	0.961572	0.961993	0.000420925	0.96878440861077	-0.00415451167646097
SCRI_RS_147810	2H	608074130	608074131	+	No	0.176756659541141	0.752624214603283	0.455621301775148	0.961572	0.961993	0.000420925	0.96878440861077	0.0107394525402924
SCRI_RS_189408	2H	609148242	609148243	+	No	0.176756659541141	0.752624214603283	0.455621301775148	0.961572	0.961993	0.000420925	0.96878440861077	0.0373907053217408
SCRI_RS_189881	4H	615740417	615740418	+	No	0.176789020506761	0.752544710371552	0.337278106508876	0.961572	0.961993	0.000420862	0.96878440861077	0.00229892502284201
12_30427	4H	470548836	470548956	+	No	0.176829297178864	0.752445779203993	0.230769230769231	0.961572	0.961993	0.000420783	0.96878440861077	0.0278704838710837
SCRI_RS_214760	5H	6041150	6041151	+	No	0.177416622946632	0.751005691630658	0.183431952662722	0.961572	0.961992	0.000419637	0.96878440861077	-0.0165874240774428
SCRI_RS_155470	2H	610754190	610754191	+	No	0.178748256799762	0.747758184860788	0.443786982248521	0.961572	0.961989	0.000417056	0.96878440861077	0.109777115110774
SCRI_RS_155808	2H	610410393	610410513	+	No	0.178748256799762	0.747758184860788	0.443786982248521	0.961572	0.961989	0.000417056	0.96878440861077	0.0692567962687463
SCRI_RS_179253	2H	611288045	611288046	+	No	0.178748256799762	0.747758184860788	0.443786982248521	0.961572	0.961989	0.000417056	0.96878440861077	0.0672941595694283
SCRI_RS_180983	2H	610191120	610191121	+	No	0.178748256799762	0.747758184860788	0.443786982248521	0.961572	0.961989	0.000417056	0.96878440861077	-0.000724732293747365
SCRI_RS_201814	2H	611113335	611113455	+	No	0.178748256799762	0.747758184860788	0.443786982248521	0.961572	0.961989	0.000417056	0.96878440861077	0.109777115110774
SCRI_RS_221763	2H	684500197	684500198	+	No	0.179240089591522	0.746564847680809	0.266272189349112	0.961572	0.961988	0.000416108	0.96878440861077	0.0100341833458515
11_21069	6H	229164995	229164996	+	No	0.179324694004161	0.746359901562748	0.29585798816568	0.961572	0.961988	0.000415945	0.96878440861077	0.0134212263801601
SCRI_RS_179003	2H	21822615	21822616	+	No	0.1795808621539	0.745739947756772	0.313609467455621	0.961572	0.961988	0.000415453	0.96878440861077	-0.00529370520234806
11_11500	4H	590917631	590917632	+	No	0.179719617910843	0.745404513400784	0.337278106508876	0.961572	0.961987	0.000415186	0.96878440861077	0.00983355200150982
12_30141	7H	31380476	31380477	+	No	0.179774610188071	0.745271644270395	0.260355029585799	0.961572	0.961987	0.000415081	0.96878440861077	0.00404878309200285
SCRI_RS_192686	7H	31486953	31486954	+	No	0.179774610188071	0.745271644270395	0.260355029585799	0.961572	0.961987	0.000415081	0.96878440861077	0.0127643043233547
SCRI_RS_156506	1H	408926359	408926360	+	No	0.179842373150699	0.745107975242187	0.242603550295858	0.961572	0.961987	0.000414951	0.96878440861077	0.0363464296824532
SCRI_RS_56976	1H	406534901	406535021	+	No	0.179842373150699	0.745107975242187	0.242603550295858	0.961572	0.961987	0.000414951	0.96878440861077	0.0246320310689043
SCRI_RS_62666	6H	15803037	15803038	+	No	0.179999128999982	0.744729596404565	0.349112426035503	0.961572	0.961987	0.000414651	0.96878440861077	0.00494385284400778
12_10296	2H	51222231	51222232	+	No	0.180421883763728	0.743710787074417	0.301775147928994	0.961572	0.961986	0.000413842	0.96878440861077	-0.0297696198758786
SCRI_RS_137093	2H	51223176	51223177	+	No	0.180421883763728	0.743710787074417	0.301775147928994	0.961572	0.961986	0.000413842	0.96878440861077	0.0293886724102776
11_11205	6H	91401417	91401418	+	No	0.180523049170203	0.743467339529192	0.0946745562130177	0.961572	0.961986	0.000413649	0.96878440861077	0.01012460389029
SCRI_RS_116842	6H	92150096	92150097	+	No	0.180523049170203	0.743467339529192	0.0946745562130177	0.961572	0.961986	0.000413649	0.96878440861077	-0.0153960008719878
SCRI_RS_125353	6H	91404053	91404054	+	No	0.180523049170203	0.743467339529192	0.0946745562130177	0.961572	0.961986	0.000413649	0.96878440861077	-0.0133631228054583
SCRI_RS_232893	Unknown	Unknown	84305322	+	No	0.180523049170203	0.743467339529192	0.0946745562130177	0.961572	0.961986	0.000413649	0.96878440861077	0.0046480358178087
SCRI_RS_9980	Unknown	Unknown	83969603	+	No	0.180523049170203	0.743467339529192	0.0946745562130177	0.961572	0.961986	0.000413649	0.96878440861077	0.0365101731586037
SCRI_RS_232575	5H	667068611	667068612	+	No	0.180807643556918	0.742783213880432	0.470414201183432	0.961572	0.961985	0.000413107	0.969400605361504	-3.69074950867798e-05
SCRI_RS_142400	2H	132659837	132659927	+	No	0.182177943281572	0.739504205249748	0.0532544378698225	0.961572	0.961983	0.000410508	0.972050765850466	0.00181074276406434
SCRI_RS_206492	2H	133834112	133834113	+	No	0.182177943281572	0.739504205249748	0.0532544378698225	0.961572	0.961983	0.000410508	0.972050765850466	0.0142222697613761
SCRI_RS_157757	1H	11547549	11547669	-	No	0.182241211559515	0.739353406018142	0.36094674556213	0.961572	0.961983	0.000410389	0.972050765850466	-0.00387538692302769
11_21096	2H	94760660	94760661	+	No	0.182645158949628	0.738391834370903	0.402366863905325	0.961572	0.961982	0.000409627	0.972050765850466	0.0841089292662218
SCRI_RS_122681	2H	96154766	96154767	+	No	0.182645158949628	0.738391834370903	0.402366863905325	0.961572	0.961982	0.000409627	0.972050765850466	-0.00687751759687671
SCRI_RS_147210	1H	302091766	302091767	+	No	0.182645158949628	0.738391834370903	0.402366863905325	0.961572	0.961982	0.000409627	0.972050765850466	-0.0174086117185652
SCRI_RS_224846	2H	94913366	94913367	+	No	0.182645158949628	0.738391834370903	0.402366863905325	0.961572	0.961982	0.000409627	0.972050765850466	-0.00598441077818279
SCRI_RS_174326	5H	478604177	478604178	+	No	0.18374472170473	0.735785127712798	0.396449704142012	0.961572	0.96198	0.000407565	0.972050765850466	-0.0118962642445695
SCRI_RS_129223	Unknown	Unknown	Unknown	Unknown	Unknown	0.184342796280306	0.734373829019838	0.384615384615385	0.961572	0.961979	0.000406449	0.972050765850466	-0.00363461361121153
SCRI_RS_146197	3H	643146457	643146458	+	No	0.184415405258806	0.734202802699744	0.112426035502959	0.961572	0.961979	0.000406314	0.972050765850466	0.0102157734145294
SCRI_RS_237846	3H	643145538	643145658	-	No	0.184415405258806	0.734202802699744	0.112426035502959	0.961572	0.961979	0.000406314	0.972050765850466	0.0043116361121065
SCRI_RS_186177	7H	781891	781892	+	No	0.184476244048647	0.734059552230384	0.337278106508876	0.961572	0.961978	0.0004062	0.972050765850466	0.0133455209543172
11_10855	5H	603086611	603086612	+	No	0.184981770142805	0.732871068983403	0.195266272189349	0.961572	0.961977	0.000405261	0.972050765850466	0.00916500698804157
11_20884	5H	602880626	602880627	+	No	0.184981770142805	0.732871068983403	0.195266272189349	0.961572	0.961977	0.000405261	0.972050765850466	0.0129821861046366
SCRI_RS_149432	5H	602220704	602220705	+	No	0.184981770142805	0.732871068983403	0.195266272189349	0.961572	0.961977	0.000405261	0.972050765850466	0.0149659186718054
SCRI_RS_158089	5H	602701584	602701585	+	No	0.184981770142805	0.732871068983403	0.195266272189349	0.961572	0.961977	0.000405261	0.972050765850466	0.0129821861046366
SCRI_RS_197881	5H	602278705	602278706	+	No	0.184981770142805	0.732871068983403	0.195266272189349	0.961572	0.961977	0.000405261	0.972050765850466	0.0129821861046366
SCRI_RS_197190	7H	20408385	20408386	+	No	0.185000290523009	0.732827589583794	0.414201183431953	0.961572	0.961977	0.000405227	0.972050765850466	-0.00475825433750288
SCRI_RS_200391	7H	30866032	30866033	+	No	0.185299858221575	0.732124912972582	0.248520710059172	0.961572	0.961977	0.000404672	0.972050765850466	0.00430836598752649
SCRI_RS_203781	7H	29236314	29236315	+	No	0.185299858221575	0.732124912972582	0.248520710059172	0.961572	0.961977	0.000404672	0.972050765850466	-0.00294029172073351
SCRI_RS_171481	4H	640494032	640494033	+	No	0.1857530246509	0.731064105812336	0.189349112426035	0.961572	0.961976	0.000403834	0.972050765850466	0.0563717658660607
SCRI_RS_189457	4H	640494764	640494765	+	No	0.1857530246509	0.731064105812336	0.189349112426035	0.961572	0.961976	0.000403834	0.972050765850466	-0.00536378407196025
SCRI_RS_222876	Unknown	Unknown	246826401	+	No	0.187078926093194	0.727975131777958	0.381656804733728	0.961572	0.961974	0.000401397	0.972050765850466	-0.00821808723048889
12_10969	2H	663583331	663583332	+	No	0.187198228802785	0.727698264704836	0.467455621301775	0.961572	0.961973	0.000401179	0.972050765850466	-0.0388515060767531
SCRI_RS_138463	2H	663877590	663877591	+	No	0.187198228802785	0.727698264704836	0.467455621301775	0.961572	0.961973	0.000401179	0.972050765850466	-0.0166053864813875
SCRI_RS_162798	2H	663679191	663679192	+	No	0.187198228802785	0.727698264704836	0.467455621301775	0.961572	0.961973	0.000401179	0.972050765850466	-0.0229342869715765
11_20113	7H	62644092	62644332	-	No	0.187404116114895	0.727220874566948	0.437869822485207	0.961572	0.961973	0.000400803	0.972050765850466	0.00334587692850619
SCRI_RS_7704	4H	19478425	19478426	+	No	0.187607797899754	0.726749114174166	0.201183431952663	0.961572	0.961973	0.000400431	0.972050765850466	-0.0151887910033111
12_30960	3H	679786090	679786091	+	No	0.187715425079337	0.726500038771339	0.201183431952663	0.961572	0.961972	0.000400235	0.972050765850466	0.00239580819834373
SCRI_RS_130177	3H	679786090	679786091	+	No	0.187715425079337	0.726500038771339	0.201183431952663	0.961572	0.961972	0.000400235	0.972050765850466	0.00239580819834373
SCRI_RS_144892	6H	518269810	518269930	+	No	0.187957806523411	0.725939631856882	0.402366863905325	0.961572	0.961972	0.000399793	0.972050765850466	-0.00347230931220111
11_10997	2H	132767421	132767422	+	No	0.188094809822315	0.725623187951094	0.0710059171597633	0.961572	0.961972	0.000399544	0.972050765850466	-0.0129168256025878
12_31408	2H	136228013	136228014	+	No	0.188094809822315	0.725623187951094	0.0710059171597633	0.961572	0.961972	0.000399544	0.972050765850466	0.00350854835414793
SCRI_RS_158123	2H	136573803	136573804	+	No	0.188094809822315	0.725623187951094	0.0710059171597633	0.961572	0.961972	0.000399544	0.972050765850466	0.0164143502843217
SCRI_RS_186664	2H	136220586	136220587	+	No	0.188094809822315	0.725623187951094	0.0710059171597633	0.961572	0.961972	0.000399544	0.972050765850466	-0.00707801854878198
SCRI_RS_221172	4H	476225361	476225362	+	No	0.188467376201872	0.724763815546825	0.28698224852071	0.961572	0.961971	0.000398867	0.972050765850466	-0.0295055542010232
11_20586	7H	649997198	649997438	-	No	0.188736893944739	0.724143196441024	0.0828402366863905	0.961572	0.961971	0.000398378	0.972050765850466	0.00644662849663291
SCRI_RS_136590	7H	597899638	597899758	+	No	0.189155146280309	0.723181838506914	0.366863905325444	0.961572	0.96197	0.000397622	0.972050765850466	0.00782246036396828
11_10563	4H	151305471	151305472	+	No	0.189171871552989	0.723143439485456	0.337278106508876	0.961572	0.96197	0.000397591	0.972050765850466	0.000141413078381447
11_20868	Unknown	Unknown	93085555	-	No	0.189892279977794	0.721492691035474	0.0650887573964497	0.961572	0.961968	0.000396293	0.972050765850466	-0.0107360378533485
SCRI_RS_190665	7H	31360944	31360945	+	No	0.189948613393699	0.721363872404934	0.272189349112426	0.961572	0.961968	0.000396192	0.972050765850466	0.0201875236962223
SCRI_RS_211289	6H	425269533	425269534	+	No	0.190149815680219	0.720904091231113	0.307692307692308	0.961572	0.961968	0.00039583	0.972050765850466	-0.0151887910033111
SCRI_RS_157356	5H	635860161	635860162	+	No	0.190192249444199	0.72080718504424	0.325443786982249	0.961572	0.961968	0.000395754	0.972050765850466	0.0133408136316575
SCRI_RS_13476	2H	9669793	9669794	+	No	0.190401729001621	0.720329112188657	0.464497041420118	0.961572	0.961968	0.000395378	0.972050765850466	-0.00687751759687671
12_31115	6H	553623189	553623190	+	No	0.190562230713319	0.719963171998919	0.156804733727811	0.961572	0.961967	0.00039509	0.972050765850466	-0.00619041352183558
12_31221	5H	623527346	623527347	+	No	0.191006113310098	0.718952732572409	0.189349112426035	0.961572	0.961966	0.000394296	0.972050765850466	-0.00539997415762627
12_10188	3H	638688049	638688050	+	No	0.191191471632845	0.718531483950091	0.207100591715976	0.961572	0.961966	0.000393965	0.972050765850466	0.00365032177069224
SCRI_RS_179260	5H	7471881	7471882	+	No	0.191271939690574	0.71834873792565	0.437869822485207	0.961572	0.961966	0.000393822	0.972050765850466	0.0134974568063626
SCRI_RS_182131	5H	7468671	7468672	+	No	0.191271939690574	0.71834873792565	0.437869822485207	0.961572	0.961966	0.000393822	0.972050765850466	0.00581752299331129
SCRI_RS_207853	4H	623128817	623128818	+	No	0.191485566668266	0.717863955651288	0.165680473372781	0.961572	0.961966	0.000393441	0.972050765850466	0.0464833823607478
11_20668	4H	646020727	646020728	+	No	0.19161095730366	0.717579659346983	0.218934911242604	0.961572	0.961965	0.000393218	0.972050765850466	-0.012638652962778
SCRI_RS_720	5H	635984959	635984960	+	No	0.19179649696951	0.717159329181543	0.325443786982249	0.961572	0.961965	0.000392888	0.972050765850466	0.0130826727108797
SCRI_RS_201871	4H	627084649	627084769	+	No	0.192456219272792	0.715668050003462	0.201183431952663	0.961572	0.961964	0.000391718	0.972050765850466	-0.00417287487653084
SCRI_RS_7914	4H	626848456	626848457	+	No	0.192456219272792	0.715668050003462	0.201183431952663	0.961572	0.961964	0.000391718	0.972050765850466	0.00227144556993153
SCRI_RS_166987	2H	712674618	712674721	-	No	0.192656529637661	0.715216267016678	0.470414201183432	0.961572	0.961964	0.000391363	0.972050765850466	-0.0134489362244494
12_30956	6H	583345643	583345644	+	No	0.192765648763815	0.714970355710684	0.248520710059172	0.961572	0.961963	0.00039117	0.972050765850466	-0.00995868447353132
SCRI_RS_154954	2H	714018523	714018524	+	No	0.193345058859873	0.71366692230988	0.242603550295858	0.961572	0.961962	0.000390148	0.972050765850466	-0.0118643114474253
11_10161	5H	631251411	631251412	+	No	0.193388733801424	0.713568830099923	0.242603550295858	0.961572	0.961962	0.000390071	0.972050765850466	0.0250295490841381
11_10385	5H	630712927	630712928	+	No	0.193388733801424	0.713568830099923	0.242603550295858	0.961572	0.961962	0.000390071	0.972050765850466	-0.025375926768902
11_10582	5H	632548119	632548120	+	No	0.193388733801424	0.713568830099923	0.242603550295858	0.961572	0.961962	0.000390071	0.972050765850466	0.0172741961432621
11_10741	5H	631586711	631586712	+	No	0.193388733801424	0.713568830099923	0.242603550295858	0.961572	0.961962	0.000390071	0.972050765850466	0.0133183390207705
11_10902	5H	631203604	631203605	+	No	0.193388733801424	0.713568830099923	0.242603550295858	0.961572	0.961962	0.000390071	0.972050765850466	0.0250295490841381
11_20078	5H	632298125	632298126	+	No	0.193388733801424	0.713568830099923	0.242603550295858	0.961572	0.961962	0.000390071	0.972050765850466	0.00802918506815331
11_21024	5H	632099814	632099815	+	No	0.193388733801424	0.713568830099923	0.242603550295858	0.961572	0.961962	0.000390071	0.972050765850466	0.0172741961432621
11_21452	5H	630951108	630951109	+	No	0.193388733801424	0.713568830099923	0.242603550295858	0.961572	0.961962	0.000390071	0.972050765850466	0.0296411373710725
SCRI_RS_155688	5H	630789315	630789316	+	No	0.193388733801424	0.713568830099923	0.242603550295858	0.961572	0.961962	0.000390071	0.972050765850466	0.0136844476510305
SCRI_RS_168654	5H	632294447	632294448	+	No	0.193388733801424	0.713568830099923	0.242603550295858	0.961572	0.961962	0.000390071	0.972050765850466	0.0172741961432621
SCRI_RS_19741	5H	633762348	633762349	+	No	0.193388733801424	0.713568830099923	0.242603550295858	0.961572	0.961962	0.000390071	0.972050765850466	0.00832524094585096
SCRI_RS_213163	5H	632091088	632091089	+	No	0.193388733801424	0.713568830099923	0.242603550295858	0.961572	0.961962	0.000390071	0.972050765850466	0.00802918506815331
SCRI_RS_224438	5H	631590267	631590268	+	No	0.193388733801424	0.713568830099923	0.242603550295858	0.961572	0.961962	0.000390071	0.972050765850466	0.00802918506815331
SCRI_RS_235092	5H	632995904	632995905	+	No	0.193388733801424	0.713568830099923	0.242603550295858	0.961572	0.961962	0.000390071	0.972050765850466	-0.0219640692375833
SCRI_RS_11206	5H	532482529	532482530	+	No	0.194505528846973	0.711068049281179	0.355029585798817	0.961572	0.96196	0.000388112	0.976804370902562	0.0391522242716746
SCRI_RS_220165	5H	22941614	22941615	+	No	0.19477939606819	0.710456985071093	0.372781065088757	0.961572	0.96196	0.000387633	0.977320168321058	0.00411266652372433
12_31230	3H	7368193	7368194	+	No	0.195003815980009	0.709956889956222	0.428994082840237	0.961572	0.961959	0.000387242	0.97758717229662	0.00179371362173697
SCRI_RS_157140	2H	672373015	672373016	+	No	0.195841883946211	0.708094421718416	0.485207100591716	0.961572	0.961958	0.000385785	0.97803831408618	-0.00669106502027716
11_20798	1H	375902959	375902960	+	No	0.195950233154919	0.707854215432449	0.349112426035503	0.961572	0.961958	0.000385597	0.97803831408618	0.00613140346104046
12_30110	1H	374864764	374864765	+	No	0.195950233154919	0.707854215432449	0.349112426035503	0.961572	0.961958	0.000385597	0.97803831408618	0.00396491668288945
12_30406	1H	376377100	376377220	-	No	0.195950233154919	0.707854215432449	0.349112426035503	0.961572	0.961958	0.000385597	0.97803831408618	0.0016632641745673
12_30694	1H	375075126	375075127	+	No	0.195950233154919	0.707854215432449	0.349112426035503	0.961572	0.961958	0.000385597	0.97803831408618	-0.00837295536257443
SCRI_RS_91994	5H	535804655	535804656	+	No	0.196597746680431	0.706421464173583	0.325443786982249	0.961572	0.961957	0.000384477	0.98013831677593	0.00649907019396778
SCRI_RS_187590	7H	64454838	64454839	+	No	0.196742166844443	0.706102549764097	0.437869822485207	0.961572	0.961956	0.000384227	0.98013831677593	-0.00620761722893803
12_31297	4H	492500731	492500732	+	No	0.197362459222258	0.704735451986083	0.153846153846154	0.961572	0.961955	0.000383159	0.98013831677593	0.0137017748202197
SCRI_RS_139508	4H	618297224	618297225	+	No	0.197572539861488	0.704273417113563	0.485207100591716	0.961572	0.961955	0.000382799	0.98013831677593	0.00787799603494932
SCRI_RS_153184	4H	617677663	617677664	+	No	0.197572539861488	0.704273417113563	0.485207100591716	0.961572	0.961955	0.000382799	0.98013831677593	0.00989617874074611
SCRI_RS_169580	4H	617797957	617797958	+	No	0.197572539861488	0.704273417113563	0.485207100591716	0.961572	0.961955	0.000382799	0.98013831677593	-0.00483332331350539
SCRI_RS_193252	4H	617679518	617679519	+	No	0.197572539861488	0.704273417113563	0.485207100591716	0.961572	0.961955	0.000382799	0.98013831677593	-0.0139038648849237
11_20496	4H	402192103	402192104	+	No	0.1979688694002	0.703403097166012	0.437869822485207	0.961572	0.961954	0.000382119	0.981251948155504	0.0162198246762273
SCRI_RS_175568	7H	623961352	623961353	+	No	0.198895230121897	0.70137563194132	0.334319526627219	0.961572	0.961953	0.000380537	0.984988520378171	-0.00282099464675412
SCRI_RS_230023	3H	679264618	679264619	+	No	0.199204334750226	0.700701215422255	0.42603550295858	0.961572	0.961952	0.000380011	0.985664429310045	0.00822238535329234
SCRI_RS_185363	2H	702091694	702091695	+	No	0.19999723180084	0.698976015445719	0.289940828402367	0.961572	0.961951	0.000378666	0.98714526248277	-0.0100054044596618
SCRI_RS_214559	1H	41878298	41878299	+	No	0.200129354512999	0.698689205376741	0.272189349112426	0.961572	0.961951	0.000378443	0.98714526248277	0.0265361775818747
11_10821	3H	633085996	633085997	+	No	0.200319507493978	0.698276756225808	0.254437869822485	0.961572	0.96195	0.000378122	0.98714526248277	-0.00819929123099428
11_21406	2H	718210885	718210886	+	No	0.200368013873473	0.698171606691912	0.408284023668639	0.961572	0.96195	0.00037804	0.98714526248277	-0.00341345252672909
12_31100	2H	718210885	718210886	+	No	0.200368013873473	0.698171606691912	0.408284023668639	0.961572	0.96195	0.00037804	0.98714526248277	-0.00252700963028474
SCRI_RS_209622	2H	684694483	684694603	+	No	0.201591014792727	0.695528828937326	0.248520710059172	0.961572	0.961948	0.000375982	0.989622530492379	0.0180572351237061
SCRI_RS_129789	1H	9237505	9237506	+	No	0.201724334412811	0.695241708808847	0.0591715976331361	0.961572	0.961948	0.000375759	0.989622530492379	0.0145398321583343
SCRI_RS_134663	1H	8914431	8914432	+	No	0.201724334412811	0.695241708808847	0.0591715976331361	0.961572	0.961948	0.000375759	0.989622530492379	-0.000894203767529689
SCRI_RS_140294	5H	509320075	509320076	+	No	0.20177255900188	0.695137897982215	0.0650887573964497	0.961572	0.961948	0.000375678	0.989622530492379	-0.00518752283096546
11_20232	6H	1578951	1578952	+	No	0.201882460959044	0.694901409830868	0.43491124260355	0.961572	0.961948	0.000375494	0.989622530492379	0.00919012345548254
SCRI_RS_157941	5H	471186968	471186969	+	No	0.202785982367567	0.6929620690173	0.49112426035503	0.961572	0.961946	0.000373986	0.989622530492379	0.0166995738400146
SCRI_RS_6913	1H	518942490	518942491	+	No	0.203090263167033	0.692310897639975	0.35207100591716	0.961572	0.961946	0.00037348	0.989622530492379	-0.000478220550576225
SCRI_RS_161627	6H	36910516	36910517	+	No	0.203442341319255	0.691558654718989	0.479289940828402	0.961572	0.961945	0.000372896	0.989622530492379	-0.00713954810635187
SCRI_RS_27067	5H	16884010	16884011	+	No	0.203576404753929	0.691272559729157	0.100591715976331	0.961572	0.961945	0.000372674	0.989622530492379	-0.00805413128546206
SCRI_RS_145279	6H	518255814	518255815	+	No	0.20359968126729	0.691222906217231	0.408284023668639	0.961572	0.961945	0.000372635	0.989622530492379	-0.00921077725797659
SCRI_RS_13395	5H	359524635	359524636	+	No	0.203648096872181	0.69111964411848	0.337278106508876	0.961572	0.961945	0.000372555	0.989622530492379	-0.0588474931937526
SCRI_RS_223100	5H	359525804	359525805	+	No	0.203648096872181	0.69111964411848	0.337278106508876	0.961572	0.961945	0.000372555	0.989622530492379	-0.0588474931937526
SCRI_RS_229445	7H	5199041	5199042	+	No	0.204107494310402	0.690141048797405	0.195266272189349	0.961572	0.961944	0.000371795	0.989622530492379	0.022953332590987
SCRI_RS_188340	4H	471650897	471650898	+	No	0.20457003773169	0.689157974732741	0.260355029585799	0.961572	0.961943	0.000371032	0.989622530492379	0.0456130389793543
SCRI_RS_182275	6H	565354818	565354819	+	No	0.204964534356938	0.688321279751933	0.195266272189349	0.961572	0.961943	0.000370383	0.989622530492379	-0.00638893475843361
SCRI_RS_152324	6H	517931927	517931928	+	No	0.205190040966697	0.687843721816405	0.461538461538462	0.961572	0.961942	0.000370013	0.989622530492379	-0.00347230931220111
SCRI_RS_156315	3H	685355557	685355558	+	No	0.205250736392556	0.687715276056756	0.449704142011834	0.961572	0.961942	0.000369913	0.989622530492379	-0.00257028337728116
11_11180	4H	37600794	37600795	+	No	0.205497728612644	0.687192974062591	0.201183431952663	0.961572	0.961942	0.000369508	0.989622530492379	0.0127075257369142
SCRI_RS_190352	7H	518163689	518163690	+	No	0.20558159923722	0.687015759848765	0.437869822485207	0.961572	0.961942	0.000369371	0.989622530492379	0.022953332590987
11_10028	4H	96772013	96772014	+	No	0.205755910313794	0.686647680879722	0.473372781065089	0.961572	0.961941	0.000369086	0.989622530492379	-0.00884678445072495
SCRI_RS_121003	4H	96779631	96779632	+	No	0.205755910313794	0.686647680879722	0.473372781065089	0.961572	0.961941	0.000369086	0.989622530492379	-0.00519052638264839
SCRI_RS_187354	4H	96779631	96779632	+	No	0.205755910313794	0.686647680879722	0.473372781065089	0.961572	0.961941	0.000369086	0.989622530492379	-0.00775423002050957
SCRI_RS_237142	4H	96780830	96780831	+	No	0.205755910313794	0.686647680879722	0.473372781065089	0.961572	0.961941	0.000369086	0.989622530492379	-0.00884678445072495
11_11236	2H	705262924	705262925	+	No	0.206015677092279	0.686099730040499	0.236686390532544	0.961572	0.961941	0.000368661	0.989622530492379	0.0135712278497522
11_11249	5H	484879162	484879402	-	No	0.206165756601522	0.685783467830398	0.49112426035503	0.961572	0.961941	0.000368416	0.989622530492379	-0.0179785398577224
11_20392	5H	485027050	485027051	+	No	0.206165756601522	0.685783467830398	0.49112426035503	0.961572	0.961941	0.000368416	0.989622530492379	-0.0179785398577224
12_30007	5H	484377885	484377886	+	No	0.206165756601522	0.685783467830398	0.49112426035503	0.961572	0.961941	0.000368416	0.989622530492379	-0.0179785398577224
SCRI_RS_162773	5H	483491500	483491501	+	No	0.206165756601522	0.685783467830398	0.49112426035503	0.961572	0.961941	0.000368416	0.989622530492379	-0.0179785398577224
SCRI_RS_197571	5H	483761457	483761458	+	No	0.206165756601522	0.685783467830398	0.49112426035503	0.961572	0.961941	0.000368416	0.989622530492379	-0.0179785398577224
SCRI_RS_7189	5H	484375582	484375583	+	No	0.206165756601522	0.685783467830398	0.49112426035503	0.961572	0.961941	0.000368416	0.989622530492379	-0.0179785398577224
SCRI_RS_150615	4H	522410209	522410210	+	No	0.206297312327438	0.685506430044135	0.301775147928994	0.961572	0.96194	0.000368202	0.989622530492379	0.0171975381381344
SCRI_RS_150815	7H	31352137	31352138	+	No	0.206416888584312	0.685254772553962	0.248520710059172	0.961572	0.96194	0.000368007	0.989622530492379	0.00997581736737629
SCRI_RS_117492	1H	17908362	17908363	+	No	0.206625963286407	0.68481510874296	0.349112426035503	0.961572	0.96194	0.000367666	0.989793834199148	0.00357537584204692
SCRI_RS_157557	5H	642962878	642962879	+	No	0.208448038336338	0.681002187578761	0.337278106508876	0.961572	0.961937	0.000364716	0.991764210553125	-0.0100412785686785
SCRI_RS_145361	Unknown	Unknown	Unknown	Unknown	Unknown	0.209244692731012	0.679345548612438	0.372781065088757	0.961572	0.961936	0.000363435	0.991764210553125	0.00328722350968746
SCRI_RS_148330	4H	626843659	626843660	+	No	0.209379108844196	0.679066652964263	0.100591715976331	0.961572	0.961935	0.00036322	0.991764210553125	0.00227144556993153
SCRI_RS_157611	4H	626227119	626227376	+	No	0.209379108844196	0.679066652964263	0.100591715976331	0.961572	0.961935	0.00036322	0.991764210553125	-0.00268129558025976
SCRI_RS_192689	4H	626848940	626848941	+	No	0.209379108844196	0.679066652964263	0.100591715976331	0.961572	0.961935	0.00036322	0.991764210553125	0.00227144556993153
11_21095	1H	37694302	37694303	+	No	0.209799200603924	0.678196170927809	0.21301775147929	0.961572	0.961935	0.000362548	0.991764210553125	0.011751949088648
SCRI_RS_216897	4H	640499828	640499829	+	No	0.209873080992378	0.678043261875842	0.201183431952663	0.961572	0.961935	0.00036243	0.991764210553125	-0.0225153136598237
SCRI_RS_2513	4H	640506186	640506187	+	No	0.209873080992378	0.678043261875842	0.201183431952663	0.961572	0.961935	0.00036243	0.991764210553125	-0.0144993614121631
SCRI_RS_8250	4H	640534749	640534750	+	No	0.209873080992378	0.678043261875842	0.201183431952663	0.961572	0.961935	0.00036243	0.991764210553125	-0.0144993614121631
SCRI_RS_99798	4H	640496053	640496054	+	No	0.209873080992378	0.678043261875842	0.201183431952663	0.961572	0.961935	0.00036243	0.991764210553125	-0.00536378407196025
11_20135	4H	488134311	488134312	+	No	0.210185512618023	0.677397221737276	0.443786982248521	0.961572	0.961934	0.000361931	0.991764210553125	-0.025056743506866
12_30067	5H	592509321	592509322	+	No	0.210949236518602	0.675822042106505	0.284023668639053	0.961572	0.961933	0.000360715	0.991764210553125	-0.0549401967873564
11_10834	5H	559204073	559204074	+	No	0.211283182839528	0.675135069396588	0.21301775147929	0.961572	0.961932	0.000360185	0.991764210553125	0.000663446324324468
SCRI_RS_154081	4H	44347060	44347061	+	No	0.211446714351744	0.674799058920928	0.301775147928994	0.961572	0.961932	0.000359926	0.991764210553125	-0.00583892384020146
SCRI_RS_192458	4H	44239128	44239248	+	No	0.211446714351744	0.674799058920928	0.301775147928994	0.961572	0.961932	0.000359926	0.991764210553125	0.00551788212032989
SCRI_RS_207030	4H	44247146	44247147	+	No	0.211446714351744	0.674799058920928	0.301775147928994	0.961572	0.961932	0.000359926	0.991764210553125	-0.00583892384020146
SCRI_RS_209409	4H	44970667	44970668	+	No	0.211446714351744	0.674799058920928	0.301775147928994	0.961572	0.961932	0.000359926	0.991764210553125	-0.00583892384020146
12_30328	4H	36217687	36217807	-	No	0.21160899932337	0.674465866535851	0.378698224852071	0.961572	0.961932	0.00035967	0.991764210553125	0.110888218099717
SCRI_RS_169970	2H	760139798	760139799	+	No	0.212174917534766	0.673305957946893	0.372781065088757	0.961572	0.961931	0.000358776	0.991764210553125	0.0164403667222359
SCRI_RS_158981	5H	483316061	483316062	+	No	0.212803475278796	0.672021283886012	0.497041420118343	0.961572	0.96193	0.000357786	0.991764210553125	0.0337109999527456
11_20653	5H	589787307	589787308	+	No	0.213718427853102	0.670158029216971	0.464497041420118	0.961572	0.961929	0.000356352	0.991764210553125	0.000888870483322535
SCRI_RS_9296	4H	36195212	36195213	+	No	0.214163506412004	0.669254531235962	0.0710059171597633	0.961572	0.961928	0.000355657	0.991764210553125	0.0368543566510198
SCRI_RS_187827	7H	50187617	50187618	+	No	0.214516027670859	0.668540253740477	0.396449704142012	0.961572	0.961927	0.000355108	0.991764210553125	-0.00946242959616939
12_31327	2H	714025459	714025460	+	No	0.21472214272433	0.668123167640435	0.455621301775148	0.961572	0.961927	0.000354787	0.991764210553125	-0.0118643114474253
SCRI_RS_224574	7H	619439000	619439001	+	No	0.214863338527813	0.667837680522248	0.331360946745562	0.961572	0.961927	0.000354568	0.991764210553125	0.0298503278463613
SCRI_RS_142851	2H	34412	34413	+	No	0.21513318306953	0.66729259699279	0.455621301775148	0.961572	0.961926	0.000354149	0.991764210553125	0.00213521422119811
SCRI_RS_204158	2H	14324386	14324387	+	No	0.215370921325077	0.666812934095443	0.461538461538462	0.961572	0.961926	0.00035378	0.991764210553125	0.0164143502843217
SCRI_RS_166511	7H	2610855	2610856	+	No	0.215795840118426	0.665956931437287	0.313609467455621	0.961572	0.961925	0.000353123	0.991764210553125	0.00410456230747513
11_21422	5H	586618600	586618601	+	No	0.215912622791663	0.665721966982507	0.254437869822485	0.961572	0.961925	0.000352942	0.991764210553125	0.00259807963266212
SCRI_RS_165273	5H	586615927	586615928	+	No	0.215912622791663	0.665721966982507	0.254437869822485	0.961572	0.961925	0.000352942	0.991764210553125	0.00259807963266212
SCRI_RS_186538	5H	586685293	586685294	+	No	0.215912622791663	0.665721966982507	0.254437869822485	0.961572	0.961925	0.000352942	0.991764210553125	-0.00874062161165057
SCRI_RS_232705	5H	586682651	586682652	+	No	0.215912622791663	0.665721966982507	0.254437869822485	0.961572	0.961925	0.000352942	0.991764210553125	0.0078189841369749
SCRI_RS_171080	7H	537358265	537358266	+	No	0.216487798648317	0.664566575657181	0.485207100591716	0.961572	0.961924	0.000352055	0.991764210553125	-0.00170707373763435
SCRI_RS_193415	4H	464012284	464013082	+	No	0.216683601278495	0.664173955056493	0.328402366863905	0.961572	0.961924	0.000351754	0.991764210553125	0.00420501732151024
SCRI_RS_215485	5H	373851096	373851097	+	No	0.216691443061856	0.66415823821591	0.485207100591716	0.961572	0.961924	0.000351742	0.991764210553125	-0.0652624623762676
11_20783	6H	541248696	541248697	+	No	0.216718901812923	0.664103208684541	0.207100591715976	0.961572	0.961924	0.0003517	0.991764210553125	-0.0119033648152254
SCRI_RS_130982	Unknown	Unknown	78631294	+	No	0.216775288960533	0.663990226191504	0.118343195266272	0.961572	0.961924	0.000351613	0.991764210553125	-0.0105649085526238
11_10443	1H	558025045	558025046	+	No	0.217579980391417	0.662381066719781	0.218934911242604	0.961572	0.961923	0.000350379	0.991764210553125	-0.0126744975568727
12_30934	1H	557764689	557764809	+	No	0.217579980391417	0.662381066719781	0.218934911242604	0.961572	0.961923	0.000350379	0.991764210553125	-0.00695217064640019
SCRI_RS_199945	1H	557912765	557912766	+	No	0.217579980391417	0.662381066719781	0.218934911242604	0.961572	0.961923	0.000350379	0.991764210553125	-0.00825021256241598
SCRI_RS_170110	1H	537711544	537711545	+	No	0.217846814947363	0.661848785330691	0.14792899408284	0.961572	0.961922	0.000349971	0.991764210553125	-0.00544846077536931
SCRI_RS_110189	3H	3534042	3534043	+	No	0.218150789247062	0.661243211441663	0.0917159763313609	0.961572	0.961922	0.000349507	0.991764210553125	-0.00129710459441412
SCRI_RS_199964	5H	581494694	581494695	+	No	0.219370105276022	0.658822556334053	0.485207100591716	0.961572	0.96192	0.000347653	0.991764210553125	0.0150559728645021
SCRI_RS_155536	4H	586499318	586499319	+	No	0.21968326282746	0.658203029736608	0.281065088757396	0.961572	0.961919	0.000347179	0.991764210553125	0.00983355200150982
11_10668	4H	46140224	46140225	+	No	0.219858590975248	0.657856559654242	0.355029585798817	0.961572	0.961919	0.000346914	0.991764210553125	-0.00583892384020146
SCRI_RS_144322	4H	43502233	43502234	+	No	0.219858590975248	0.657856559654242	0.355029585798817	0.961572	0.961919	0.000346914	0.991764210553125	-0.00188612259807996
11_20711	2H	716820240	716820241	+	No	0.221649020967892	0.654334182655561	0.0828402366863905	0.961572	0.961916	0.000344221	0.991764210553125	-0.00465626746154157
11_21440	2H	716727690	716727691	+	No	0.221649020967892	0.654334182655561	0.0828402366863905	0.961572	0.961916	0.000344221	0.991764210553125	-0.00465626746154157
SCRI_RS_147819	5H	544627632	544627633	+	No	0.221983280941348	0.653679733965332	0.349112426035503	0.961572	0.961916	0.000343721	0.991764210553125	-0.0268610488892591
SCRI_RS_7517	2H	638368224	638368225	+	No	0.221999499178399	0.653648005298474	0.130177514792899	0.961572	0.961916	0.000343697	0.991764210553125	-0.00666190005722456
SCRI_RS_207889	5H	16522842	16522843	+	No	0.222986522693497	0.651721384919207	0.130177514792899	0.961572	0.961914	0.000342227	0.991764210553125	9.88561369013041e-05
12_11450	5H	651487023	651487117	+	No	0.223009852790347	0.65167594897896	0.0591715976331361	0.961572	0.961914	0.000342192	0.991764210553125	0.0188279899448389
SCRI_RS_189322	3H	682763236	682763237	+	No	0.223300286036514	0.651110720618665	0.479289940828402	0.961572	0.961914	0.000341761	0.991764210553125	0.00130456739134388
SCRI_RS_116197	2H	713305554	713305555	+	No	0.224436806974345	0.648905918561018	0.331360946745562	0.961572	0.961912	0.00034008	0.991764210553125	-0.00493963010376319
SCRI_RS_146324	7H	627306290	627306291	+	No	0.224660911984723	0.648472482480879	0.284023668639053	0.961572	0.961912	0.00033975	0.991764210553125	0.000598481383349281
SCRI_RS_196730	7H	627303552	627303553	+	No	0.224660911984723	0.648472482480879	0.284023668639053	0.961572	0.961912	0.00033975	0.991764210553125	0.00127357130259043
SCRI_RS_235652	5H	652929697	652929698	+	No	0.225052225084403	0.647716688848138	0.248520710059172	0.961572	0.961911	0.000339175	0.991764210553125	0.0135270116225001
SCRI_RS_187725	6H	260796272	260796273	+	No	0.225304872565995	0.647229415885393	0.470414201183432	0.961572	0.961911	0.000338804	0.991764210553125	-0.00250517009408213
11_20259	5H	594978246	594978247	+	No	0.225460453714579	0.646929623363378	0.355029585798817	0.961572	0.961911	0.000338576	0.991764210553125	0.0285354606166948
11_21523	3H	681287031	681287032	+	No	0.225506716011013	0.646840519492938	0.42603550295858	0.961572	0.961911	0.000338508	0.991764210553125	-0.0092330275765562
11_20561	2H	754535290	754535291	+	No	0.225643894236757	0.646576413684542	0.331360946745562	0.961572	0.961911	0.000338307	0.991764210553125	-0.0082825694080384
SCRI_RS_15119	2H	751132332	751132333	+	No	0.226157866965144	0.645588300599348	0.325443786982249	0.961572	0.96191	0.000337555	0.991764210553125	-0.0188197614115779
SCRI_RS_169369	1H	294844	294845	+	No	0.226198450552804	0.645510374294171	0.372781065088757	0.961572	0.96191	0.000337496	0.991764210553125	0.00475636322880746
SCRI_RS_153933	5H	658973205	658973308	+	No	0.226486883231252	0.644956944667658	0.0650887573964497	0.961572	0.961909	0.000337075	0.991764210553125	0.00985600922285812
SCRI_RS_4562	7H	570360065	570360066	+	No	0.226493049646905	0.644945120566426	0.201183431952663	0.961572	0.961909	0.000337066	0.991764210553125	-0.0100248027447378
SCRI_RS_154121	6H	28880141	28880142	+	No	0.226524670232784	0.644884493154377	0.443786982248521	0.961572	0.961909	0.00033702	0.991764210553125	-0.0126367997436319
SCRI_RS_235711	6H	28643995	28644084	-	No	0.226524670232784	0.644884493154377	0.443786982248521	0.961572	0.961909	0.00033702	0.991764210553125	0.0225293661023898
SCRI_RS_175090	5H	28589281	28589282	+	No	0.226772407996284	0.644409788332632	0.414201183431953	0.961572	0.961909	0.000336659	0.991764210553125	0.00506805352051742
11_21251	2H	615045226	615045227	+	No	0.226879641980674	0.644204471819402	0.319526627218935	0.961572	0.961909	0.000336503	0.991764210553125	0.0672941595694283
12_30155	2H	16221898	16221899	+	No	0.226996473336388	0.643980890042313	0.201183431952663	0.961572	0.961909	0.000336333	0.991764210553125	0.00402800948359072
12_30465	6H	281201439	281201440	+	No	0.227015541498091	0.643944409961866	0.328402366863905	0.961572	0.961909	0.000336305	0.991764210553125	0.00921715720323846
SCRI_RS_199972	1H	518555080	518555081	+	No	0.22712159536941	0.643741569858309	0.337278106508876	0.961572	0.961908	0.000336151	0.991764210553125	0.00424417646718211
SCRI_RS_213539	1H	518820762	518820763	+	No	0.22712159536941	0.643741569858309	0.337278106508876	0.961572	0.961908	0.000336151	0.991764210553125	-0.000976785599050345
SCRI_RS_147666	6H	392889121	392889235	-	No	0.227594616118547	0.642838015641033	0.497041420118343	0.961572	0.961908	0.000335465	0.991764210553125	0.0113698341301642
12_31481	5H	665300796	665300797	+	No	0.227776507774415	0.642491069853283	0.136094674556213	0.961572	0.961907	0.000335201	0.991764210553125	0.0270338003028883
SCRI_RS_116590	2H	750406412	750406413	+	No	0.227787805854638	0.642469528684446	0.414201183431953	0.961572	0.961907	0.000335185	0.991764210553125	0.00556279699230799
11_21238	2H	702094708	702094709	+	No	0.228131427962834	0.641814881094972	0.29585798816568	0.961572	0.961907	0.000334688	0.991764210553125	-0.00778593597351573
SCRI_RS_175862	4H	8710605	8710606	+	No	0.228731447889606	0.640674120893919	0.307692307692308	0.961572	0.961906	0.000333822	0.991764210553125	-0.0396376425378548
12_30510	6H	69634463	69634464	+	No	0.228852673516781	0.640444009665333	0.325443786982249	0.961572	0.961906	0.000333647	0.991764210553125	-0.0061163816935732
SCRI_RS_192445	5H	644033381	644033382	+	No	0.229015551852553	0.640135024846069	0.42603550295858	0.961572	0.961906	0.000333413	0.991764210553125	0.022782653599279
SCRI_RS_10932	6H	545093822	545093823	+	No	0.229267042225357	0.639658371822211	0.183431952662722	0.961572	0.961905	0.000333051	0.991764210553125	-0.00641143600296346
SCRI_RS_173516	Unknown	Unknown	Unknown	Unknown	Unknown	0.229441351550375	0.639328307743722	0.464497041420118	0.961572	0.961905	0.000332801	0.991764210553125	-0.0345843887916999
11_10524	5H	534122699	534122700	+	No	0.229883702697543	0.638491816374948	0.49112426035503	0.961572	0.961904	0.000332167	0.991764210553125	0.0366299336892553
SCRI_RS_194066	7H	255422298	255422299	+	No	0.230199914986973	0.637894841091524	0.479289940828402	0.961572	0.961904	0.000331714	0.991764210553125	-0.00992356440110598
SCRI_RS_232722	2H	9180222	9180223	+	No	0.230792311285923	0.63677866354801	0.29585798816568	0.961572	0.961903	0.000330869	0.991764210553125	-0.00287104483868461
SCRI_RS_200907	6H	541271519	541271639	-	No	0.231087541541866	0.63622346769903	0.201183431952663	0.961572	0.961903	0.000330448	0.991764210553125	-0.000957084710535128
12_30165	5H	634446510	634446511	+	No	0.231576637236326	0.635305256823434	0.230769230769231	0.961572	0.961902	0.000329753	0.991764210553125	-0.0153200680942973
SCRI_RS_131479	5H	635880985	635880986	+	No	0.231576637236326	0.635305256823434	0.230769230769231	0.961572	0.961902	0.000329753	0.991764210553125	0.0130826727108797
SCRI_RS_221200	4H	636199599	636199600	+	No	0.231788231060404	0.634908618912894	0.0887573964497041	0.961572	0.961902	0.000329453	0.991764210553125	-0.00415350559342187
SCRI_RS_205658	2H	742795239	742795240	+	No	0.231853185960743	0.634786931962856	0.378698224852071	0.961572	0.961902	0.000329361	0.991764210553125	-0.012619470799109
SCRI_RS_168141	5H	594561863	594561864	+	No	0.231968082746516	0.634571767008435	0.319526627218935	0.961572	0.961901	0.000329198	0.991764210553125	0.0076163202902535
11_10780	2H	710843220	710843221	+	No	0.232236601500566	0.634069332499971	0.349112426035503	0.961572	0.961901	0.000328818	0.991764210553125	-2.04138195840642e-05
SCRI_RS_183064	2H	710601400	710601401	+	No	0.232236601500566	0.634069332499971	0.349112426035503	0.961572	0.961901	0.000328818	0.991764210553125	0.0021269438584568
11_20109	4H	19753724	19753725	+	No	0.232248771102079	0.63404657531063	0.218934911242604	0.961572	0.961901	0.000328801	0.991764210553125	0.0221095419910853
SCRI_RS_121774	7H	48001427	48001428	+	No	0.232577678111536	0.633431969479366	0.180473372781065	0.961572	0.961901	0.000328336	0.991764210553125	0.0210173771047266
11_20159	3H	3981172	3981173	+	No	0.233165124777877	0.63233640781179	0.399408284023669	0.961572	0.9619	0.000327508	0.991764210553125	0.012630864570383
11_10143	7H	537951457	537951458	+	No	0.233533023221686	0.631651698443099	0.485207100591716	0.961572	0.961899	0.000326991	0.991764210553125	0.022953332590987
SCRI_RS_205595	6H	464611741	464611742	+	No	0.233581390653663	0.631561760268371	0.201183431952663	0.961572	0.961899	0.000326923	0.991764210553125	0.000120662109111436
12_30377	5H	587971000	587971001	+	No	0.233858505941889	0.631046829234442	0.473372781065089	0.961572	0.961899	0.000326534	0.991764210553125	0.00910469947120873
SCRI_RS_98293	5H	8764500	8764501	+	No	0.233959745426061	0.630858859868628	0.455621301775148	0.961572	0.961899	0.000326392	0.991764210553125	0.043679004200385
SCRI_RS_1937	6H	535515763	535515764	+	No	0.234143870518125	0.630517206812067	0.325443786982249	0.961572	0.961898	0.000326134	0.991764210553125	-0.0114913457437069
SCRI_RS_153928	6H	5894159	5894160	+	No	0.23436651250416	0.63010444245611	0.417159763313609	0.961572	0.961898	0.000325822	0.991764210553125	0.00238177490973612
11_10023	6H	16132371	16132372	+	No	0.23459281798129	0.629685287867718	0.189349112426035	0.961572	0.961898	0.000325506	0.991764210553125	-0.00972538434143644
SCRI_RS_118062	2H	728575645	728575646	+	No	0.234950540070661	0.62902355234591	0.467455621301775	0.961572	0.961897	0.000325007	0.991764210553125	0.00204300248151412
12_30897	2H	652031329	652031330	+	No	0.235057805308889	0.628825323091773	0.431952662721893	0.961572	0.961897	0.000324857	0.991764210553125	-0.00711468736699317
SCRI_RS_196853	2H	652417942	652417943	+	No	0.235057805308889	0.628825323091773	0.431952662721893	0.961572	0.961897	0.000324857	0.991764210553125	0.0577101551316446
11_20266	Unknown	Unknown	95056209	+	No	0.235809781381277	0.62743818434776	0.313609467455621	0.961572	0.961896	0.000323811	0.991764210553125	0.0394422505632974
11_21339	6H	423194044	423194045	+	No	0.235809781381277	0.62743818434776	0.313609467455621	0.961572	0.961896	0.000323811	0.991764210553125	-0.000690825443598442
SCRI_RS_125407	1H	362736048	362736049	+	No	0.236784011798199	0.625647625522749	0.337278106508876	0.961572	0.961895	0.000322462	0.991764210553125	-0.0073358028785151
SCRI_RS_160466	1H	360035915	360035916	+	No	0.236784011798199	0.625647625522749	0.337278106508876	0.961572	0.961895	0.000322462	0.991764210553125	-1.07130981632508e-05
SCRI_RS_229932	1H	360883330	360883331	+	No	0.236784011798199	0.625647625522749	0.337278106508876	0.961572	0.961895	0.000322462	0.991764210553125	-0.0138993055952596
SCRI_RS_183399	4H	30937091	30937092	+	No	0.23689442237943	0.625445164512997	0.136094674556213	0.961572	0.961895	0.000322309	0.991764210553125	0.0207089371542679
SCRI_RS_75805	4H	30752479	30752480	+	No	0.23689442237943	0.625445164512997	0.136094674556213	0.961572	0.961895	0.000322309	0.991764210553125	-0.00381050342548406
SCRI_RS_229684	Unknown	Unknown	Unknown	Unknown	Unknown	0.236932171078964	0.625375965982701	0.0532544378698225	0.961572	0.961894	0.000322257	0.991764210553125	-0.0223028262334992
SCRI_RS_154574	Unknown	Unknown	Unknown	Unknown	Unknown	0.237323038242191	0.624660100401278	0.292899408284024	0.961572	0.961894	0.000321718	0.991764210553125	-0.00478869903599843
SCRI_RS_225632	5H	617239969	617239970	+	No	0.237972498503676	0.62347322965868	0.340236686390533	0.961572	0.961893	0.000320825	0.991764210553125	0.0184537426684983
SCRI_RS_11137	1H	517056550	517056551	+	No	0.238175661280104	0.623102620316725	0.313609467455621	0.961572	0.961893	0.000320546	0.991764210553125	0.00722823933756445
11_10667	4H	350266227	350266228	+	No	0.238259001196557	0.622950683150698	0.431952662721893	0.961572	0.961893	0.000320432	0.991764210553125	0.0186322148729232
12_31360	4H	350582961	350582962	+	No	0.238259001196557	0.622950683150698	0.431952662721893	0.961572	0.961893	0.000320432	0.991764210553125	0.0186322148729232
11_21395	7H	1397146	1397147	+	No	0.238298978314398	0.622877819648384	0.284023668639053	0.961572	0.961893	0.000320377	0.991764210553125	0.00236515561118722
SCRI_RS_189396	Unknown	Unknown	Unknown	Unknown	Unknown	0.238298978314398	0.622877819648384	0.284023668639053	0.961572	0.961893	0.000320377	0.991764210553125	0.0562447251286358
SCRI_RS_186130	7H	50287708	50287709	+	No	0.238658393831299	0.62222328649988	0.325443786982249	0.961572	0.961892	0.000319885	0.991764210553125	0.022953332590987
11_10867	3H	633641840	633641841	+	No	0.239289421792928	0.621076499708763	0.195266272189349	0.961572	0.961891	0.000319023	0.991764210553125	-0.00396186147554545
SCRI_RS_138317	3H	633538126	633538127	+	No	0.239289421792928	0.621076499708763	0.195266272189349	0.961572	0.961891	0.000319023	0.991764210553125	-0.00396186147554545
SCRI_RS_5787	6H	487061600	487061601	+	No	0.239706479684481	0.620320226069895	0.431952662721893	0.961572	0.961891	0.000318455	0.991764210553125	0.00865891669673147
11_10234	2H	90242991	90242992	+	No	0.240140505601749	0.619534579319755	0.319526627218935	0.961572	0.96189	0.000317865	0.991764210553125	-0.000188107595022302
11_21005	2H	86580884	86580885	+	No	0.240140505601749	0.619534579319755	0.319526627218935	0.961572	0.96189	0.000317865	0.991764210553125	-0.0227421828094521
11_20805	5H	562277989	562277990	+	No	0.240920066976507	0.618127024766261	0.390532544378698	0.961572	0.961889	0.000316809	0.991764210553125	-0.0122755100819631
SCRI_RS_13960	5H	562105636	562105637	+	No	0.240920066976507	0.618127024766261	0.390532544378698	0.961572	0.961889	0.000316809	0.991764210553125	-0.0122755100819631
SCRI_RS_170159	5H	590236584	590236585	+	No	0.241012441476251	0.617960537819251	0.437869822485207	0.961572	0.961889	0.000316684	0.991764210553125	0.0422288969057263
11_20563	2H	12243677	12243678	+	No	0.241212160926135	0.61760080063645	0.349112426035503	0.961572	0.961889	0.000316414	0.991764210553125	0.0117643517442048
SCRI_RS_160641	7H	25437586	25437587	+	No	0.241420771101048	0.617225367268921	0.443786982248521	0.961572	0.961888	0.000316132	0.991764210553125	-0.00518299522445886
SCRI_RS_169758	2H	10055297	10055298	+	No	0.242220623788206	0.615788881770624	0.473372781065089	0.961572	0.961887	0.000315055	0.991764210553125	0.00742663395067211
SCRI_RS_187012	2H	10050718	10050719	+	No	0.242220623788206	0.615788881770624	0.473372781065089	0.961572	0.961887	0.000315055	0.991764210553125	0.00877941172075225
SCRI_RS_192463	2H	10216365	10216485	+	No	0.242220623788206	0.615788881770624	0.473372781065089	0.961572	0.961887	0.000315055	0.991764210553125	0.0100179981964175
SCRI_RS_88391	2H	10900150	10900151	+	No	0.242220623788206	0.615788881770624	0.473372781065089	0.961572	0.961887	0.000315055	0.991764210553125	0.0187089304381516
SCRI_RS_156056	3H	550418669	550418670	+	No	0.242275245143142	0.615690958322089	0.331360946745562	0.961572	0.961887	0.000314982	0.991764210553125	-0.0019744082383113
SCRI_RS_160216	3H	550415745	550415746	+	No	0.242275245143142	0.615690958322089	0.331360946745562	0.961572	0.961887	0.000314982	0.991764210553125	-0.00643093708276865
SCRI_RS_179144	1H	5769175	5769176	+	No	0.242532335939593	0.615230350323908	0.301775147928994	0.961572	0.961887	0.000314637	0.991764210553125	0.00940820782852825
11_20036	6H	560045477	560045478	+	No	0.242849796128376	0.614662256779615	0.378698224852071	0.961572	0.961886	0.000314212	0.991764210553125	0.00670489550248021
SCRI_RS_173374	2H	682659940	682659941	+	No	0.243580863890516	0.613356833581021	0.260355029585799	0.961572	0.961885	0.000313234	0.991764210553125	-0.0165153869165806
SCRI_RS_213798	4H	462940929	462940930	+	No	0.243638307344358	0.613254426382727	0.307692307692308	0.961572	0.961885	0.000313158	0.991764210553125	0.00605842353979824
SCRI_RS_135391	2H	657669652	657669653	+	No	0.244024311496496	0.612566903895667	0.183431952662722	0.961572	0.961885	0.000312643	0.991764210553125	-0.0292905870010145
11_11341	5H	571057703	571057943	-	No	0.244294907008371	0.612085586981605	0.201183431952663	0.961572	0.961884	0.000312283	0.991764210553125	-0.00809228095022263
12_30619	5H	570951899	570951900	+	No	0.244294907008371	0.612085586981605	0.201183431952663	0.961572	0.961884	0.000312283	0.991764210553125	-0.0106308910108055
12_31289	6H	502168217	502168218	+	No	0.244808244672445	0.611173960074462	0.431952662721893	0.961572	0.961884	0.000311602	0.991764210553125	0.0291264021143434
SCRI_RS_154756	5H	655032630	655032750	+	No	0.245186425598621	0.61050357759083	0.455621301775148	0.961572	0.961883	0.0003111	0.991764210553125	0.0118514518835582
11_10236	5H	656515293	656515294	+	No	0.246278341825331	0.608573779144764	0.49112426035503	0.961572	0.961882	0.000309659	0.991764210553125	0.0157994061009958
SCRI_RS_167103	5H	656515418	656515419	+	No	0.246278341825331	0.608573779144764	0.49112426035503	0.961572	0.961882	0.000309659	0.991764210553125	0.0141304459539242
SCRI_RS_238404	2H	141687904	141687905	+	No	0.246382130742084	0.608390793267043	0.260355029585799	0.961572	0.961882	0.000309523	0.991764210553125	0.000180749411811121
11_10451	7H	31340810	31340811	+	No	0.246406088623298	0.608348565083785	0.301775147928994	0.961572	0.961882	0.000309491	0.991764210553125	0.03277705408982
SCRI_RS_106456	7H	31337461	31337462	+	No	0.246406088623298	0.608348565083785	0.301775147928994	0.961572	0.961882	0.000309491	0.991764210553125	0.03277705408982
SCRI_RS_29353	7H	27120376	27120377	+	No	0.247061471746411	0.60719497581425	0.485207100591716	0.961572	0.961881	0.00030863	0.991764210553125	-0.0152599471221038
SCRI_RS_150051	4H	1141114	1141115	+	No	0.247319074472833	0.606742387404011	0.355029585798817	0.961572	0.96188	0.000308293	0.991764210553125	0.0107878678973066
11_10121	7H	4281555	4281556	+	No	0.24740265151524	0.606595650170655	0.136094674556213	0.961572	0.96188	0.000308183	0.991764210553125	-0.0223028262334992
SCRI_RS_202772	3H	568146912	568146913	+	No	0.247416990514293	0.606570479996969	0.29585798816568	0.961572	0.96188	0.000308164	0.991764210553125	0.00477365470214863
SCRI_RS_223097	3H	567955441	567955442	+	No	0.247416990514293	0.606570479996969	0.29585798816568	0.961572	0.96188	0.000308164	0.991764210553125	0.000233033595577581
SCRI_RS_203117	5H	19052019	19052139	+	No	0.247540088844201	0.606354457522527	0.20414201183432	0.961572	0.96188	0.000308003	0.991764210553125	-0.0141254263398878
SCRI_RS_198507	4H	635112279	635112280	+	No	0.247852471372615	0.605806746324542	0.201183431952663	0.961572	0.96188	0.000307595	0.991764210553125	0.00920525672700023
SCRI_RS_116605	6H	477799398	477799399	+	No	0.248086697368581	0.605396522363455	0.331360946745562	0.961572	0.961879	0.000307289	0.991764210553125	-0.0310527717556397
SCRI_RS_219632	6H	478131126	478131127	+	No	0.248086697368581	0.605396522363455	0.331360946745562	0.961572	0.961879	0.000307289	0.991764210553125	0.00680263991671382
SCRI_RS_189757	3H	24614927	24614928	+	No	0.248243908492192	0.605121399592644	0.443786982248521	0.961572	0.961879	0.000307084	0.991764210553125	-0.00224195732153021
11_20826	5H	642764925	642764926	+	No	0.248430510444872	0.604795068301623	0.390532544378698	0.961572	0.961879	0.000306841	0.991764210553125	-0.00613964682088408
SCRI_RS_7217	7H	611186682	611186683	+	No	0.248465435946811	0.6047340174804	0.112426035502959	0.961572	0.961879	0.000306796	0.991764210553125	0.00714172706648242
SCRI_RS_138029	Unknown	Unknown	Unknown	Unknown	Unknown	0.24867463077918	0.604368518206518	0.479289940828402	0.961572	0.961879	0.000306523	0.991764210553125	0.022953332590987
SCRI_RS_193063	5H	620800331	620800332	+	No	0.24867463077918	0.604368518206518	0.479289940828402	0.961572	0.961879	0.000306523	0.991764210553125	0.00189030072942842
SCRI_RS_197405	4H	569157755	569157756	+	No	0.248749857936429	0.604237158612157	0.0769230769230769	0.961572	0.961879	0.000306426	0.991764210553125	0.0129661866922106
12_30147	1H	478177990	478177991	+	No	0.248868714431879	0.604029695611537	0.207100591715976	0.961572	0.961878	0.000306271	0.991764210553125	0.00341153333283728
SCRI_RS_14612	4H	508036038	508036039	+	No	0.248902839639319	0.60397014865998	0.313609467455621	0.961572	0.961878	0.000306227	0.991764210553125	-0.0175779179626261
SCRI_RS_165945	6H	533177645	533177646	+	No	0.24976702119757	0.602464905663378	0.343195266272189	0.961572	0.961877	0.000305106	0.991764210553125	-0.0197300043873838
SCRI_RS_234587	2H	742631672	742631673	+	No	0.250501778741591	0.601189185984699	0.390532544378698	0.961572	0.961876	0.000304157	0.991764210553125	-0.011918664429686
12_30353	6H	44018220	44018221	+	No	0.250610431458876	0.601000855804993	0.284023668639053	0.961572	0.961876	0.000304017	0.991764210553125	-0.0151887910033111
SCRI_RS_124541	2H	722484982	722484983	+	No	0.251105620723483	0.600143565973367	0.0710059171597633	0.961572	0.961876	0.00030338	0.991764210553125	0.0181281988989213
SCRI_RS_175783	2H	722482867	722482868	+	No	0.251105620723483	0.600143565973367	0.0710059171597633	0.961572	0.961876	0.00030338	0.991764210553125	0.00792960635590134
SCRI_RS_209551	2H	722343049	722343050	+	No	0.251105620723483	0.600143565973367	0.0710059171597633	0.961572	0.961876	0.00030338	0.991764210553125	0.00792960635590134
SCRI_RS_204188	6H	562816318	562816319	+	No	0.251325071292203	0.599764185578734	0.27810650887574	0.961572	0.961875	0.000303098	0.991764210553125	-0.000771473834902281
SCRI_RS_199940	6H	330268	330269	+	No	0.251386659398654	0.599657773202482	0.319526627218935	0.961572	0.961875	0.000303019	0.991764210553125	0.00234958775399718
SCRI_RS_171874	4H	582594265	582594266	+	No	0.251666799166242	0.599174074439537	0.27810650887574	0.961572	0.961875	0.00030266	0.991764210553125	-0.0123308530019131
SCRI_RS_147689	7H	263072748	263072749	+	No	0.251953883519366	0.598678943210047	0.263313609467456	0.961572	0.961874	0.000302292	0.991764210553125	0.00410781162645435
SCRI_RS_9991	5H	575251449	575251450	+	No	0.252649430363631	0.597481676607269	0.479289940828402	0.961572	0.961874	0.000301403	0.991764210553125	-0.000139729258080479
SCRI_RS_168629	2H	713474034	713474035	+	No	0.25274852143323	0.597311376331492	0.248520710059172	0.961572	0.961873	0.000301277	0.991764210553125	-0.0185380776238162
SCRI_RS_165795	2H	672934435	672934436	+	No	0.253153041611211	0.596616850236337	0.49112426035503	0.961572	0.961873	0.000300762	0.991764210553125	0.00966522220551269
SCRI_RS_169022	6H	563076161	563076162	+	No	0.253175828271055	0.596577760540976	0.189349112426035	0.961572	0.961873	0.000300733	0.991764210553125	-0.000771473834902281
SCRI_RS_17542	6H	578692178	578692179	+	No	0.253675146724804	0.595722079758953	0.378698224852071	0.961572	0.961872	0.000300098	0.991764210553125	-0.00129599636602507
SCRI_RS_106920	6H	14070590	14070591	+	No	0.254713575904693	0.593947907084405	0.36094674556213	0.961572	0.961871	0.000298784	0.991764210553125	-0.0094268928260135
11_10261	4H	59520368	59520369	+	No	0.2551480909658	0.593207676738453	0.242603550295858	0.961572	0.96187	0.000298236	0.991764210553125	0.00619889740482904
11_10876	2H	682222549	682222550	+	No	0.255296624823051	0.592954926795491	0.254437869822485	0.961572	0.96187	0.000298049	0.991764210553125	-0.0165153869165806
11_11250	2H	682243810	682243811	+	No	0.255296624823051	0.592954926795491	0.254437869822485	0.961572	0.96187	0.000298049	0.991764210553125	-0.0165153869165806
SCRI_RS_150494	2H	683621802	683621803	+	No	0.255296624823051	0.592954926795491	0.254437869822485	0.961572	0.96187	0.000298049	0.991764210553125	-0.0165153869165806
SCRI_RS_159484	2H	682669275	682669276	+	No	0.255296624823051	0.592954926795491	0.254437869822485	0.961572	0.96187	0.000298049	0.991764210553125	-0.029216817827546
12_10393	6H	504512178	504512179	+	No	0.257078663335789	0.589933966842391	0.159763313609467	0.961572	0.961868	0.000295814	0.991764210553125	-0.00731348590488778
SCRI_RS_235954	6H	503723843	503723844	+	No	0.257078663335789	0.589933966842391	0.159763313609467	0.961572	0.961868	0.000295814	0.991764210553125	0.0291264021143434
SCRI_RS_154528	1H	524725233	524725234	+	No	0.257240444208016	0.589660749140103	0.301775147928994	0.961572	0.961868	0.000295612	0.991764210553125	0.0316958932380658
SCRI_RS_173813	1H	526694682	526694790	-	No	0.257350633689385	0.589474758024014	0.0710059171597633	0.961572	0.961868	0.000295475	0.991764210553125	0.0473901648947503
SCRI_RS_206896	1H	526672209	526672210	+	No	0.257350633689385	0.589474758024014	0.0710059171597633	0.961572	0.961868	0.000295475	0.991764210553125	0.0473901648947503
11_10262	4H	484881273	484881274	+	No	0.257375526757574	0.589432751524282	0.473372781065089	0.961572	0.961868	0.000295444	0.991764210553125	-0.0157052482973086
SCRI_RS_147636	4H	484277477	484277478	+	No	0.257375526757574	0.589432751524282	0.473372781065089	0.961572	0.961868	0.000295444	0.991764210553125	-0.0128287186089437
SCRI_RS_208732	4H	485857384	485857385	+	No	0.257375526757574	0.589432751524282	0.473372781065089	0.961572	0.961868	0.000295444	0.991764210553125	-0.0134635981157771
SCRI_RS_186897	Unknown	Unknown	Unknown	Unknown	Unknown	0.257758843860514	0.588786424884685	0.177514792899408	0.961572	0.961867	0.000294967	0.991764210553125	-0.00312598405798781
SCRI_RS_168083	Unknown	Unknown	Unknown	Unknown	Unknown	0.257877696130694	0.588586218413608	0.437869822485207	0.961572	0.961867	0.000294819	0.991764210553125	0.0616767272877041
SCRI_RS_153322	5H	622151978	622151979	+	No	0.257929017313946	0.588499796480028	0.319526627218935	0.961572	0.961867	0.000294755	0.991764210553125	-0.00678719095594715
SCRI_RS_184270	5H	622959218	622959338	+	No	0.257929017313946	0.588499796480028	0.319526627218935	0.961572	0.961867	0.000294755	0.991764210553125	-0.00489678961457685
SCRI_RS_187056	5H	622152594	622152595	+	No	0.257929017313946	0.588499796480028	0.319526627218935	0.961572	0.961867	0.000294755	0.991764210553125	-0.00628719214000739
SCRI_RS_136724	6H	503262953	503262954	+	No	0.257943006400327	0.588476242642082	0.440828402366864	0.961572	0.961867	0.000294738	0.991764210553125	-0.0266609156751656
11_21388	2H	110248880	110249253	-	No	0.258383012492584	0.587736042624507	0.390532544378698	0.961572	0.961866	0.000294191	0.991764210553125	-0.0192002744734054
SCRI_RS_199897	2H	109874563	109874564	+	No	0.258383012492584	0.587736042624507	0.390532544378698	0.961572	0.961866	0.000294191	0.991764210553125	0.0187089304381516
SCRI_RS_199898	2H	109868016	109868017	+	No	0.258383012492584	0.587736042624507	0.390532544378698	0.961572	0.961866	0.000294191	0.991764210553125	0.0187089304381516
11_20617	1H	22567867	22567868	+	No	0.258406877276357	0.587695932149759	0.124260355029586	0.961572	0.961866	0.000294162	0.991764210553125	0.0072394301314489
SCRI_RS_126734	1H	22837846	22837847	+	No	0.258406877276357	0.587695932149759	0.124260355029586	0.961572	0.961866	0.000294162	0.991764210553125	5.41249319212511e-05
SCRI_RS_154646	1H	519000068	519000069	+	No	0.258774977214586	0.587077720982573	0.443786982248521	0.961572	0.961866	0.000293705	0.991764210553125	-0.00206712770159356
SCRI_RS_236160	1H	519002885	519002886	+	No	0.258774977214586	0.587077720982573	0.443786982248521	0.961572	0.961866	0.000293705	0.991764210553125	-0.000554006579477573
SCRI_RS_13970	Unknown	Unknown	Unknown	Unknown	Unknown	0.259231528396874	0.586312179591232	0.189349112426035	0.961572	0.961865	0.000293141	0.991764210553125	0.00352006734465249
11_10214	2H	672009637	672009638	+	No	0.259319096463883	0.586165500263	0.112426035502959	0.961572	0.961865	0.000293033	0.991764210553125	-0.0229342869715765
SCRI_RS_149726	1H	305524938	305524939	+	No	0.259814641832037	0.585336377944752	0.272189349112426	0.961572	0.961865	0.000292421	0.991764210553125	-0.0178062230734213
SCRI_RS_190844	7H	2610657	2610658	+	No	0.260425783767678	0.584316020128102	0.485207100591716	0.961572	0.961864	0.000291669	0.991764210553125	0.00199517326109344
SCRI_RS_144034	6H	583266909	583266910	+	No	0.260562003284828	0.584088915434118	0.21301775147929	0.961572	0.961864	0.000291502	0.991764210553125	0.0176666920924617
SCRI_RS_7392	2H	713895540	713895541	+	No	0.261309888307087	0.582844155691929	0.254437869822485	0.961572	0.961863	0.000290586	0.991764210553125	0.00183786095294636
SCRI_RS_198603	2H	656021079	656021080	+	No	0.261397173301581	0.582699113106519	0.431952662721893	0.961572	0.961863	0.000290479	0.991764210553125	-0.0252694629743928
SCRI_RS_176680	3H	42999345	42999346	+	No	0.261577083539011	0.582400306710548	0.227810650887574	0.961572	0.961862	0.000290259	0.991764210553125	0.012630864570383
SCRI_RS_209511	7H	64456115	64456116	+	No	0.262086478983534	0.581555383686398	0.476331360946746	0.961572	0.961862	0.000289638	0.991764210553125	-0.00258566034608521
SCRI_RS_205991	7H	614314272	614314392	-	No	0.262157459249258	0.581437780655945	0.224852071005917	0.961572	0.961862	0.000289551	0.991764210553125	0.00159123756020563
SCRI_RS_184542	5H	646078851	646078852	+	No	0.262665111147334	0.580597609141768	0.313609467455621	0.961572	0.961861	0.000288933	0.991764210553125	-0.0169953567019547
SCRI_RS_194148	3H	658352656	658352657	+	No	0.263091236889888	0.579893617264913	0.215976331360947	0.961572	0.961861	0.000288416	0.991764210553125	-0.00837165320263011
11_20236	5H	509768671	509768672	+	No	0.263179299611982	0.579748273180564	0.165680473372781	0.961572	0.961861	0.000288309	0.991764210553125	0.0301763607130852
SCRI_RS_203870	4H	627066941	627067059	-	No	0.263425785001549	0.579341717089467	0.408284023668639	0.961572	0.96186	0.000288011	0.991764210553125	-0.000749604569136864
12_30554	4H	618415678	618415679	+	No	0.263991465093764	0.578410113746078	0.313609467455621	0.961572	0.96186	0.000287326	0.991764210553125	-0.00362255514482968
SCRI_RS_227892	5H	15652544	15652664	+	No	0.264217987858597	0.578037619114361	0.470414201183432	0.961572	0.961859	0.000287053	0.991764210553125	-0.00416309196225484
SCRI_RS_152166	4H	600614908	600614909	+	No	0.264545690612237	0.577499308630391	0.177514792899408	0.961572	0.961859	0.000286658	0.991764210553125	-0.00313173101494613
SCRI_RS_107687	1H	2471872	2471873	+	No	0.264774384358407	0.57712403309151	0.488165680473373	0.961572	0.961859	0.000286383	0.991764210553125	-0.0091899557155557
SCRI_RS_233242	4H	593644484	593644485	+	No	0.264949123681631	0.576837512574869	0.437869822485207	0.961572	0.961858	0.000286172	0.991764210553125	-0.00764682090084534
11_20115	3H	559686530	559686531	+	No	0.26557583131407	0.575811450405406	0.0917159763313609	0.961572	0.961858	0.00028542	0.991764210553125	-0.00586292568550562
12_30631	2H	18521931	18521932	+	No	0.265713677307458	0.575586090202907	0.29585798816568	0.961572	0.961857	0.000285255	0.991764210553125	-0.00315390055766329
11_11398	4H	602782627	602782628	+	No	0.265759118964531	0.575511824648388	0.0710059171597633	0.961572	0.961857	0.0002852	0.991764210553125	0.00207670473901089
11_20193	3H	39504130	39504131	+	No	0.265784321879691	0.575470640857379	0.49112426035503	0.961572	0.961857	0.00028517	0.991764210553125	0.00164147109899204
12_30533	5H	541555119	541555120	+	No	0.26580437923476	0.575437868156928	0.357988165680473	0.961572	0.961857	0.000285146	0.991764210553125	0.00688350271229865
SCRI_RS_170761	5H	15621688	15621808	+	No	0.265965584297227	0.575174557041107	0.485207100591716	0.961572	0.961857	0.000284953	0.991764210553125	-0.0136431335413363
SCRI_RS_123668	5H	645052146	645052147	+	No	0.267238191769368	0.57310147550254	0.431952662721893	0.961572	0.961856	0.000283435	0.991764210553125	-0.00060950439365115
SCRI_RS_218503	5H	645048077	645048078	+	No	0.267238191769368	0.57310147550254	0.431952662721893	0.961572	0.961856	0.000283435	0.991764210553125	-0.00543289032066241
SCRI_RS_224671	5H	645152155	645152156	+	No	0.267238191769368	0.57310147550254	0.431952662721893	0.961572	0.961856	0.000283435	0.991764210553125	-0.0170600227138493
SCRI_RS_149645	Unknown	Unknown	114068150	-	No	0.26726398952753	0.573059553039298	0.384615384615385	0.961572	0.961856	0.000283404	0.991764210553125	-0.0085096988841542
12_31350	7H	6314541	6314542	+	No	0.26744367841525	0.572767663096392	0.272189349112426	0.961572	0.961855	0.000283191	0.991764210553125	0.00542203135410091
11_20620	Unknown	Unknown	Unknown	Unknown	Unknown	0.2677551087347	0.5722622341315	0.437869822485207	0.961572	0.961855	0.000282821	0.991764210553125	-0.00207207502535312
SCRI_RS_140155	6H	500735756	500735757	+	No	0.2677551087347	0.5722622341315	0.437869822485207	0.961572	0.961855	0.000282821	0.991764210553125	-0.0190415631514043
SCRI_RS_9620	Unknown	Unknown	Unknown	Unknown	Unknown	0.2677551087347	0.5722622341315	0.437869822485207	0.961572	0.961855	0.000282821	0.991764210553125	-0.00427847210085019
SCRI_RS_213455	1H	415225482	415225483	+	No	0.267770436503041	0.572237373449236	0.242603550295858	0.961572	0.961855	0.000282803	0.991764210553125	0.019658329707454
SCRI_RS_229636	1H	415229027	415229147	-	No	0.267770436503041	0.572237373449236	0.242603550295858	0.961572	0.961855	0.000282803	0.991764210553125	0.0231958330259658
SCRI_RS_218201	5H	554674297	554674298	+	No	0.267777211230799	0.572226385717727	0.224852071005917	0.961572	0.961855	0.000282795	0.991764210553125	0.00168173606652999
11_10520	1H	376489578	376489579	+	No	0.267809834426864	0.57217347900848	0.331360946745562	0.961572	0.961855	0.000282756	0.991764210553125	0.011751949088648
SCRI_RS_17256	Unknown	Unknown	Unknown	Unknown	Unknown	0.267809834426864	0.57217347900848	0.331360946745562	0.961572	0.961855	0.000282756	0.991764210553125	0.017418145245756
SCRI_RS_116548	1H	24027749	24027750	+	No	0.268208915409743	0.571526790060474	0.467455621301775	0.961572	0.961854	0.000282283	0.991764210553125	-0.00638909510962549
SCRI_RS_184564	Unknown	Unknown	Unknown	Unknown	Unknown	0.268948898088036	0.570330230728728	0.272189349112426	0.961572	0.961854	0.000281409	0.991764210553125	-0.0023379311314784
SCRI_RS_222092	6H	19317958	19317959	+	No	0.269533663047131	0.56938698646009	0.0591715976331361	0.961572	0.961853	0.00028072	0.991764210553125	0.00396467010432389
SCRI_RS_200267	2H	750833921	750833922	+	No	0.27027509668613	0.568193968618874	0.467455621301775	0.961572	0.961852	0.000279849	0.991764210553125	-0.00928106713763555
SCRI_RS_141564	2H	18589428	18589429	+	No	0.270334819161464	0.568098013510289	0.29585798816568	0.961572	0.961852	0.000279779	0.991764210553125	-0.00575306405153242
12_10662	3H	611543683	611543684	+	No	0.271538525539861	0.566168544556162	0.260355029585799	0.961572	0.961851	0.000278371	0.991764210553125	-0.0102812649929547
SCRI_RS_161385	3H	610927011	610927012	+	No	0.271538525539861	0.566168544556162	0.260355029585799	0.961572	0.961851	0.000278371	0.991764210553125	-0.0156615391824744
SCRI_RS_238430	3H	611185183	611185184	+	No	0.271538525539861	0.566168544556162	0.260355029585799	0.961572	0.961851	0.000278371	0.991764210553125	-0.0102812649929547
SCRI_RS_3352	3H	611186310	611186311	+	No	0.271538525539861	0.566168544556162	0.260355029585799	0.961572	0.961851	0.000278371	0.991764210553125	-0.0102812649929547
SCRI_RS_144462	Unknown	Unknown	114386519	+	No	0.27179676379877	0.565755718584774	0.449704142011834	0.961572	0.96185	0.000278071	0.991764210553125	0.098733575141523
11_20534	7H	6621762	6621763	+	No	0.271919453942766	0.565559720556071	0.289940828402367	0.961572	0.96185	0.000277928	0.991764210553125	-0.00235404178238241
SCRI_RS_106435	4H	578666275	578666276	+	No	0.27219473340005	0.565120282062237	0.159763313609467	0.961572	0.96185	0.000277608	0.991764210553125	-0.0242003548773937
11_10509	Unknown	Unknown	52327656	+	No	0.27324517882893	0.563447492055162	0.106508875739645	0.961572	0.961849	0.00027639	0.991764210553125	0.00575015768845333
SCRI_RS_202723	6H	13136770	13136771	+	No	0.273342380480884	0.563293027721675	0.42603550295858	0.961572	0.961848	0.000276277	0.991764210553125	0.00997974917117972
SCRI_RS_187842	5H	42127458	42127459	+	No	0.273343774698086	0.563290812553679	0.307692307692308	0.961572	0.961848	0.000276276	0.991764210553125	-0.08099420715007
SCRI_RS_176006	1H	554709404	554709405	+	No	0.273494651201603	0.563051162845518	0.485207100591716	0.961572	0.961848	0.000276101	0.991764210553125	-0.00823663978735567
11_11528	1H	536947613	536947614	+	No	0.273518033599075	0.563014034469946	0.142011834319527	0.961572	0.961848	0.000276074	0.991764210553125	-0.00544846077536931
11_20908	1H	536887344	536887345	+	No	0.273518033599075	0.563014034469946	0.142011834319527	0.961572	0.961848	0.000276074	0.991764210553125	0.00467478783139086
SCRI_RS_137116	1H	536426484	536426485	+	No	0.273518033599075	0.563014034469946	0.142011834319527	0.961572	0.961848	0.000276074	0.991764210553125	0.00614538996887859
SCRI_RS_194527	3H	687584073	687584074	+	No	0.274010781785044	0.562232348210176	0.443786982248521	0.961572	0.961848	0.000275506	0.991764210553125	-0.00728283066200675
11_11243	7H	623438216	623438217	+	No	0.274043101606574	0.56218112580089	0.260355029585799	0.961572	0.961848	0.000275469	0.991764210553125	-0.0114173899200978
SCRI_RS_12396	Unknown	Unknown	Unknown	Unknown	Unknown	0.274235829575645	0.561875804213052	0.195266272189349	0.961572	0.961847	0.000275247	0.991764210553125	0.00168085532641271
11_21536	5H	370703428	370703429	+	No	0.27431809870228	0.561745537976117	0.284023668639053	0.961572	0.961847	0.000275152	0.991764210553125	-0.0627312349970452
12_31117	5H	370703743	370703744	+	No	0.27431809870228	0.561745537976117	0.284023668639053	0.961572	0.961847	0.000275152	0.991764210553125	-0.00922035923576914
SCRI_RS_88410	5H	370703860	370703980	+	No	0.27431809870228	0.561745537976117	0.284023668639053	0.961572	0.961847	0.000275152	0.991764210553125	-0.08099420715007
SCRI_RS_107367	7H	617945006	617945007	+	No	0.274529455417093	0.561411051436804	0.189349112426035	0.961572	0.961847	0.000274909	0.991764210553125	0.0054697989980923
11_20363	4H	495854079	495854080	+	No	0.275265587360738	0.560248079029834	0.118343195266272	0.961572	0.961846	0.000274064	0.991764210553125	0.0165733153844485
12_10088	4H	494330606	494330607	+	No	0.275265587360738	0.560248079029834	0.118343195266272	0.961572	0.961846	0.000274064	0.991764210553125	-0.0052272676184657
12_30060	4H	495699306	495699307	+	No	0.275265587360738	0.560248079029834	0.118343195266272	0.961572	0.961846	0.000274064	0.991764210553125	-0.0102288276102627
11_10566	2H	739142893	739142894	+	No	0.275305521851447	0.56018507779823	0.363905325443787	0.961572	0.961846	0.000274018	0.991764210553125	-0.0035060302761849
SCRI_RS_230951	2H	738322634	738322635	+	No	0.275305521851447	0.56018507779823	0.363905325443787	0.961572	0.961846	0.000274018	0.991764210553125	-0.0127664412502781
SCRI_RS_740	2H	738323600	738323601	+	No	0.275305521851447	0.56018507779823	0.363905325443787	0.961572	0.961846	0.000274018	0.991764210553125	-0.00713553172681713
11_11031	7H	8172607	8172608	+	No	0.276354032288054	0.558534194235181	0.355029585798817	0.961572	0.961845	0.00027282	0.991764210553125	0.0223324283724651
SCRI_RS_15011	5H	587814196	587814197	+	No	0.276878689784561	0.557710468830519	0.384615384615385	0.961572	0.961844	0.000272222	0.991764210553125	-0.00187866767373635
12_10696	7H	62559294	62559295	+	No	0.277505047273653	0.556729113502884	0.289940828402367	0.961572	0.961844	0.000271511	0.991764210553125	0.00488533460884355
SCRI_RS_179438	4H	586059894	586059895	+	No	0.278135866512417	0.55574300385768	0.355029585798817	0.961572	0.961843	0.000270796	0.991764210553125	0.00654773769201711
11_21443	7H	2962422	2962423	+	No	0.278619082172646	0.55498914276315	0.467455621301775	0.961572	0.961842	0.000270251	0.991764210553125	-0.00294029172073351
SCRI_RS_134358	5H	639614942	639614943	+	No	0.278632380652747	0.554968414395754	0.242603550295858	0.961572	0.961842	0.000270236	0.991764210553125	-0.00891515401599463
SCRI_RS_165400	5H	639992381	639992382	+	No	0.278632380652747	0.554968414395754	0.242603550295858	0.961572	0.961842	0.000270236	0.991764210553125	-0.00891515401599463
SCRI_RS_194371	1H	513076586	513076587	+	No	0.278853599745986	0.554623744790038	0.21301775147929	0.961572	0.961842	0.000269986	0.991764210553125	-0.00315630694967695
12_30969	1H	977915	977916	+	No	0.279164508942677	0.554139795755533	0.319526627218935	0.961572	0.961842	0.000269636	0.991764210553125	0.0145398321583343
SCRI_RS_132067	Unknown	Unknown	53506640	+	No	0.279423335980885	0.553737326695286	0.443786982248521	0.961572	0.961842	0.000269345	0.991764210553125	-0.00391435100027593
SCRI_RS_189861	7H	572629702	572629703	+	No	0.279423335980885	0.553737326695286	0.443786982248521	0.961572	0.961842	0.000269345	0.991764210553125	-0.0100248027447378
12_30591	5H	3152370	3152371	+	No	0.279514925069118	0.553594997430142	0.106508875739645	0.961572	0.961841	0.000269242	0.991764210553125	-0.00365667333608144
11_21362	3H	694560962	694560963	+	No	0.279854945470255	0.553067014033418	0.307692307692308	0.961572	0.961841	0.00026886	0.991764210553125	-0.00288365500455257
11_10994	6H	24667429	24667430	+	No	0.280084844087936	0.552710391023129	0.0591715976331361	0.961572	0.961841	0.000268602	0.991764210553125	0.0214427448954666
SCRI_RS_173490	2H	712195039	712195040	+	No	0.280142500652565	0.55262099899974	0.337278106508876	0.961572	0.961841	0.000268537	0.991764210553125	-0.00868171243928373
11_21038	1H	537362806	537362807	+	No	0.280357855026326	0.552287271394279	0.201183431952663	0.961572	0.96184	0.000268296	0.991764210553125	-0.00544846077536931
11_20366	2H	720345060	720345061	+	No	0.280442999729461	0.55215539614942	0.106508875739645	0.961572	0.96184	0.000268201	0.991764210553125	-0.0054219290977926
12_30690	2H	720339994	720339995	+	No	0.280442999729461	0.55215539614942	0.106508875739645	0.961572	0.96184	0.000268201	0.991764210553125	-0.000685956198140047
SCRI_RS_2552	2H	721999331	721999332	+	No	0.280442999729461	0.55215539614942	0.106508875739645	0.961572	0.96184	0.000268201	0.991764210553125	-0.000685956198140047
SCRI_RS_108543	3H	556525603	556525604	+	No	0.280554547170573	0.55198268794757	0.183431952662722	0.961572	0.96184	0.000268076	0.991764210553125	-0.00208466953336028
SCRI_RS_214130	5H	603835630	603835631	+	No	0.280573807636525	0.551952874041309	0.355029585798817	0.961572	0.96184	0.000268055	0.991764210553125	0.00575836580537725
11_20245	7H	12857616	12860144	-	No	0.280596434700571	0.551917851481947	0.124260355029586	0.961572	0.96184	0.000268029	0.991764210553125	0.00832577113033039
SCRI_RS_144776	2H	569389925	569389926	+	No	0.28063085939871	0.551864573757863	0.378698224852071	0.961572	0.96184	0.000267991	0.991764210553125	0.0214388848216913
12_31095	2H	707538606	707538726	-	No	0.280632396735954	0.551862194635145	0.230769230769231	0.961572	0.96184	0.000267989	0.991764210553125	-0.00313958693732275
SCRI_RS_173131	2H	708254338	708254339	+	No	0.280632396735954	0.551862194635145	0.230769230769231	0.961572	0.96184	0.000267989	0.991764210553125	-0.00313958693732275
SCRI_RS_183974	2H	708231212	708231213	+	No	0.280632396735954	0.551862194635145	0.230769230769231	0.961572	0.96184	0.000267989	0.991764210553125	-0.00313958693732275
SCRI_RS_140091	6H	390756299	390756300	+	No	0.280846480274873	0.551531014575017	0.36094674556213	0.961572	0.96184	0.00026775	0.991764210553125	-0.0151363199329353
SCRI_RS_153707	6H	394064455	394064456	+	No	0.280846480274873	0.551531014575017	0.36094674556213	0.961572	0.96184	0.00026775	0.991764210553125	0.0085723057272844
SCRI_RS_174583	6H	391125323	391125324	+	No	0.280846480274873	0.551531014575017	0.36094674556213	0.961572	0.96184	0.00026775	0.991764210553125	0.0113698341301642
SCRI_RS_182180	6H	391904375	391904376	+	No	0.280846480274873	0.551531014575017	0.36094674556213	0.961572	0.96184	0.00026775	0.991764210553125	0.0113698341301642
SCRI_RS_187697	6H	394066204	394066205	+	No	0.280846480274873	0.551531014575017	0.36094674556213	0.961572	0.96184	0.00026775	0.991764210553125	0.0217764858680312
SCRI_RS_222944	6H	394169639	394169640	+	No	0.280846480274873	0.551531014575017	0.36094674556213	0.961572	0.96184	0.00026775	0.991764210553125	0.0113698341301642
SCRI_RS_209210	6H	488846588	488846589	+	No	0.281516377604954	0.55049633439502	0.349112426035503	0.961572	0.961839	0.000267003	0.991764210553125	-0.0158023868425516
SCRI_RS_149501	7H	48724960	48724961	+	No	0.281888562293283	0.549922545390146	0.0946745562130177	0.961572	0.961839	0.000266588	0.991764210553125	0.0210173771047266
SCRI_RS_223017	7H	48405886	48405887	+	No	0.281888562293283	0.549922545390146	0.0946745562130177	0.961572	0.961839	0.000266588	0.991764210553125	0.0210173771047266
12_31313	4H	24251091	24251092	+	No	0.282161745996726	0.549501865949025	0.224852071005917	0.961572	0.961838	0.000266285	0.991764210553125	-0.0224543895419629
SCRI_RS_231185	3H	45327630	45327631	+	No	0.282254708832501	0.549358804042807	0.254437869822485	0.961572	0.961838	0.000266182	0.991764210553125	-0.00859068270074204
SCRI_RS_193529	5H	596200471	596200472	+	No	0.282805540853596	0.548512085898588	0.455621301775148	0.961572	0.961838	0.000265571	0.991764210553125	0.0129971859714715
SCRI_RS_179268	5H	541383819	541383939	-	No	0.283255864394645	0.547821089945168	0.485207100591716	0.961572	0.961837	0.000265073	0.991764210553125	0.00688350271229865
SCRI_RS_102414	5H	606026986	606026987	+	No	0.28347175088919	0.547490213823007	0.378698224852071	0.961572	0.961837	0.000264834	0.991764210553125	0.0008145771062118
SCRI_RS_148120	5H	605864038	605864039	+	No	0.28347175088919	0.547490213823007	0.378698224852071	0.961572	0.961837	0.000264834	0.991764210553125	0.0075149457770749
SCRI_RS_165578	5H	606312041	606312042	+	No	0.28347175088919	0.547490213823007	0.378698224852071	0.961572	0.961837	0.000264834	0.991764210553125	-0.000714131325366907
SCRI_RS_239399	3H	594139491	594139492	+	No	0.283582996914756	0.547319812161284	0.431952662721893	0.961572	0.961837	0.000264712	0.991764210553125	0.00221359733404825
SCRI_RS_11368	5H	556312417	556312418	+	No	0.283615760228237	0.547269639532764	0.420118343195266	0.961572	0.961837	0.000264675	0.991764210553125	0.018553002308181
SCRI_RS_156633	5H	556315646	556315647	+	No	0.283615760228237	0.547269639532764	0.420118343195266	0.961572	0.961837	0.000264675	0.991764210553125	0.00816690309875412
SCRI_RS_169596	5H	556291232	556291233	+	No	0.283615760228237	0.547269639532764	0.420118343195266	0.961572	0.961837	0.000264675	0.991764210553125	0.0102350660599768
12_10860	4H	27327299	27327300	+	No	0.2838262005269	0.546947516492911	0.210059171597633	0.961572	0.961837	0.000264443	0.991764210553125	0.141816881805426
SCRI_RS_161528	4H	27583730	27583731	+	No	0.2838262005269	0.546947516492911	0.210059171597633	0.961572	0.961837	0.000264443	0.991764210553125	0.0688537590031046
SCRI_RS_6956	4H	27590029	27590030	+	No	0.2838262005269	0.546947516492911	0.210059171597633	0.961572	0.961837	0.000264443	0.991764210553125	-0.0159222368092742
SCRI_RS_154153	2H	766315459	766315460	+	No	0.284094092916851	0.546537796337911	0.408284023668639	0.961572	0.961836	0.000264148	0.991764210553125	-0.0217351441642677
SCRI_RS_196439	Unknown	Unknown	Unknown	Unknown	Unknown	0.284111994666155	0.546510430805891	0.35207100591716	0.961572	0.961836	0.000264129	0.991764210553125	-0.00972835530046723
SCRI_RS_65010	3H	674285161	674285162	+	No	0.284258780410945	0.5462861116002	0.366863905325444	0.961572	0.961836	0.000263967	0.991764210553125	-0.000868880229973001
11_11490	5H	625357285	625357286	+	No	0.284359221333484	0.546132683679396	0.497041420118343	0.961572	0.961836	0.000263857	0.991764210553125	-0.010566552344244
SCRI_RS_204809	5H	625647861	625647862	+	No	0.284359221333484	0.546132683679396	0.497041420118343	0.961572	0.961836	0.000263857	0.991764210553125	0.00776405171927763
SCRI_RS_222839	5H	625351346	625351347	+	No	0.284359221333484	0.546132683679396	0.497041420118343	0.961572	0.961836	0.000263857	0.991764210553125	-0.00273481905605877
SCRI_RS_223166	2H	718333093	718333094	+	No	0.28443115580831	0.546022833910843	0.372781065088757	0.961572	0.961836	0.000263778	0.991764210553125	0.024121905429638
12_30974	7H	650019168	650019169	+	No	0.284655085812107	0.545681052427165	0.112426035502959	0.961572	0.961836	0.000263532	0.991764210553125	-0.000362122162187006
SCRI_RS_14119	7H	650072374	650072375	+	No	0.284655085812107	0.545681052427165	0.112426035502959	0.961572	0.961836	0.000263532	0.991764210553125	-0.00111690922494745
SCRI_RS_224468	3H	676333295	676333296	+	No	0.284671360877993	0.545656222485223	0.443786982248521	0.961572	0.961836	0.000263514	0.991764210553125	-0.00713891151099233
SCRI_RS_152464	1H	12442656	12442657	+	No	0.285341016719576	0.544635795624327	0.420118343195266	0.961572	0.961835	0.000262779	0.991764210553125	-0.000179235303221503
SCRI_RS_238352	6H	575587668	575587669	+	No	0.285437131697196	0.544489531423712	0.236686390532544	0.961572	0.961835	0.000262674	0.991764210553125	0.0240771291646524
SCRI_RS_219608	5H	532483925	532483926	+	No	0.285901083641658	0.543784198546521	0.349112426035503	0.961572	0.961834	0.000262167	0.991764210553125	0.0391522242716746
11_10818	2H	636549210	636549211	+	No	0.28622824310542	0.543287515161635	0.106508875739645	0.961572	0.961834	0.00026181	0.991764210553125	-0.00666190005722456
11_10651	2H	606128866	606128867	+	No	0.286291987138597	0.543190807026219	0.183431952662722	0.961572	0.961834	0.000261741	0.991764210553125	0.0107394525402924
SCRI_RS_156063	2H	605857144	605857145	+	No	0.286291987138597	0.543190807026219	0.183431952662722	0.961572	0.961834	0.000261741	0.991764210553125	0.00347532631712966
SCRI_RS_166168	1H	507630839	507630840	+	No	0.286435693197999	0.542972864880006	0.0769230769230769	0.961572	0.961834	0.000261584	0.991764210553125	-0.0014319996953418
SCRI_RS_231869	1H	506611529	506611530	+	No	0.286435693197999	0.542972864880006	0.0769230769230769	0.961572	0.961834	0.000261584	0.991764210553125	0.00103432194009656
SCRI_RS_8637	2H	765155000	765155001	+	No	0.287119930782835	0.541936659371934	0.396449704142012	0.961572	0.961833	0.00026084	0.991764210553125	0.0666121682734229
SCRI_RS_197371	4H	92763373	92763493	+	No	0.287885575401215	0.540780095040627	0.479289940828402	0.961572	0.961832	0.00026001	0.991764210553125	0.0130016472685384
SCRI_RS_204804	4H	93193183	93193184	+	No	0.287885575401215	0.540780095040627	0.479289940828402	0.961572	0.961832	0.00026001	0.991764210553125	-0.0196021503979864
SCRI_RS_239781	4H	87555298	87555299	+	No	0.287885575401215	0.540780095040627	0.479289940828402	0.961572	0.961832	0.00026001	0.991764210553125	-0.030342403177201
SCRI_RS_168471	2H	739244604	739244605	+	No	0.288265936500538	0.54020667382363	0.381656804733728	0.961572	0.961832	0.000259598	0.991764210553125	-0.0103966098031378
SCRI_RS_222345	5H	47309558	47309559	+	No	0.288370205759903	0.540049612685247	0.420118343195266	0.961572	0.961832	0.000259486	0.991764210553125	-0.0159869129274739
11_20450	Unknown	Unknown	Unknown	Unknown	Unknown	0.288679901662302	0.539583451314984	0.319526627218935	0.961572	0.961831	0.000259151	0.991764210553125	-0.0149767703842372
11_20472	4H	494212244	494212245	+	No	0.288679901662302	0.539583451314984	0.319526627218935	0.961572	0.961831	0.000259151	0.991764210553125	0.0129811548104044
SCRI_RS_9560	6H	343144	343145	+	No	0.289228776124225	0.538758500138759	0.236686390532544	0.961572	0.961831	0.00025856	0.991764210553125	0.00267203241673997
12_30385	4H	629486243	629486244	+	No	0.289257515578639	0.538715348255459	0.0828402366863905	0.961572	0.961831	0.000258529	0.991764210553125	0.00185602006240515
11_11122	7H	148765408	148765409	+	No	0.289444492498435	0.538434709701582	0.230769230769231	0.961572	0.961831	0.000258328	0.991764210553125	0.00155763948714593
11_20827	7H	150246255	150246256	+	No	0.289444492498435	0.538434709701582	0.230769230769231	0.961572	0.961831	0.000258328	0.991764210553125	0.00517764354663086
12_31452	7H	141857069	141857070	+	No	0.289444492498435	0.538434709701582	0.230769230769231	0.961572	0.961831	0.000258328	0.991764210553125	0.0187885826344427
BK_03	7H	127679215	127679216	+	No	0.289444492498435	0.538434709701582	0.230769230769231	0.961572	0.961831	0.000258328	0.991764210553125	-0.0114428293345554
SCRI_RS_108830	7H	143905261	143905262	+	No	0.289444492498435	0.538434709701582	0.230769230769231	0.961572	0.961831	0.000258328	0.991764210553125	-0.00592526260516024
SCRI_RS_124819	7H	147148173	147148174	+	No	0.289444492498435	0.538434709701582	0.230769230769231	0.961572	0.961831	0.000258328	0.991764210553125	-0.00212424933488364
SCRI_RS_127040	7H	146588838	146588839	+	No	0.289444492498435	0.538434709701582	0.230769230769231	0.961572	0.961831	0.000258328	0.991764210553125	0.00816363610647386
SCRI_RS_132654	7H	143693875	143693876	+	No	0.289444492498435	0.538434709701582	0.230769230769231	0.961572	0.961831	0.000258328	0.991764210553125	-0.0144727047190827
SCRI_RS_132722	7H	142394274	142394275	+	No	0.289444492498435	0.538434709701582	0.230769230769231	0.961572	0.961831	0.000258328	0.991764210553125	-0.000161406926054042
SCRI_RS_140553	7H	323685790	323685791	+	No	0.289444492498435	0.538434709701582	0.230769230769231	0.961572	0.961831	0.000258328	0.991764210553125	-0.0124671297016903
SCRI_RS_152074	7H	323864196	323864197	+	No	0.289444492498435	0.538434709701582	0.230769230769231	0.961572	0.961831	0.000258328	0.991764210553125	-0.0164229165166034
SCRI_RS_152696	7H	144114452	144114453	+	No	0.289444492498435	0.538434709701582	0.230769230769231	0.961572	0.961831	0.000258328	0.991764210553125	0.0122759489568125
SCRI_RS_158126	7H	127680000	127680001	+	No	0.289444492498435	0.538434709701582	0.230769230769231	0.961572	0.961831	0.000258328	0.991764210553125	0.00249416765291244
SCRI_RS_158234	7H	131205911	131205912	+	No	0.289444492498435	0.538434709701582	0.230769230769231	0.961572	0.961831	0.000258328	0.991764210553125	0.00888253591256216
SCRI_RS_171588	7H	142391175	142391176	+	No	0.289444492498435	0.538434709701582	0.230769230769231	0.961572	0.961831	0.000258328	0.991764210553125	0.00213249849184649
SCRI_RS_171786	7H	142388985	142388986	+	No	0.289444492498435	0.538434709701582	0.230769230769231	0.961572	0.961831	0.000258328	0.991764210553125	-0.0155337072465045
SCRI_RS_192587	7H	144290321	144290441	+	No	0.289444492498435	0.538434709701582	0.230769230769231	0.961572	0.961831	0.000258328	0.991764210553125	-0.0116890747340221
SCRI_RS_198541	7H	146441147	146441148	+	No	0.289444492498435	0.538434709701582	0.230769230769231	0.961572	0.961831	0.000258328	0.991764210553125	0.00601093381555984
SCRI_RS_207354	7H	146589750	146589751	+	No	0.289444492498435	0.538434709701582	0.230769230769231	0.961572	0.961831	0.000258328	0.991764210553125	0.00707003195566358
SCRI_RS_214366	7H	147048750	147048751	+	No	0.289444492498435	0.538434709701582	0.230769230769231	0.961572	0.961831	0.000258328	0.991764210553125	0.0104144166834885
SCRI_RS_219081	7H	149870946	149870947	+	No	0.289444492498435	0.538434709701582	0.230769230769231	0.961572	0.961831	0.000258328	0.991764210553125	0.0113815330078069
SCRI_RS_235641	7H	149881492	149881493	+	No	0.289444492498435	0.538434709701582	0.230769230769231	0.961572	0.961831	0.000258328	0.991764210553125	-0.00333962214062922
SCRI_RS_232660	1H	22174448	22174742	+	No	0.289674320883181	0.538090002528498	0.497041420118343	0.961572	0.96183	0.000258081	0.991764210553125	-0.00456446672251332
12_30143	7H	48203463	48203464	+	No	0.289767707908222	0.537950014512467	0.254437869822485	0.961572	0.96183	0.000257981	0.991764210553125	0.0210173771047266
SCRI_RS_193044	7H	48201898	48202018	+	No	0.289767707908222	0.537950014512467	0.254437869822485	0.961572	0.96183	0.000257981	0.991764210553125	0.0210173771047266
SCRI_RS_37395	7H	48184125	48184126	+	No	0.289767707908222	0.537950014512467	0.254437869822485	0.961572	0.96183	0.000257981	0.991764210553125	0.0210173771047266
SCRI_RS_204022	4H	325998144	325998145	+	No	0.28985807760434	0.537814592446527	0.363905325443787	0.961572	0.96183	0.000257884	0.991764210553125	-0.00282068820524728
SCRI_RS_127657	4H	14289421	14289422	+	No	0.29022515291444	0.537264951310527	0.0946745562130177	0.961572	0.96183	0.00025749	0.991764210553125	-0.00776263304942404
SCRI_RS_162743	4H	14416138	14416139	+	No	0.29022515291444	0.537264951310527	0.0946745562130177	0.961572	0.96183	0.00025749	0.991764210553125	-0.00138798553234665
12_20649	2H	708566499	708566500	+	No	0.290408234288492	0.53699107373174	0.236686390532544	0.961572	0.961829	0.000257294	0.991764210553125	-0.012125195687986
SCRI_RS_160911	2H	708498276	708498277	+	No	0.290408234288492	0.53699107373174	0.236686390532544	0.961572	0.961829	0.000257294	0.991764210553125	-0.00485738474526443
SCRI_RS_177125	2H	708178346	708178347	+	No	0.290408234288492	0.53699107373174	0.236686390532544	0.961572	0.961829	0.000257294	0.991764210553125	-0.000708783802110702
11_20797	3H	2269335	2269336	+	No	0.29055810298533	0.536767008599857	0.269230769230769	0.961572	0.961829	0.000257134	0.991764210553125	0.00235717551186099
SCRI_RS_196276	2H	11124214	11124215	+	No	0.291049070206989	0.536033783785453	0.455621301775148	0.961572	0.961829	0.00025661	0.991764210553125	0.00118406197725562
SCRI_RS_157113	3H	672925896	672925897	+	No	0.292396282496166	0.534028153265698	0.14792899408284	0.961572	0.961827	0.000255176	0.991764210553125	-0.00239165249513462
12_31284	2H	22398480	22398481	+	No	0.292790610159196	0.533442855282487	0.307692307692308	0.961572	0.961827	0.000254758	0.991764210553125	-0.00928437570109963
SCRI_RS_231244	5H	382295171	382295172	+	No	0.292833181464577	0.533379714121519	0.0976331360946746	0.961572	0.961827	0.000254713	0.991764210553125	0.115719619847368
SCRI_RS_143594	3H	687546374	687546375	+	No	0.292850748324232	0.533353661877888	0.224852071005917	0.961572	0.961827	0.000254694	0.991764210553125	0.00661761316587217
SCRI_RS_154549	3H	687581611	687581612	+	No	0.292850748324232	0.533353661877888	0.224852071005917	0.961572	0.961827	0.000254694	0.991764210553125	0.0108585437155853
SCRI_RS_192640	5H	638828950	638828951	+	No	0.293043814080209	0.533067441793659	0.272189349112426	0.961572	0.961827	0.00025449	0.991764210553125	-0.0246632427588338
SCRI_RS_223732	6H	554913615	554913616	+	No	0.293068346964077	0.533031085284433	0.414201183431953	0.961572	0.961827	0.000254464	0.991764210553125	0.00214681855868548
11_11111	6H	578867877	578868117	+	No	0.293446935463116	0.532470421568393	0.384615384615385	0.961572	0.961826	0.000254064	0.991764210553125	0.00143100235436577
12_30990	4H	623118304	623118305	+	No	0.293532330553293	0.532344057252465	0.180473372781065	0.961572	0.961826	0.000253974	0.991764210553125	0.0225921331439167
SCRI_RS_13262	5H	623480627	623480628	+	No	0.293795951069338	0.531954193706964	0.49112426035503	0.961572	0.961826	0.000253695	0.991764210553125	0.00681915463064797
11_11023	Unknown	Unknown	Unknown	Unknown	Unknown	0.293993125065707	0.531662825305315	0.464497041420118	0.961572	0.961826	0.000253488	0.991764210553125	-0.0192600973277877
11_10971	7H	629696	629697	+	No	0.294152121565558	0.53142801492606	0.437869822485207	0.961572	0.961826	0.00025332	0.991764210553125	0.00887989647162613
11_20523	3H	622002149	622002150	+	No	0.294424371505163	0.531026243342269	0.307692307692308	0.961572	0.961825	0.000253034	0.991764210553125	0.0171271128201624
SCRI_RS_195241	5H	656639088	656639089	+	No	0.294503789634811	0.530909112398449	0.331360946745562	0.961572	0.961825	0.00025295	0.991764210553125	0.0157994061009958
SCRI_RS_187873	7H	636696771	636696772	+	No	0.294776166681419	0.530507633082904	0.443786982248521	0.961572	0.961825	0.000252664	0.991764210553125	-0.00730282157019246
11_10799	6H	25149598	25149599	+	No	0.294818084669668	0.530445879594033	0.337278106508876	0.961572	0.961825	0.00025262	0.991764210553125	-0.00250517009408213
SCRI_RS_237999	1H	431987761	431987762	+	No	0.29509184530793	0.530042791810448	0.248520710059172	0.961572	0.961825	0.000252333	0.991764210553125	0.0363574569200864
SCRI_RS_227472	3H	596710913	596710914	+	No	0.295349171327572	0.529664243321073	0.467455621301775	0.961572	0.961824	0.000252063	0.991764210553125	-0.00192457548109815
SCRI_RS_235849	3H	596708876	596708996	+	No	0.295349171327572	0.529664243321073	0.467455621301775	0.961572	0.961824	0.000252063	0.991764210553125	-0.00364449654443888
SCRI_RS_232881	5H	369569436	369569437	+	No	0.295367828447057	0.529636809934032	0.171597633136095	0.961572	0.961824	0.000252044	0.991764210553125	-0.08099420715007
11_10146	5H	594548247	594548248	+	No	0.296441324614893	0.528061254804632	0.443786982248521	0.961572	0.961823	0.000250922	0.991764210553125	0.00391558768751565
11_20298	5H	594971772	594971773	+	No	0.296441324614893	0.528061254804632	0.443786982248521	0.961572	0.961823	0.000250922	0.991764210553125	0.0324380049569299
12_10267	7H	87946043	87946044	+	No	0.296608206826703	0.527816836685108	0.106508875739645	0.961572	0.961823	0.000250748	0.991764210553125	-0.00998467674435233
SCRI_RS_154140	1H	500583571	500583572	+	No	0.296841564308838	0.527475288412769	0.251479289940828	0.961572	0.961823	0.000250505	0.991764210553125	-0.00921662068139995
SCRI_RS_174459	6H	577087210	577087211	+	No	0.297244731007291	0.526885834992668	0.0591715976331361	0.961572	0.961822	0.000250086	0.991764210553125	-0.00175472413684474
11_20993	7H	34778348	34778349	+	No	0.297289672448036	0.526820177497835	0.29585798816568	0.961572	0.961822	0.000250039	0.991764210553125	-0.00766651655430906
SCRI_RS_179512	5H	18947509	18947510	+	No	0.297482372292588	0.526538763861062	0.171597633136095	0.961572	0.961822	0.000249839	0.991764210553125	0.175541558797704
SCRI_RS_227965	2H	695298283	695298284	+	No	0.297644668384616	0.526301892423093	0.378698224852071	0.961572	0.961822	0.000249671	0.991764210553125	0.00946093145466875
11_20178	4H	600671237	600671238	+	No	0.297869574195344	0.525973855408335	0.142011834319527	0.961572	0.961822	0.000249438	0.991764210553125	0.00926863195491023
11_20044	4H	624939356	624939357	+	No	0.29809824213015	0.52564058497182	0.153846153846154	0.961572	0.961821	0.000249201	0.991764210553125	0.00173670241201762
SCRI_RS_148773	4H	625044073	625044074	+	No	0.29809824213015	0.52564058497182	0.153846153846154	0.961572	0.961821	0.000249201	0.991764210553125	-0.00208453591767466
SCRI_RS_182584	4H	625147888	625147889	+	No	0.29809824213015	0.52564058497182	0.153846153846154	0.961572	0.961821	0.000249201	0.991764210553125	0.0021810915786773
12_30839	4H	494332468	494332469	+	No	0.298120206078931	0.525608587230759	0.337278106508876	0.961572	0.961821	0.000249178	0.991764210553125	0.01911777791247
11_10475	2H	656413916	656413917	+	No	0.298491135371094	0.525068562077608	0.42603550295858	0.961572	0.961821	0.000248795	0.991764210553125	-0.0292905870010145
12_10936	2H	659264767	659264768	+	No	0.298491135371094	0.525068562077608	0.42603550295858	0.961572	0.961821	0.000248795	0.991764210553125	-0.0345843887916999
12_31424	2H	658889841	658889961	+	No	0.298491135371094	0.525068562077608	0.42603550295858	0.961572	0.961821	0.000248795	0.991764210553125	-0.0345843887916999
SCRI_RS_156090	3H	535086406	535086407	+	No	0.298491135371094	0.525068562077608	0.42603550295858	0.961572	0.961821	0.000248795	0.991764210553125	0.00391105069138575
SCRI_RS_157236	2H	661573205	661573206	+	No	0.298491135371094	0.525068562077608	0.42603550295858	0.961572	0.961821	0.000248795	0.991764210553125	-0.0200763523971546
SCRI_RS_159462	2H	656412310	656412311	+	No	0.298491135371094	0.525068562077608	0.42603550295858	0.961572	0.961821	0.000248795	0.991764210553125	-0.0292905870010145
SCRI_RS_160616	2H	657571276	657571277	+	No	0.298491135371094	0.525068562077608	0.42603550295858	0.961572	0.961821	0.000248795	0.991764210553125	-0.0292905870010145
SCRI_RS_160833	2H	657023067	657023068	+	No	0.298491135371094	0.525068562077608	0.42603550295858	0.961572	0.961821	0.000248795	0.991764210553125	-0.0292905870010145
SCRI_RS_172648	2H	657563270	657563271	+	No	0.298491135371094	0.525068562077608	0.42603550295858	0.961572	0.961821	0.000248795	0.991764210553125	-0.0292905870010145
SCRI_RS_174800	Unknown	Unknown	29757314	+	No	0.298491135371094	0.525068562077608	0.42603550295858	0.961572	0.961821	0.000248795	0.991764210553125	0.0111188732844312
SCRI_RS_179213	2H	658837026	658837146	-	No	0.298491135371094	0.525068562077608	0.42603550295858	0.961572	0.961821	0.000248795	0.991764210553125	-0.0292905870010145
SCRI_RS_182039	2H	662300246	662300247	+	No	0.298491135371094	0.525068562077608	0.42603550295858	0.961572	0.961821	0.000248795	0.991764210553125	0.0457410672097467
SCRI_RS_183984	2H	660982405	660982406	+	No	0.298491135371094	0.525068562077608	0.42603550295858	0.961572	0.961821	0.000248795	0.991764210553125	-0.0309053019736893
SCRI_RS_188339	2H	658839181	658839182	+	No	0.298491135371094	0.525068562077608	0.42603550295858	0.961572	0.961821	0.000248795	0.991764210553125	-0.0345843887916999
SCRI_RS_208760	2H	658835120	658835121	+	No	0.298491135371094	0.525068562077608	0.42603550295858	0.961572	0.961821	0.000248795	0.991764210553125	-0.0102242295324686
SCRI_RS_211281	2H	658263285	658263286	+	No	0.298491135371094	0.525068562077608	0.42603550295858	0.961572	0.961821	0.000248795	0.991764210553125	-0.0292905870010145
SCRI_RS_235221	2H	657567690	657567691	+	No	0.298491135371094	0.525068562077608	0.42603550295858	0.961572	0.961821	0.000248795	0.991764210553125	-0.0292905870010145
SCRI_RS_191173	6H	549055029	549055149	+	No	0.298520761081612	0.525025459812184	0.0650887573964497	0.961572	0.961821	0.000248764	0.991764210553125	0.0133823582436889
12_10032	4H	633842683	633842684	+	No	0.29863092436375	0.524865221443107	0.124260355029586	0.961572	0.961821	0.00024865	0.991764210553125	0.0297689008148154
11_21351	2H	663236849	663236850	+	No	0.298847174949658	0.524550845266384	0.461538461538462	0.961572	0.961821	0.000248427	0.991764210553125	0.0251464501125156
SCRI_RS_219568	2H	637284878	637284879	+	No	0.2993536594364	0.523815428470956	0.0650887573964497	0.961572	0.96182	0.000247905	0.991764210553125	-0.0189362865203293
SCRI_RS_220533	Unknown	Unknown	Unknown	Unknown	Unknown	0.2993536594364	0.523815428470956	0.0650887573964497	0.961572	0.96182	0.000247905	0.991764210553125	-0.0189362865203293
11_20892	6H	503880223	503880224	+	No	0.299389811901129	0.52376298258483	0.378698224852071	0.961572	0.96182	0.000247868	0.991764210553125	-0.00619417430425528
11_20654	6H	536785620	536785621	+	No	0.299498801580585	0.523604911064253	0.0591715976331361	0.961572	0.96182	0.000247756	0.991764210553125	0.0064569055539323
SCRI_RS_4931	2H	685486097	685486098	+	No	0.299516009748427	0.523579958718508	0.42603550295858	0.961572	0.96182	0.000247738	0.991764210553125	0.0180572351237061
12_31165	5H	619632955	619632956	+	No	0.299652672149716	0.523381845133516	0.289940828402367	0.961572	0.96182	0.000247598	0.991764210553125	0.013422960502794
11_21303	4H	464028169	464028170	+	No	0.300181603481571	0.522615926853747	0.414201183431953	0.961572	0.961819	0.000247055	0.991764210553125	0.00420501732151024
SCRI_RS_10607	4H	468028613	468028614	+	No	0.300181603481571	0.522615926853747	0.414201183431953	0.961572	0.961819	0.000247055	0.991764210553125	0.0375646809698083
SCRI_RS_94957	4H	465283731	465283851	+	No	0.300181603481571	0.522615926853747	0.414201183431953	0.961572	0.961819	0.000247055	0.991764210553125	0.0277821352647152
11_20089	4H	642587725	642587726	+	No	0.300608514070831	0.52199872314493	0.183431952662722	0.961572	0.961819	0.000246617	0.991764210553125	0.008456436880806
11_10217	5H	623995670	623995671	+	No	0.300782161694636	0.521747923756284	0.42603550295858	0.961572	0.961819	0.000246439	0.991764210553125	0.0101723497500643
11_10589	5H	623949597	623949598	+	No	0.300782161694636	0.521747923756284	0.42603550295858	0.961572	0.961819	0.000246439	0.991764210553125	0.00752772744453978
SCRI_RS_12707	5H	623955357	623955358	+	No	0.300782161694636	0.521747923756284	0.42603550295858	0.961572	0.961819	0.000246439	0.991764210553125	0.00752772744453978
SCRI_RS_153238	5H	623963735	623963736	+	No	0.300782161694636	0.521747923756284	0.42603550295858	0.961572	0.961819	0.000246439	0.991764210553125	-0.00288477112917462
SCRI_RS_182353	5H	624362489	624362490	+	No	0.300782161694636	0.521747923756284	0.42603550295858	0.961572	0.961819	0.000246439	0.991764210553125	0.00281989837822039
11_20441	5H	475429756	475429757	+	No	0.301348583605605	0.520930845456118	0.0591715976331361	0.961572	0.961818	0.000245861	0.991764210553125	-0.0118962642445695
SCRI_RS_128285	1H	22176692	22176693	+	No	0.301449915459357	0.520784833595079	0.497041420118343	0.961572	0.961818	0.000245757	0.991764210553125	0.00840583223907743
SCRI_RS_180847	3H	682742137	682742138	+	No	0.301477263111546	0.520745436019819	0.36094674556213	0.961572	0.961818	0.000245729	0.991764210553125	0.0597849019759451
SCRI_RS_155382	1H	18358066	18358067	+	No	0.301590111807389	0.520582901720984	0.207100591715976	0.961572	0.961818	0.000245614	0.991764210553125	0.0042434346396476
SCRI_RS_15537	Unknown	Unknown	30483829	-	No	0.30302391560394	0.518523094253644	0.207100591715976	0.961572	0.961816	0.000244157	0.991764210553125	-0.0105898611273005
SCRI_RS_168359	5H	3438902	3438903	+	No	0.303038906482801	0.518501609827501	0.14792899408284	0.961572	0.961816	0.000244142	0.991764210553125	0.115719619847368
11_10754	3H	632915273	632915274	+	No	0.303344482773114	0.518063899592463	0.100591715976331	0.961572	0.961816	0.000243833	0.991764210553125	-0.00936341787746642
SCRI_RS_120973	3H	632912593	632912785	-	No	0.303344482773114	0.518063899592463	0.100591715976331	0.961572	0.961816	0.000243833	0.991764210553125	-0.000100289253168739
SCRI_RS_147203	2H	696107772	696107773	+	No	0.304312790220731	0.516679793926578	0.372781065088757	0.961572	0.961815	0.000242855	0.991764210553125	0.00734697305597365
SCRI_RS_154703	2H	696276452	696276453	+	No	0.304312790220731	0.516679793926578	0.372781065088757	0.961572	0.961815	0.000242855	0.991764210553125	0.017910962626047
SCRI_RS_20168	2H	696298439	696298440	+	No	0.304312790220731	0.516679793926578	0.372781065088757	0.961572	0.961815	0.000242855	0.991764210553125	-0.0106247214716859
11_10942	4H	94604681	94604682	+	No	0.304388401742516	0.516571899717459	0.467455621301775	0.961572	0.961815	0.000242779	0.991764210553125	-0.00497703862492926
SCRI_RS_160707	3H	24832950	24832951	+	No	0.30503816378918	0.515645822009979	0.449704142011834	0.961572	0.961814	0.000242125	0.991764210553125	0.0261760651774239
11_10854	1H	533708596	533708597	+	No	0.305733197709022	0.514657401316263	0.230769230769231	0.961572	0.961814	0.000241428	0.991764210553125	-0.00613007006904809
SCRI_RS_235874	2H	642181195	642181196	+	No	0.305847875584112	0.514494531760266	0.100591715976331	0.961572	0.961814	0.000241313	0.991764210553125	-0.0187915309652453
SCRI_RS_11640	6H	10695649	10695650	+	No	0.305862914993442	0.514473176791268	0.0917159763313609	0.961572	0.961813	0.000241298	0.991764210553125	-0.0124329957943701
SCRI_RS_125258	5H	620198735	620198736	+	No	0.30594935378217	0.514350459771252	0.461538461538462	0.961572	0.961813	0.000241212	0.991764210553125	0.013422960502794
SCRI_RS_209963	3H	651020843	651020844	+	No	0.306100944528785	0.514135330307904	0.130177514792899	0.961572	0.961813	0.00024106	0.991764210553125	0.000547002768144011
SCRI_RS_154811	1H	17901721	17902634	-	No	0.306397506671718	0.513714773122724	0.390532544378698	0.961572	0.961813	0.000240764	0.991764210553125	0.00147427014962886
SCRI_RS_144983	4H	189483124	189483125	+	No	0.306428587490471	0.513670720729337	0.29585798816568	0.961572	0.961813	0.000240733	0.991764210553125	0.0245015379477991
SCRI_RS_16811	4H	152199006	152199207	-	No	0.306428587490471	0.513670720729337	0.29585798816568	0.961572	0.961813	0.000240733	0.991764210553125	-0.00377245795971248
SCRI_RS_186944	4H	223960036	223960037	+	No	0.306428587490471	0.513670720729337	0.29585798816568	0.961572	0.961813	0.000240733	0.991764210553125	-0.0097037298437499
SCRI_RS_230472	4H	377150419	377150420	+	No	0.306428587490471	0.513670720729337	0.29585798816568	0.961572	0.961813	0.000240733	0.991764210553125	0.0201836015185108
SCRI_RS_42792	7H	8729097	8729098	+	No	0.306737694075637	0.513232851591176	0.177514792899408	0.961572	0.961813	0.000240424	0.991764210553125	0.0364038147235988
12_10271	4H	616748705	616748706	+	No	0.306894972917458	0.513010225455728	0.171597633136095	0.961572	0.961812	0.000240268	0.991764210553125	-0.0118251391249942
SCRI_RS_160618	2H	676848238	676848239	+	No	0.307048884764424	0.512792475684634	0.14792899408284	0.961572	0.961812	0.000240114	0.991764210553125	-0.0449585455498891
SCRI_RS_137626	7H	65343726	65343727	+	No	0.307489779384007	0.512169315110991	0.378698224852071	0.961572	0.961812	0.000239676	0.991764210553125	-0.00244683389610145
SCRI_RS_175327	4H	580329876	580329877	+	No	0.308262193348367	0.511079735821677	0.0591715976331361	0.961572	0.961811	0.000238909	0.991764210553125	-0.0123308530019131
SCRI_RS_205508	5H	19885671	19885672	+	No	0.308338606013527	0.510972095354682	0.106508875739645	0.961572	0.961811	0.000238833	0.991764210553125	-0.0113938992726617
SCRI_RS_197833	Unknown	Unknown	Unknown	Unknown	Unknown	0.309122346026775	0.509869599254583	0.183431952662722	0.961572	0.96181	0.000238058	0.991764210553125	0.0240022871003021
SCRI_RS_160624	4H	577122061	577122062	+	No	0.309393269828106	0.509489137657679	0.343195266272189	0.961572	0.96181	0.000237791	0.991764210553125	0.0258229910687078
SCRI_RS_218491	4H	577396097	577396098	+	No	0.309393269828106	0.509489137657679	0.343195266272189	0.961572	0.96181	0.000237791	0.991764210553125	0.0258229910687078
11_20121	1H	482407642	482407643	+	No	0.309668951153546	0.509102336841028	0.230769230769231	0.961572	0.96181	0.000237519	0.991764210553125	0.000893780314072501
11_11299	4H	632171834	632171835	+	No	0.309751639750359	0.508986385895732	0.230769230769231	0.961572	0.96181	0.000237438	0.991764210553125	0.0127766855366644
11_20118	6H	546757074	546757075	+	No	0.309831412009429	0.508874553746624	0.396449704142012	0.961572	0.96181	0.000237359	0.991764210553125	-0.00323016994661884
SCRI_RS_128375	3H	695961401	695961402	+	No	0.311495235401117	0.506548591877456	0.301775147928994	0.961572	0.961808	0.000235728	0.991764210553125	0.00179371362173697
SCRI_RS_139876	3H	695724869	695724870	+	No	0.311495235401117	0.506548591877456	0.301775147928994	0.961572	0.961808	0.000235728	0.991764210553125	0.00139733772812178
SCRI_RS_184998	3H	695932789	695932790	+	No	0.311495235401117	0.506548591877456	0.301775147928994	0.961572	0.961808	0.000235728	0.991764210553125	0.0115619502139452
SCRI_RS_173717	5H	481884668	481884669	+	No	0.311522293943487	0.506510867816435	0.177514792899408	0.961572	0.961808	0.000235701	0.991764210553125	-0.0179785398577224
11_10015	6H	552729604	552729605	+	No	0.311789247287446	0.506138866453949	0.236686390532544	0.961572	0.961808	0.00023544	0.991764210553125	0.00935359369759681
SCRI_RS_159133	6H	552733320	552733321	+	No	0.311789247287446	0.506138866453949	0.236686390532544	0.961572	0.961808	0.00023544	0.991764210553125	0.00294680652586976
SCRI_RS_173142	6H	552472607	552472608	+	No	0.311789247287446	0.506138866453949	0.236686390532544	0.961572	0.961808	0.00023544	0.991764210553125	0.00721012173016788
SCRI_RS_12723	5H	573389348	573389349	+	No	0.312623370079368	0.504978559531355	0.414201183431953	0.961572	0.961807	0.000234628	0.991764210553125	-0.023365762681351
11_11486	2H	718986428	718986429	+	No	0.313993698226418	0.503079068019003	0.366863905325444	0.961572	0.961805	0.000233298	0.991764210553125	-0.0054219290977926
SCRI_RS_232700	5H	350389580	350389700	-	No	0.314328308876331	0.502616504012209	0.27810650887574	0.961572	0.961805	0.000232975	0.991764210553125	0.0954203653964214
SCRI_RS_136706	5H	16331239	16331240	+	No	0.314575432730922	0.502275197307164	0.402366863905325	0.961572	0.961805	0.000232737	0.991764210553125	-0.00135156415490201
SCRI_RS_7251	6H	419010526	419010527	+	No	0.314759164548112	0.502021616089898	0.301775147928994	0.961572	0.961805	0.000232559	0.991764210553125	0.0141657468630001
11_21333	1H	407009083	407009084	+	No	0.31492139365611	0.501797835294863	0.224852071005917	0.961572	0.961805	0.000232403	0.991764210553125	0.0355599448521389
11_20686	5H	644819915	644819916	+	No	0.314942166128489	0.501769189820799	0.248520710059172	0.961572	0.961805	0.000232383	0.991764210553125	0.022782653599279
SCRI_RS_155101	5H	644821403	644821404	+	No	0.314942166128489	0.501769189820799	0.248520710059172	0.961572	0.961805	0.000232383	0.991764210553125	0.0208415079177939
11_21035	4H	633031262	633031263	+	No	0.315325989050465	0.501240233387639	0.266272189349112	0.961572	0.961804	0.000232014	0.991764210553125	-0.00233936936274404
SCRI_RS_13871	3H	650047718	650047719	+	No	0.315366469568811	0.501184483661997	0.118343195266272	0.961572	0.961804	0.000231975	0.991764210553125	-0.0142732006061124
SCRI_RS_189161	3H	650050483	650050484	+	No	0.315366469568811	0.501184483661997	0.118343195266272	0.961572	0.961804	0.000231975	0.991764210553125	-0.00818408717532293
SCRI_RS_235770	3H	650698102	650698222	-	No	0.315366469568811	0.501184483661997	0.118343195266272	0.961572	0.961804	0.000231975	0.991764210553125	-0.000873452852829359
11_10331	6H	529091849	529092089	-	No	0.315451059996724	0.501068008914347	0.159763313609467	0.961572	0.961804	0.000231893	0.991764210553125	0.00178971377317794
11_10270	6H	407357293	407357294	+	No	0.31563400194757	0.500816218191424	0.331360946745562	0.961572	0.961804	0.000231718	0.991764210553125	0.0141657468630001
SCRI_RS_140640	6H	407802116	407802117	+	No	0.31563400194757	0.500816218191424	0.331360946745562	0.961572	0.961804	0.000231718	0.991764210553125	0.0141657468630001
SCRI_RS_164341	6H	526938505	526938506	+	No	0.315799715292617	0.500588265863194	0.408284023668639	0.961572	0.961804	0.000231558	0.991764210553125	0.00503113598097116
SCRI_RS_103614	3H	31380493	31380494	+	No	0.315942235925401	0.500392312672793	0.177514792899408	0.961572	0.961804	0.000231422	0.991764210553125	-0.000887192152731586
SCRI_RS_199298	5H	652974146	652974147	+	No	0.316116313442283	0.500153091458263	0.0710059171597633	0.961572	0.961803	0.000231255	0.991764210553125	-0.00957152701448649
11_20495	7H	22774581	22774582	+	No	0.316206538931815	0.500029153402412	0.289940828402367	0.961572	0.961803	0.000231168	0.991764210553125	-0.00318085785693256
11_20010	5H	6354645	6354646	+	No	0.316522328999239	0.499595647355635	0.189349112426035	0.961572	0.961803	0.000230866	0.991764210553125	0.00558814319083467
SCRI_RS_159189	3H	695472604	695472724	+	No	0.317167696866111	0.498711051452775	0.322485207100592	0.961572	0.961802	0.000230249	0.991764210553125	0.00786621586303227
11_20704	3H	508406692	508406693	+	No	0.317539583992961	0.498202128519528	0.236686390532544	0.961572	0.961802	0.000229894	0.991764210553125	-0.00454309898486827
SCRI_RS_143331	3H	511250389	511250390	+	No	0.317539583992961	0.498202128519528	0.236686390532544	0.961572	0.961802	0.000229894	0.991764210553125	0.00927046336437343
SCRI_RS_1799	3H	511251374	511251375	+	No	0.317539583992961	0.498202128519528	0.236686390532544	0.961572	0.961802	0.000229894	0.991764210553125	0.00836041795264464
11_10521	5H	597317333	597317334	+	No	0.317630260048135	0.498078129840939	0.195266272189349	0.961572	0.961802	0.000229808	0.991764210553125	0.00691061309044017
11_11090	5H	595217199	595217200	+	No	0.317630260048135	0.498078129840939	0.195266272189349	0.961572	0.961802	0.000229808	0.991764210553125	-0.0215238956188841
11_21177	5H	595416765	595416766	+	No	0.317630260048135	0.498078129840939	0.195266272189349	0.961572	0.961802	0.000229808	0.991764210553125	0.0129971859714715
11_21247	5H	595204900	595204901	+	No	0.317630260048135	0.498078129840939	0.195266272189349	0.961572	0.961802	0.000229808	0.991764210553125	0.0227571559225908
SCRI_RS_130992	5H	595411192	595411193	+	No	0.317630260048135	0.498078129840939	0.195266272189349	0.961572	0.961802	0.000229808	0.991764210553125	0.0120760669014999
SCRI_RS_147315	5H	595208352	595208472	-	No	0.317630260048135	0.498078129840939	0.195266272189349	0.961572	0.961802	0.000229808	0.991764210553125	0.0227571559225908
SCRI_RS_133224	2H	732734015	732734016	+	No	0.317871443885166	0.497748485360279	0.431952662721893	0.961572	0.961802	0.000229578	0.991764210553125	-0.00437723013237701
SCRI_RS_149233	2H	753283323	753283324	+	No	0.31851232203867	0.496873761790526	0.207100591715976	0.961572	0.961801	0.000228969	0.991764210553125	0.046883960145351
SCRI_RS_218152	6H	554482658	554482778	-	No	0.319427535571134	0.495627649151968	0.301775147928994	0.961572	0.9618	0.000228102	0.991764210553125	-0.0155094092806394
SCRI_RS_206848	5H	540978806	540978807	+	No	0.319650757818076	0.495324261617044	0.497041420118343	0.961572	0.9618	0.000227891	0.991764210553125	0.00771113182418048
SCRI_RS_206867	5H	540972424	540972425	+	No	0.319650757818076	0.495324261617044	0.497041420118343	0.961572	0.9618	0.000227891	0.991764210553125	0.00771113182418048
SCRI_RS_229727	7H	25737927	25737928	+	No	0.320150440210158	0.49464589668001	0.461538461538462	0.961572	0.9618	0.00022742	0.991764210553125	0.000158350761921611
SCRI_RS_138629	1H	548348094	548348095	+	No	0.320956087608398	0.493554382591754	0.420118343195266	0.961572	0.961799	0.000226662	0.991764210553125	-0.00302906789147528
SCRI_RS_234362	6H	555824128	555824248	+	No	0.321064418438915	0.493407821907424	0.136094674556213	0.961572	0.961799	0.00022656	0.991764210553125	0.00555472408814239
SCRI_RS_237913	4H	577574197	577574198	+	No	0.321604673411689	0.492677648909403	0.349112426035503	0.961572	0.961798	0.000226053	0.991764210553125	0.00357145668385783
12_10888	7H	648958897	648958898	+	No	0.321651038693725	0.492615041813046	0.0769230769230769	0.961572	0.961798	0.00022601	0.991764210553125	0.000164272743859328
SCRI_RS_137706	6H	245423623	245423624	+	No	0.322565063057637	0.491382672728027	0.207100591715976	0.961572	0.961797	0.000225155	0.991764210553125	-0.00250517009408213
SCRI_RS_179544	2H	734855503	734855504	+	No	0.322706695346996	0.491192023991539	0.142011834319527	0.961572	0.961797	0.000225023	0.991764210553125	-0.0127312477707164
SCRI_RS_231275	7H	607667474	607667475	+	No	0.322745999014597	0.491139132846679	0.133136094674556	0.961572	0.961797	0.000224986	0.991764210553125	0.0219808640831616
11_20013	4H	643005721	643005961	+	No	0.323026754388359	0.490761506145555	0.189349112426035	0.961572	0.961797	0.000224724	0.991764210553125	0.00436482725854148
SCRI_RS_152371	3H	510843352	510843353	+	No	0.323911570009572	0.489573538863643	0.467455621301775	0.961572	0.961796	0.000223902	0.991764210553125	-0.00619588921472314
12_31285	7H	16918186	16918187	+	No	0.324017415071803	0.489431646996074	0.236686390532544	0.961572	0.961796	0.000223803	0.991764210553125	-0.00172273672069423
11_10939	6H	26471817	26471818	+	No	0.324357292113726	0.488976333931833	0.431952662721893	0.961572	0.961796	0.000223488	0.991764210553125	0.00863042161654448
SCRI_RS_153293	7H	233515220	233515221	+	No	0.324547241318974	0.488722078059706	0.476331360946746	0.961572	0.961796	0.000223312	0.991764210553125	-0.00803145665850025
SCRI_RS_169668	1H	12949523	12949643	+	No	0.324717718482938	0.488494013100451	0.272189349112426	0.961572	0.961795	0.000223155	0.991764210553125	-0.0047057690226211
SCRI_RS_138295	6H	572798307	572798308	+	No	0.32476261580394	0.488433969223015	0.443786982248521	0.961572	0.961795	0.000223113	0.991764210553125	0.0105631876831467
SCRI_RS_235665	6H	547091616	547091617	+	No	0.325134962868462	0.48793632682989	0.366863905325444	0.961572	0.961795	0.000222769	0.991764210553125	0.0182953366784204
SCRI_RS_157866	4H	632649136	632649137	+	No	0.325229384284639	0.487810223052871	0.20414201183432	0.961572	0.961795	0.000222682	0.991764210553125	0.0163093218725407
11_20691	7H	641771595	641771596	+	No	0.32594434982321	0.486856542962097	0.390532544378698	0.961572	0.961794	0.000222023	0.991764210553125	0.00989710611611372
SCRI_RS_206532	1H	548750611	548750612	+	No	0.326211582202454	0.486500623316234	0.384615384615385	0.961572	0.961794	0.000221777	0.991764210553125	0.00768124497699318
11_10707	2H	707268000	707268001	+	No	0.326579077389443	0.486011642212259	0.461538461538462	0.961572	0.961794	0.000221439	0.991764210553125	-0.00313958693732275
SCRI_RS_156220	2H	706967122	706967123	+	No	0.326579077389443	0.486011642212259	0.461538461538462	0.961572	0.961794	0.000221439	0.991764210553125	0.000210458114452194
11_10965	7H	26447530	26447531	+	No	0.326949829429075	0.485518884874182	0.431952662721893	0.961572	0.961793	0.000221099	0.991764210553125	0.00410781162645435
12_30329	7H	26188987	26188988	+	No	0.326949829429075	0.485518884874182	0.431952662721893	0.961572	0.961793	0.000221099	0.991764210553125	0.00938457588927122
SCRI_RS_136856	1H	516793751	516793871	-	No	0.327687164428101	0.484540569686351	0.331360946745562	0.961572	0.961793	0.000220424	0.991764210553125	0.00721387112571392
SCRI_RS_235968	1H	516477441	516477561	+	No	0.327687164428101	0.484540569686351	0.331360946745562	0.961572	0.961793	0.000220424	0.991764210553125	-0.00287403590118629
SCRI_RS_182092	7H	25426753	25426873	-	No	0.327925630756094	0.484224637429705	0.467455621301775	0.961572	0.961792	0.000220206	0.991764210553125	-0.00971712660611956
SCRI_RS_47197	7H	25415864	25415865	+	No	0.327925630756094	0.484224637429705	0.467455621301775	0.961572	0.961792	0.000220206	0.991764210553125	-0.0104686448175926
11_20306	5H	393288681	393288682	+	No	0.32794863016271	0.484194178800728	0.100591715976331	0.961572	0.961792	0.000220185	0.991764210553125	-0.08099420715007
12_30644	5H	391517471	391517472	+	No	0.32794863016271	0.484194178800728	0.100591715976331	0.961572	0.961792	0.000220185	0.991764210553125	-0.08099420715007
SCRI_RS_133042	5H	394033818	394033819	+	No	0.32794863016271	0.484194178800728	0.100591715976331	0.961572	0.961792	0.000220185	0.991764210553125	0.00555109140623244
SCRI_RS_134798	5H	381284600	381284601	+	No	0.32794863016271	0.484194178800728	0.100591715976331	0.961572	0.961792	0.000220185	0.991764210553125	-0.0024978947622003
SCRI_RS_13964	5H	392357650	392357651	+	No	0.32794863016271	0.484194178800728	0.100591715976331	0.961572	0.961792	0.000220185	0.991764210553125	-0.08099420715007
SCRI_RS_147429	5H	392986610	392986611	+	No	0.32794863016271	0.484194178800728	0.100591715976331	0.961572	0.961792	0.000220185	0.991764210553125	-0.0731112089997623
SCRI_RS_153476	5H	379090743	379090744	+	No	0.32794863016271	0.484194178800728	0.100591715976331	0.961572	0.961792	0.000220185	0.991764210553125	0.0357750599650899
SCRI_RS_159056	5H	379234594	379234595	+	No	0.32794863016271	0.484194178800728	0.100591715976331	0.961572	0.961792	0.000220185	0.991764210553125	0.00592906518431846
SCRI_RS_165878	5H	379230436	379230437	+	No	0.32794863016271	0.484194178800728	0.100591715976331	0.961572	0.961792	0.000220185	0.991764210553125	-0.08099420715007
SCRI_RS_171243	5H	388971347	388971348	+	No	0.32794863016271	0.484194178800728	0.100591715976331	0.961572	0.961792	0.000220185	0.991764210553125	-0.08099420715007
SCRI_RS_182177	5H	381686805	381686806	+	No	0.32794863016271	0.484194178800728	0.100591715976331	0.961572	0.961792	0.000220185	0.991764210553125	-0.0817697603924898
SCRI_RS_199682	5H	388973883	388973884	+	No	0.32794863016271	0.484194178800728	0.100591715976331	0.961572	0.961792	0.000220185	0.991764210553125	0.0359198464720976
SCRI_RS_220389	5H	391358292	391358293	+	No	0.32794863016271	0.484194178800728	0.100591715976331	0.961572	0.961792	0.000220185	0.991764210553125	-0.08099420715007
SCRI_RS_223712	5H	379226826	379226827	+	No	0.32794863016271	0.484194178800728	0.100591715976331	0.961572	0.961792	0.000220185	0.991764210553125	-0.08099420715007
SCRI_RS_235638	5H	381688564	381688565	+	No	0.32794863016271	0.484194178800728	0.100591715976331	0.961572	0.961792	0.000220185	0.991764210553125	-0.08099420715007
SCRI_RS_235908	5H	391361217	391361218	+	No	0.32794863016271	0.484194178800728	0.100591715976331	0.961572	0.961792	0.000220185	0.991764210553125	-0.08099420715007
SCRI_RS_75826	5H	388731481	388731482	+	No	0.32794863016271	0.484194178800728	0.100591715976331	0.961572	0.961792	0.000220185	0.991764210553125	-0.08099420715007
SCRI_RS_128147	4H	600036558	600036559	+	No	0.328383987468463	0.48361802793394	0.14792899408284	0.961572	0.961792	0.000219788	0.991764210553125	-0.00564762853173306
SCRI_RS_133377	2H	9641347	9641348	+	No	0.328521123030481	0.483436701231588	0.467455621301775	0.961572	0.961792	0.000219663	0.991764210553125	0.0113125876669073
11_20229	1H	473582513	473582514	+	No	0.329033000167744	0.482760542560573	0.467455621301775	0.961572	0.961791	0.000219197	0.991764210553125	0.0154472844515112
SCRI_RS_100503	1H	411148909	411148910	+	No	0.329087660762825	0.482688401397759	0.230769230769231	0.961572	0.961791	0.000219148	0.991764210553125	0.0363464296824532
SCRI_RS_225107	1H	414865856	414865857	+	No	0.329087660762825	0.482688401397759	0.230769230769231	0.961572	0.961791	0.000219148	0.991764210553125	0.00623891757641104
SCRI_RS_188827	4H	621192463	621192464	+	No	0.329361299150348	0.482327432952778	0.27810650887574	0.961572	0.961791	0.000218899	0.991764210553125	-0.0192935084887722
SCRI_RS_146997	2H	9181389	9181390	+	No	0.330097098624617	0.481358292867072	0.325443786982249	0.961572	0.96179	0.000218232	0.991764210553125	-0.00975786052003969
SCRI_RS_182210	2H	9181668	9181669	+	No	0.330097098624617	0.481358292867072	0.325443786982249	0.961572	0.96179	0.000218232	0.991764210553125	0.0245437955745729
SCRI_RS_190048	2H	9176236	9176237	+	No	0.330097098624617	0.481358292867072	0.325443786982249	0.961572	0.96179	0.000218232	0.991764210553125	0.0055286537099164
11_11328	3H	653294646	653294647	+	No	0.330469282188362	0.480868902883601	0.136094674556213	0.961572	0.96179	0.000217895	0.991764210553125	0.043995260984957
11_20943	2H	747547956	747547957	+	No	0.330748483209365	0.480502138781621	0.230769230769231	0.961572	0.96179	0.000217643	0.991764210553125	0.0461132832715521
SCRI_RS_142007	7H	26816836	26816837	+	No	0.330769350519671	0.480474739496948	0.349112426035503	0.961572	0.96179	0.000217624	0.991764210553125	0.00410781162645435
SCRI_RS_148876	5H	587435545	587435546	+	No	0.330870067023112	0.480342520584776	0.331360946745562	0.961572	0.96179	0.000217534	0.991764210553125	-0.00874062161165057
SCRI_RS_154148	5H	587302358	587302359	+	No	0.330870067023112	0.480342520584776	0.331360946745562	0.961572	0.96179	0.000217534	0.991764210553125	-0.00874062161165057
11_20205	7H	489497015	489497016	+	No	0.331059883376512	0.480093442273494	0.201183431952663	0.961572	0.96179	0.000217362	0.991764210553125	0.0210173771047266
12_10125	7H	489497799	489497800	+	No	0.331059883376512	0.480093442273494	0.201183431952663	0.961572	0.96179	0.000217362	0.991764210553125	0.0210173771047266
12_10982	7H	488307614	488307734	-	No	0.331059883376512	0.480093442273494	0.201183431952663	0.961572	0.96179	0.000217362	0.991764210553125	0.0210173771047266
12_30506	Unknown	Unknown	Unknown	Unknown	Unknown	0.331059883376512	0.480093442273494	0.201183431952663	0.961572	0.96179	0.000217362	0.991764210553125	-0.0124694697005907
SCRI_RS_157504	2H	721997180	721997181	+	No	0.331168263768956	0.479951288826807	0.372781065088757	0.961572	0.961789	0.000217265	0.991764210553125	-0.000685956198140047
SCRI_RS_194202	Unknown	Unknown	Unknown	Unknown	Unknown	0.331168263768956	0.479951288826807	0.372781065088757	0.961572	0.961789	0.000217265	0.991764210553125	0.00286332739779027
12_30456	5H	565946520	565946521	+	No	0.331787766342939	0.479139631294492	0.378698224852071	0.961572	0.961789	0.000216707	0.991764210553125	0.0196939202687645
SCRI_RS_45011	5H	565946145	565946146	+	No	0.331787766342939	0.479139631294492	0.378698224852071	0.961572	0.961789	0.000216707	0.991764210553125	-0.0173570046208624
SCRI_RS_20187	6H	13467556	13467557	+	No	0.33207400408512	0.478765121162466	0.485207100591716	0.961572	0.961789	0.00021645	0.991764210553125	0.00126982938672882
SCRI_RS_150232	5H	590654212	590654213	+	No	0.332270093924704	0.478508745775022	0.452662721893491	0.961572	0.961788	0.000216274	0.991764210553125	0.0227927823289065
SCRI_RS_127785	5H	558935814	558935815	+	No	0.332451147658095	0.478272163477465	0.0650887573964497	0.961572	0.961788	0.000216112	0.991764210553125	0.0210466231146711
SCRI_RS_2824	5H	643314387	643314388	+	No	0.333296184333573	0.477169658233738	0.319526627218935	0.961572	0.961788	0.000215355	0.991764210553125	0.022782653599279
11_10731	2H	701963073	701963243	-	No	0.334804828876654	0.475208286821666	0.325443786982249	0.961572	0.961786	0.000214011	0.991764210553125	-0.00561790773645043
11_10990	2H	702100725	702100965	-	No	0.334804828876654	0.475208286821666	0.325443786982249	0.961572	0.961786	0.000214011	0.991764210553125	-0.013131261590388
11_11043	2H	701937431	701937432	+	No	0.334804828876654	0.475208286821666	0.325443786982249	0.961572	0.961786	0.000214011	0.991764210553125	0.00230479521269444
12_30920	3H	23189958	23189959	+	No	0.335177831632346	0.474724712947842	0.42603550295858	0.961572	0.961786	0.00021368	0.991764210553125	-0.000670681001793128
12_30183	5H	622959216	622959217	+	No	0.335301269335442	0.474564802478324	0.467455621301775	0.961572	0.961786	0.000213571	0.991764210553125	-0.0108119942451594
SCRI_RS_159482	5H	641864936	641864937	+	No	0.335519416752912	0.474282341829888	0.443786982248521	0.961572	0.961786	0.000213378	0.991764210553125	-0.00232968285126844
SCRI_RS_234223	5H	614937577	614937578	+	No	0.335697625711064	0.474051730376145	0.272189349112426	0.961572	0.961785	0.00021322	0.991764210553125	0.00569097968400456
SCRI_RS_120503	3H	608666481	608666482	+	No	0.335889680787187	0.473803338361441	0.106508875739645	0.961572	0.961785	0.00021305	0.991764210553125	-0.00906043750001118
SCRI_RS_143373	7H	27155852	27155853	+	No	0.336339011337219	0.473222756753492	0.337278106508876	0.961572	0.961785	0.000212653	0.991764210553125	-0.00294029172073351
11_10515	3H	606323532	606323533	+	No	0.336415228150139	0.473124353683015	0.165680473372781	0.961572	0.961785	0.000212586	0.991764210553125	0.0134818682199693
11_20252	3H	3868857	3868858	+	No	0.337039492103736	0.472319208333829	0.215976331360947	0.961572	0.961784	0.000212036	0.991764210553125	-0.00511079346688348
11_20300	5H	589903731	589903732	+	No	0.337278789827908	0.472010969069709	0.449704142011834	0.961572	0.961784	0.000211825	0.991764210553125	-0.00803685368737206
SCRI_RS_167563	5H	589927256	589927257	+	No	0.337278789827908	0.472010969069709	0.449704142011834	0.961572	0.961784	0.000211825	0.991764210553125	-0.0357905085547827
SCRI_RS_24549	5H	589904866	589904867	+	No	0.337278789827908	0.472010969069709	0.449704142011834	0.961572	0.961784	0.000211825	0.991764210553125	0.00596485362621024
12_30649	1H	543500490	543500491	+	No	0.337964293871278	0.471129180769108	0.0650887573964497	0.961572	0.961783	0.000211223	0.991764210553125	-0.0102636631308997
SCRI_RS_166209	5H	19035934	19035935	+	No	0.338501824538392	0.470438986107876	0.431952662721893	0.961572	0.961783	0.000210753	0.991764210553125	-0.0141254263398878
SCRI_RS_171997	6H	370428440	370428441	+	No	0.338633080177101	0.47027061906631	0.372781065088757	0.961572	0.961783	0.000210638	0.991764210553125	-0.00713954810635187
SCRI_RS_39834	4H	19182647	19182648	+	No	0.338642896270652	0.470258030179618	0.218934911242604	0.961572	0.961783	0.000210629	0.991764210553125	-0.0148367430811049
SCRI_RS_137825	2H	718431261	718431262	+	No	0.338681380523579	0.470208678637744	0.343195266272189	0.961572	0.961783	0.000210595	0.991764210553125	-0.00549800052249338
11_20997	1H	418582549	418582997	-	No	0.33886710931144	0.469970582055938	0.201183431952663	0.961572	0.961783	0.000210433	0.991764210553125	0.0265361775818747
11_20008	5H	612229115	612229116	+	No	0.338878674124644	0.469955760762521	0.0532544378698225	0.961572	0.961783	0.000210423	0.991764210553125	-0.000425256643211469
11_11147	6H	536786820	536786821	+	No	0.33902909069954	0.469763035164952	0.100591715976331	0.961572	0.961782	0.000210292	0.991764210553125	-0.00930167171463836
11_20262	6H	7898920	7898921	+	No	0.339364079543337	0.469334128081076	0.0710059171597633	0.961572	0.961782	0.000209999	0.991764210553125	-0.00216028327122331
11_21508	5H	315391748	315391749	+	No	0.339560734623993	0.469082535513023	0.272189349112426	0.961572	0.961782	0.000209828	0.991764210553125	-0.00365667333608144
11_20959	1H	533223592	533223593	+	No	0.339801772713545	0.468774359788037	0.236686390532544	0.961572	0.961782	0.000209618	0.991764210553125	-0.000365098727343138
SCRI_RS_238424	2H	103693793	103693794	+	No	0.339885913213504	0.468666834653244	0.171597633136095	0.961572	0.961782	0.000209545	0.991764210553125	0.00877941172075225
SCRI_RS_220780	7H	38050520	38050521	+	No	0.340248935887877	0.468203224357532	0.331360946745562	0.961572	0.961781	0.000209229	0.991764210553125	0.00531737916026032
SCRI_RS_89111	6H	7468363	7468364	+	No	0.34074479745255	0.467570766322043	0.301775147928994	0.961572	0.961781	0.000208799	0.991764210553125	-0.000975227987510152
SCRI_RS_140487	5H	532546551	532546552	+	No	0.341085449726052	0.467136806650845	0.449704142011834	0.961572	0.961781	0.000208503	0.991764210553125	0.0391522242716746
SCRI_RS_149429	2H	710086215	710086216	+	No	0.341148703117431	0.46705627535876	0.396449704142012	0.961572	0.961781	0.000208449	0.991764210553125	-0.00962728200101992
SCRI_RS_151556	2H	710148628	710148629	+	No	0.341148703117431	0.46705627535876	0.396449704142012	0.961572	0.961781	0.000208449	0.991764210553125	0.0021269438584568
12_30477	1H	456209651	456209652	+	No	0.34148903278008	0.46662323950683	0.384615384615385	0.961572	0.96178	0.000208154	0.991764210553125	0.00582051335368305
SCRI_RS_239686	1H	456204191	456204192	+	No	0.34148903278008	0.46662323950683	0.384615384615385	0.961572	0.96178	0.000208154	0.991764210553125	0.0212702602802892
SCRI_RS_130686	4H	83229373	83229374	+	No	0.341705711109918	0.466347762545119	0.36094674556213	0.961572	0.96178	0.000207967	0.991764210553125	-0.0396376425378548
11_20053	6H	512159550	512159551	+	No	0.342140812767171	0.465795117272495	0.224852071005917	0.961572	0.96178	0.000207591	0.991764210553125	0.0248277332793805
SCRI_RS_826	3H	590142670	590142671	+	No	0.342262068771057	0.465641228925859	0.0976331360946746	0.961572	0.96178	0.000207487	0.991764210553125	-0.000712711342202965
11_21000	1H	362148631	362148632	+	No	0.342262280092278	0.465640960781591	0.284023668639053	0.961572	0.96178	0.000207487	0.991764210553125	-0.0138993055952596
SCRI_RS_170542	1H	362152033	362152034	+	No	0.342262280092278	0.465640960781591	0.284023668639053	0.961572	0.96178	0.000207487	0.991764210553125	-0.00949902743013809
SCRI_RS_209824	6H	30634644	30634645	+	No	0.342675561374062	0.465116867087044	0.396449704142012	0.961572	0.961779	0.000207131	0.991764210553125	-0.00345250280224718
SCRI_RS_147278	2H	750745789	750745790	+	No	0.342819070998118	0.464935026308736	0.479289940828402	0.961572	0.961779	0.000207007	0.991764210553125	0.0447658416524064
SCRI_RS_157347	2H	647255075	647255195	-	No	0.343180807422334	0.464477008304817	0.49112426035503	0.961572	0.961779	0.000206696	0.991764210553125	-0.00312724927425734
SCRI_RS_126877	Unknown	Unknown	11673798	+	No	0.343248987930359	0.464390734606599	0.313609467455621	0.961572	0.961779	0.000206638	0.991764210553125	-0.00760807099868543
SCRI_RS_158928	2H	81786028	81786029	+	No	0.343248987930359	0.464390734606599	0.313609467455621	0.961572	0.961779	0.000206638	0.991764210553125	-0.00239901561872102
SCRI_RS_173531	2H	81875568	81875569	+	No	0.343248987930359	0.464390734606599	0.313609467455621	0.961572	0.961779	0.000206638	0.991764210553125	-0.0209705420056707
SCRI_RS_198148	2H	80405046	80405047	+	No	0.343248987930359	0.464390734606599	0.313609467455621	0.961572	0.961779	0.000206638	0.991764210553125	0.00601469688990619
SCRI_RS_198460	2H	80837124	80837125	+	No	0.343248987930359	0.464390734606599	0.313609467455621	0.961572	0.961779	0.000206638	0.991764210553125	0.0238474680372747
SCRI_RS_212484	Unknown	Unknown	11672718	+	No	0.343248987930359	0.464390734606599	0.313609467455621	0.961572	0.961779	0.000206638	0.991764210553125	0.000835187311167829
11_20850	5H	547429860	547429861	+	No	0.343299990890879	0.464326208097818	0.390532544378698	0.961572	0.961779	0.000206594	0.991764210553125	-0.0140640059107682
11_21495	3H	611781404	611781405	+	No	0.343449536682766	0.464137065155225	0.201183431952663	0.961572	0.961779	0.000206466	0.991764210553125	-0.00489303603535518
SCRI_RS_130795	3H	611780949	611780950	+	No	0.343449536682766	0.464137065155225	0.201183431952663	0.961572	0.961779	0.000206466	0.991764210553125	-0.0017276961771131
SCRI_RS_80331	3H	611856132	611856133	+	No	0.343449536682766	0.464137065155225	0.201183431952663	0.961572	0.961779	0.000206466	0.991764210553125	-0.00927483531631879
SCRI_RS_220076	5H	587974344	587974345	+	No	0.344288369485755	0.46307764808671	0.331360946745562	0.961572	0.961778	0.000205747	0.991764210553125	0.0200167179573327
11_20886	6H	5362408	5362409	+	No	0.344319409905479	0.463038494642863	0.230769230769231	0.961572	0.961778	0.00020572	0.991764210553125	0.00911709388674353
SCRI_RS_204607	5H	6038394	6038395	+	No	0.344484207609894	0.462830682914808	0.177514792899408	0.961572	0.961778	0.00020558	0.991764210553125	0.00461070014353027
SCRI_RS_232930	Unknown	Unknown	Unknown	Unknown	Unknown	0.344600887259523	0.462683608688864	0.27810650887574	0.961572	0.961778	0.00020548	0.991764210553125	-0.0108712565997848
12_31500	3H	671180259	671180260	+	No	0.344676839756712	0.462587897630008	0.230769230769231	0.961572	0.961778	0.000205415	0.991764210553125	0.000105567403807072
SCRI_RS_114102	5H	5560124	5560125	+	No	0.344774390577419	0.462465000515442	0.476331360946746	0.961572	0.961778	0.000205332	0.991764210553125	0.0102350660599768
11_20605	3H	682163837	682163838	+	No	0.345158759218632	0.461981100887732	0.485207100591716	0.961572	0.961777	0.000205004	0.991764210553125	0.014556094098225
SCRI_RS_216141	5H	141061262	141061263	+	No	0.345158759218632	0.461981100887732	0.485207100591716	0.961572	0.961777	0.000205004	0.991764210553125	-0.000989965017652139
11_20488	6H	518723087	518723088	+	No	0.345339049325666	0.46175431088366	0.201183431952663	0.961572	0.961777	0.00020485	0.991764210553125	-0.00368216159404255
SCRI_RS_206986	6H	460417426	460417427	+	No	0.345516190117811	0.461531597742492	0.301775147928994	0.961572	0.961777	0.0002047	0.991764210553125	0.00246912964212243
12_31319	1H	513231576	513231577	+	No	0.345717631277678	0.461278471278111	0.218934911242604	0.961572	0.961777	0.000204528	0.991764210553125	0.00871417523012497
SCRI_RS_164437	Unknown	Unknown	Unknown	Unknown	Unknown	0.346758287721553	0.459973150243935	0.189349112426035	0.961572	0.961776	0.000203645	0.991764210553125	-9.18082369025797e-05
SCRI_RS_155078	7H	637406363	637406364	+	No	0.347335802770149	0.459250448062385	0.470414201183432	0.961572	0.961775	0.000203157	0.991764210553125	-0.0166378611320397
11_21504	4H	573531315	573531555	-	No	0.347411164539274	0.459156229009562	0.49112426035503	0.961572	0.961775	0.000203093	0.991764210553125	0.023992830014322
11_21271	6H	560160262	560160263	+	No	0.347716266768473	0.458774991794345	0.399408284023669	0.961572	0.961775	0.000202835	0.991764210553125	0.00424748629666283
SCRI_RS_229693	3H	48645908	48645909	+	No	0.348170442347221	0.458208100738407	0.165680473372781	0.961572	0.961775	0.000202453	0.991764210553125	0.012630864570383
SCRI_RS_210006	5H	655214531	655214532	+	No	0.348212334304521	0.458155849457866	0.402366863905325	0.961572	0.961775	0.000202417	0.991764210553125	0.0118514518835582
12_10016	5H	624444586	624444587	+	No	0.34829891116189	0.458047883213662	0.408284023668639	0.961572	0.961775	0.000202344	0.991764210553125	-0.00141168385744095
SCRI_RS_143179	5H	624175333	624175334	+	No	0.34829891116189	0.458047883213662	0.408284023668639	0.961572	0.961775	0.000202344	0.991764210553125	-0.00628719214000739
SCRI_RS_148696	5H	624176895	624176896	+	No	0.34829891116189	0.458047883213662	0.408284023668639	0.961572	0.961775	0.000202344	0.991764210553125	0.0164195483357616
SCRI_RS_197361	5H	623962997	623962998	+	No	0.34829891116189	0.458047883213662	0.408284023668639	0.961572	0.961775	0.000202344	0.991764210553125	0.00752772744453978
SCRI_RS_208818	5H	623961877	623961878	+	No	0.34829891116189	0.458047883213662	0.408284023668639	0.961572	0.961775	0.000202344	0.991764210553125	-0.0115637960116146
SCRI_RS_151868	3H	673190605	673190606	+	No	0.34875115745592	0.457484342353801	0.144970414201183	0.961572	0.961774	0.000201964	0.991764210553125	0.00291614922025474
SCRI_RS_160512	2H	766317676	766317677	+	No	0.348922970057485	0.457270439434524	0.414201183431953	0.961572	0.961774	0.00020182	0.991764210553125	-0.0433960868758732
SCRI_RS_123065	6H	5002421	5002422	+	No	0.348931720671946	0.457259547930536	0.0650887573964497	0.961572	0.961774	0.000201812	0.991764210553125	-0.0093473613524111
SCRI_RS_169941	6H	4963583	4963584	+	No	0.348931720671946	0.457259547930536	0.0650887573964497	0.961572	0.961774	0.000201812	0.991764210553125	-0.0190415631514043
11_20628	3H	601474414	601474415	+	No	0.34907702824081	0.457078729921173	0.284023668639053	0.961572	0.961774	0.00020169	0.991764210553125	0.00282085808430566
SCRI_RS_119308	5H	569280678	569280679	+	No	0.349392743602479	0.45668611894704	0.461538461538462	0.961572	0.961774	0.000201426	0.991764210553125	-0.0122727551934076
SCRI_RS_120829	5H	569019110	569019111	+	No	0.349392743602479	0.45668611894704	0.461538461538462	0.961572	0.961774	0.000201426	0.991764210553125	-0.00809228095022263
SCRI_RS_235443	5H	568905012	568905013	+	No	0.349392743602479	0.45668611894704	0.461538461538462	0.961572	0.961774	0.000201426	0.991764210553125	-0.00491813032567734
SCRI_RS_13353	Unknown	Unknown	Unknown	Unknown	Unknown	0.349589383431442	0.456441764788068	0.467455621301775	0.961572	0.961773	0.000201261	0.991764210553125	-0.009699510246719
SCRI_RS_165509	Unknown	Unknown	246836055	+	No	0.349970611455516	0.455968423702809	0.304733727810651	0.961572	0.961773	0.000200942	0.991764210553125	0.0144367521643289
11_20975	7H	84124546	84124547	+	No	0.350225488418085	0.455652250381315	0.218934911242604	0.961572	0.961773	0.000200729	0.991764210553125	0.0551731575542362
11_21270	7H	84513918	84514148	+	No	0.350225488418085	0.455652250381315	0.218934911242604	0.961572	0.961773	0.000200729	0.991764210553125	-0.000979988530161791
12_30521	6H	29458361	29458564	+	No	0.350791963800954	0.454950364327883	0.458579881656805	0.961572	0.961772	0.000200256	0.991764210553125	-0.0126367997436319
11_10791	2H	750535067	750535068	+	No	0.351012112763649	0.45467789659501	0.408284023668639	0.961572	0.961772	0.000200073	0.991764210553125	-0.0132371720537776
SCRI_RS_141500	2H	750612711	750612712	+	No	0.351012112763649	0.45467789659501	0.408284023668639	0.961572	0.961772	0.000200073	0.991764210553125	0.0135249028171529
SCRI_RS_238760	2H	700872961	700872962	+	No	0.351342904464477	0.454268812819918	0.378698224852071	0.961572	0.961772	0.000199797	0.991764210553125	0.00230479521269444
SCRI_RS_188314	6H	571857925	571857926	+	No	0.351858776591887	0.453631611673993	0.390532544378698	0.961572	0.961772	0.000199369	0.991764210553125	0.00605752336559817
SCRI_RS_234356	6H	571356210	571356211	+	No	0.351858776591887	0.453631611673993	0.390532544378698	0.961572	0.961772	0.000199369	0.991764210553125	0.00294299107554252
SCRI_RS_162589	6H	545391117	545391118	+	No	0.352227809412303	0.453176358199748	0.414201183431953	0.961572	0.961771	0.000199063	0.991764210553125	-0.00641143600296346
12_30274	3H	630643848	630643849	+	No	0.352418310834562	0.452941534744058	0.136094674556213	0.961572	0.961771	0.000198905	0.991764210553125	0.00100281973573146
SCRI_RS_150063	3H	630686445	630686446	+	No	0.352418310834562	0.452941534744058	0.136094674556213	0.961572	0.961771	0.000198905	0.991764210553125	0.000536204570380505
SCRI_RS_203905	3H	630680390	630680391	+	No	0.352418310834562	0.452941534744058	0.136094674556213	0.961572	0.961771	0.000198905	0.991764210553125	0.000536204570380505
11_10851	7H	16886381	16886382	+	No	0.352632125303938	0.452678125369953	0.218934911242604	0.961572	0.961771	0.000198728	0.991764210553125	0.00220612355769845
12_31144	1H	4653990	4653991	+	No	0.352781838344878	0.452493780993811	0.230769230769231	0.961572	0.961771	0.000198604	0.991764210553125	-0.0173135030054254
12_31169	2H	80076216	80076217	+	No	0.353168830352265	0.452017632963541	0.310650887573964	0.961572	0.96177	0.000198284	0.991764210553125	-0.00239901561872102
SCRI_RS_219896	3H	654496322	654496442	+	No	0.353626951317737	0.451454643086208	0.183431952662722	0.961572	0.96177	0.000197906	0.991764210553125	0.0162940699083265
SCRI_RS_138977	6H	7922708	7922709	+	No	0.353935724762909	0.451075599316823	0.325443786982249	0.961572	0.96177	0.000197651	0.991764210553125	-0.00800707680900814
SCRI_RS_135092	1H	500890923	500890924	+	No	0.354473917921368	0.450415714555797	0.257396449704142	0.961572	0.961769	0.000197209	0.991764210553125	0.000190563754586037
12_31094	5H	5799875	5799876	+	No	0.355394821500257	0.449288904640588	0.272189349112426	0.961572	0.961769	0.000196453	0.991764210553125	-0.00990396668203175
SCRI_RS_181570	Unknown	Unknown	Unknown	Unknown	Unknown	0.355394821500257	0.449288904640588	0.272189349112426	0.961572	0.961769	0.000196453	0.991764210553125	0.00315273259911919
11_20526	5H	542984180	542984419	+	No	0.356118644638139	0.448405288186205	0.14792899408284	0.961572	0.961768	0.000195862	0.991764210553125	-0.0122393074670981
12_31271	5H	542625365	542625366	+	No	0.356118644638139	0.448405288186205	0.14792899408284	0.961572	0.961768	0.000195862	0.991764210553125	0.00319875591230812
SCRI_RS_150410	5H	542613648	542613649	+	No	0.356118644638139	0.448405288186205	0.14792899408284	0.961572	0.961768	0.000195862	0.991764210553125	0.00951323315530317
SCRI_RS_7201	5H	542684032	542684033	+	No	0.356118644638139	0.448405288186205	0.14792899408284	0.961572	0.961768	0.000195862	0.991764210553125	0.00951323315530317
12_31352	5H	659736826	659736827	+	No	0.357024754767159	0.447301670481484	0.165680473372781	0.961572	0.961767	0.000195123	0.991764210553125	0.000751173341996036
11_10526	1H	64113901	64113902	+	No	0.357460617823463	0.446771798349845	0.207100591715976	0.961572	0.961767	0.000194769	0.991764210553125	-0.000525648039911175
12_30683	1H	69960449	69960450	+	No	0.357460617823463	0.446771798349845	0.207100591715976	0.961572	0.961767	0.000194769	0.991764210553125	0.00725683314158232
12_31467	1H	66850934	66850935	+	No	0.357460617823463	0.446771798349845	0.207100591715976	0.961572	0.961767	0.000194769	0.991764210553125	0.00316947973624337
SCRI_RS_151764	1H	67297774	67297775	+	No	0.357460617823463	0.446771798349845	0.207100591715976	0.961572	0.961767	0.000194769	0.991764210553125	-0.00561779730196577
11_20922	2H	610747937	610747938	+	No	0.357893812120023	0.446245810370433	0.384615384615385	0.961572	0.961767	0.000194417	0.991764210553125	0.109777115110774
11_21258	2H	610741736	610741737	+	No	0.357893812120023	0.446245810370433	0.384615384615385	0.961572	0.961767	0.000194417	0.991764210553125	0.161190707905916
SCRI_RS_149088	5H	573767147	573767148	+	No	0.358064643195982	0.446038560928838	0.479289940828402	0.961572	0.961766	0.000194279	0.991764210553125	-0.023365762681351
SCRI_RS_138887	6H	574045230	574045231	+	No	0.358777958896961	0.445174245180485	0.307692307692308	0.961572	0.961766	0.000193701	0.991764210553125	0.0046374032208405
SCRI_RS_14801	2H	74603525	74603526	+	No	0.358858921859016	0.445076251978767	0.218934911242604	0.961572	0.961766	0.000193636	0.991764210553125	0.002714442263823
SCRI_RS_206266	2H	733178053	733178054	+	No	0.359742079792288	0.444008758865629	0.29585798816568	0.961572	0.961765	0.000192924	0.991764210553125	0.00319689911702881
11_10584	3H	624282646	624282647	+	No	0.359803997335624	0.443934016056725	0.479289940828402	0.961572	0.961765	0.000192874	0.991764210553125	-0.00151651480700821
SCRI_RS_139840	2H	720589705	720589706	+	No	0.359919015313487	0.443795208007926	0.136094674556213	0.961572	0.961765	0.000192781	0.991764210553125	-0.0167760229160194
SCRI_RS_223119	2H	721191110	721191111	+	No	0.359919015313487	0.443795208007926	0.136094674556213	0.961572	0.961765	0.000192781	0.991764210553125	-0.00986293541791383
11_10597	1H	37114410	37114411	+	No	0.360676450310241	0.442882213196464	0.218934911242604	0.961572	0.961764	0.000192173	0.991764210553125	-0.00210838003840763
12_31428	3H	1367441	1367442	+	No	0.361417236903699	0.441991138677001	0.186390532544379	0.961572	0.961764	0.000191579	0.991764210553125	-0.00715691833465826
SCRI_RS_213956	Unknown	Unknown	92630774	+	No	0.361423814150553	0.441983235246473	0.183431952662722	0.961572	0.961764	0.000191574	0.991764210553125	-0.00359718835170497
SCRI_RS_188987	2H	22226572	22226573	+	No	0.361672015267291	0.441685093906835	0.372781065088757	0.961572	0.961764	0.000191375	0.991764210553125	-0.0010518393755774
SCRI_RS_136969	2H	732792718	732792719	+	No	0.363282482434859	0.439755543412536	0.27810650887574	0.961572	0.961762	0.000190092	0.991764210553125	0.00352260082581779
12_10198	1H	401043822	401043823	+	No	0.363333834202704	0.439694158087331	0.260355029585799	0.961572	0.961762	0.000190052	0.991764210553125	0.00465210706170183
SCRI_RS_167999	1H	556183464	556183465	+	No	0.363355860229323	0.439667831081746	0.189349112426035	0.961572	0.961762	0.000190034	0.991764210553125	0.000599476079514716
SCRI_RS_14608	5H	664642806	664642807	+	No	0.363608291918632	0.439366221452697	0.254437869822485	0.961572	0.961762	0.000189834	0.991764210553125	-0.00323629376362078
12_10930	5H	535443089	535443090	+	No	0.363717727551499	0.439235530976723	0.112426035502959	0.961572	0.961762	0.000189747	0.991764210553125	-0.0187288823144627
SCRI_RS_202800	5H	657762683	657762684	+	No	0.363846699510408	0.439081560253093	0.195266272189349	0.961572	0.961762	0.000189645	0.991764210553125	0.0143276972085005
11_10438	1H	303518951	303519191	-	No	0.36442057935493	0.438397105771691	0.272189349112426	0.961572	0.961761	0.00018919	0.991764210553125	-0.000634923122561304
SCRI_RS_138556	6H	16986958	16986959	+	No	0.36455760137586	0.438233841877481	0.420118343195266	0.961572	0.961761	0.000189082	0.991764210553125	0.00744372938788729
SCRI_RS_232544	6H	408978354	408978355	+	No	0.364667516229488	0.438102920948899	0.482248520710059	0.961572	0.961761	0.000188995	0.991764210553125	0.0141657468630001
SCRI_RS_176	6H	43318437	43318528	+	No	0.36580374839973	0.436751848610892	0.272189349112426	0.961572	0.96176	0.000188099	0.991764210553125	0.00503630060848081
12_10592	2H	11634499	11634500	+	No	0.365927169721748	0.436605343390783	0.177514792899408	0.961572	0.96176	0.000188002	0.991764210553125	-0.0173222922749119
SCRI_RS_141753	2H	12236846	12236847	+	No	0.365927169721748	0.436605343390783	0.177514792899408	0.961572	0.96176	0.000188002	0.991764210553125	0.0110569651296828
SCRI_RS_224641	2H	12200477	12200478	+	No	0.365927169721748	0.436605343390783	0.177514792899408	0.961572	0.96176	0.000188002	0.991764210553125	0.0075917754220427
SCRI_RS_181575	7H	635736727	635736728	+	No	0.366010343728922	0.436506640941885	0.322485207100592	0.961572	0.96176	0.000187937	0.991764210553125	-0.00730282157019246
SCRI_RS_222698	5H	585875971	585875972	+	No	0.366250305140309	0.436222004806579	0.292899408284024	0.961572	0.96176	0.000187748	0.991764210553125	-0.00970489303290378
12_31498	6H	578295085	578295086	+	No	0.366296688300937	0.436167007786808	0.289940828402367	0.961572	0.96176	0.000187712	0.991764210553125	-0.00811224578501424
SCRI_RS_172331	7H	616345939	616346041	+	No	0.366941640817136	0.435403001378555	0.49112426035503	0.961572	0.961759	0.000187206	0.991764210553125	-0.00572600548912305
SCRI_RS_99965	7H	20076749	20076750	+	No	0.36720018105691	0.435097113331368	0.14792899408284	0.961572	0.961759	0.000187004	0.991764210553125	0.000395307506551035
11_10370	7H	348272948	348272949	+	No	0.36739129240788	0.434871141182151	0.218934911242604	0.961572	0.961759	0.000186854	0.991764210553125	-0.0066205887196702
11_10394	7H	240518944	240518945	+	No	0.36739129240788	0.434871141182151	0.218934911242604	0.961572	0.961759	0.000186854	0.991764210553125	0.0022812287297711
11_20200	7H	354110472	354110473	+	No	0.36739129240788	0.434871141182151	0.218934911242604	0.961572	0.961759	0.000186854	0.991764210553125	0.00136480322180432
11_20828	7H	270644774	270644775	+	No	0.36739129240788	0.434871141182151	0.218934911242604	0.961572	0.961759	0.000186854	0.991764210553125	-0.00537775283737574
11_20893	7H	242564744	242564745	+	No	0.36739129240788	0.434871141182151	0.218934911242604	0.961572	0.961759	0.000186854	0.991764210553125	0.00258384379412746
11_20911	7H	336286440	336287091	+	No	0.36739129240788	0.434871141182151	0.218934911242604	0.961572	0.961759	0.000186854	0.991764210553125	0.00411390280351043
12_10222	7H	251131956	251131957	+	No	0.36739129240788	0.434871141182151	0.218934911242604	0.961572	0.961759	0.000186854	0.991764210553125	0.0126993286248762
12_30053	Unknown	Unknown	Unknown	Unknown	Unknown	0.36739129240788	0.434871141182151	0.218934911242604	0.961572	0.961759	0.000186854	0.991764210553125	0.00359297959221294
12_30389	7H	354115188	354115189	+	No	0.36739129240788	0.434871141182151	0.218934911242604	0.961572	0.961759	0.000186854	0.991764210553125	0.00136480322180432
12_30411	7H	262018069	262018070	+	No	0.36739129240788	0.434871141182151	0.218934911242604	0.961572	0.961759	0.000186854	0.991764210553125	-0.012953390210896
12_30481	7H	228406803	228406804	+	No	0.36739129240788	0.434871141182151	0.218934911242604	0.961572	0.961759	0.000186854	0.991764210553125	-0.00984364992473274
12_30486	7H	235388310	235388311	+	No	0.36739129240788	0.434871141182151	0.218934911242604	0.961572	0.961759	0.000186854	0.991764210553125	0.00699756419999176
12_30544	7H	238658875	238659067	+	No	0.36739129240788	0.434871141182151	0.218934911242604	0.961572	0.961759	0.000186854	0.991764210553125	0.0085149151054793
12_30550	7H	285782375	285782376	+	No	0.36739129240788	0.434871141182151	0.218934911242604	0.961572	0.961759	0.000186854	0.991764210553125	-0.00294029172073351
12_30600	7H	402151330	402151331	+	No	0.36739129240788	0.434871141182151	0.218934911242604	0.961572	0.961759	0.000186854	0.991764210553125	-0.00650734028749866
12_30621	7H	361405806	361405807	+	No	0.36739129240788	0.434871141182151	0.218934911242604	0.961572	0.961759	0.000186854	0.991764210553125	-0.00598315599563648
12_31227	7H	265489644	265489645	+	No	0.36739129240788	0.434871141182151	0.218934911242604	0.961572	0.961759	0.000186854	0.991764210553125	-0.00537775283737574
SCRI_RS_115208	7H	234663611	234663612	+	No	0.36739129240788	0.434871141182151	0.218934911242604	0.961572	0.961759	0.000186854	0.991764210553125	-0.00190646040209685
SCRI_RS_129817	7H	264056162	264056163	+	No	0.36739129240788	0.434871141182151	0.218934911242604	0.961572	0.961759	0.000186854	0.991764210553125	0.00410781162645435
SCRI_RS_132879	7H	237172389	237172390	+	No	0.36739129240788	0.434871141182151	0.218934911242604	0.961572	0.961759	0.000186854	0.991764210553125	0.00497983805689728
SCRI_RS_13354	7H	342080167	342080168	+	No	0.36739129240788	0.434871141182151	0.218934911242604	0.961572	0.961759	0.000186854	0.991764210553125	-0.00358436009992147
SCRI_RS_133777	7H	400830262	400830263	+	No	0.36739129240788	0.434871141182151	0.218934911242604	0.961572	0.961759	0.000186854	0.991764210553125	-0.00240431414931663
SCRI_RS_134797	7H	236134087	236134088	+	No	0.36739129240788	0.434871141182151	0.218934911242604	0.961572	0.961759	0.000186854	0.991764210553125	0.0116825445402355
SCRI_RS_137364	Unknown	Unknown	110187008	-	No	0.36739129240788	0.434871141182151	0.218934911242604	0.961572	0.961759	0.000186854	0.991764210553125	0.0188915933540557
SCRI_RS_13927	7H	253832350	253832351	+	No	0.36739129240788	0.434871141182151	0.218934911242604	0.961572	0.961759	0.000186854	0.991764210553125	-0.0016501530953974
SCRI_RS_141164	7H	243058157	243058158	+	No	0.36739129240788	0.434871141182151	0.218934911242604	0.961572	0.961759	0.000186854	0.991764210553125	-0.00205908116913633
SCRI_RS_148407	7H	238445817	238445818	+	No	0.36739129240788	0.434871141182151	0.218934911242604	0.961572	0.961759	0.000186854	0.991764210553125	0.010123466989171
SCRI_RS_149228	7H	312103579	312103580	+	No	0.36739129240788	0.434871141182151	0.218934911242604	0.961572	0.961759	0.000186854	0.991764210553125	-0.00401070793304825
SCRI_RS_156971	7H	255295763	255295764	+	No	0.36739129240788	0.434871141182151	0.218934911242604	0.961572	0.961759	0.000186854	0.991764210553125	0.00779859971953556
SCRI_RS_160279	7H	287402869	287402989	-	No	0.36739129240788	0.434871141182151	0.218934911242604	0.961572	0.961759	0.000186854	0.991764210553125	0.0170205317263026
SCRI_RS_161359	7H	337265200	337265201	+	No	0.36739129240788	0.434871141182151	0.218934911242604	0.961572	0.961759	0.000186854	0.991764210553125	0.00100134473177604
SCRI_RS_162623	7H	244653805	244653806	+	No	0.36739129240788	0.434871141182151	0.218934911242604	0.961572	0.961759	0.000186854	0.991764210553125	-0.00400877376887365
SCRI_RS_167383	7H	275459661	275459662	+	No	0.36739129240788	0.434871141182151	0.218934911242604	0.961572	0.961759	0.000186854	0.991764210553125	-0.00294029172073351
SCRI_RS_174500	7H	343597336	343597337	+	No	0.36739129240788	0.434871141182151	0.218934911242604	0.961572	0.961759	0.000186854	0.991764210553125	-0.00332711816008668
SCRI_RS_177060	7H	235076564	235076565	+	No	0.36739129240788	0.434871141182151	0.218934911242604	0.961572	0.961759	0.000186854	0.991764210553125	-0.0030114938999759
SCRI_RS_185707	7H	248145549	248145550	+	No	0.36739129240788	0.434871141182151	0.218934911242604	0.961572	0.961759	0.000186854	0.991764210553125	-0.00191490852739662
SCRI_RS_188905	7H	234663611	234663612	+	No	0.36739129240788	0.434871141182151	0.218934911242604	0.961572	0.961759	0.000186854	0.991764210553125	-0.00515142850781558
SCRI_RS_189067	7H	234668400	234668401	+	No	0.36739129240788	0.434871141182151	0.218934911242604	0.961572	0.961759	0.000186854	0.991764210553125	0.011353477355442
SCRI_RS_196678	Unknown	Unknown	248571021	+	No	0.36739129240788	0.434871141182151	0.218934911242604	0.961572	0.961759	0.000186854	0.991764210553125	0.0187343610014068
SCRI_RS_207127	7H	376110174	376110175	+	No	0.36739129240788	0.434871141182151	0.218934911242604	0.961572	0.961759	0.000186854	0.991764210553125	0.00531737916026032
SCRI_RS_212852	7H	308189322	308189323	+	No	0.36739129240788	0.434871141182151	0.218934911242604	0.961572	0.961759	0.000186854	0.991764210553125	-0.00162361123511801
SCRI_RS_214425	7H	367197548	367197668	+	No	0.36739129240788	0.434871141182151	0.218934911242604	0.961572	0.961759	0.000186854	0.991764210553125	0.000800905920186779
SCRI_RS_228070	7H	243548610	243548730	+	No	0.36739129240788	0.434871141182151	0.218934911242604	0.961572	0.961759	0.000186854	0.991764210553125	0.000238696866290411
SCRI_RS_231300	7H	366099567	366099568	+	No	0.36739129240788	0.434871141182151	0.218934911242604	0.961572	0.961759	0.000186854	0.991764210553125	-0.00360541174450191
SCRI_RS_232559	7H	317704405	317704406	+	No	0.36739129240788	0.434871141182151	0.218934911242604	0.961572	0.961759	0.000186854	0.991764210553125	0.0140655991635867
SCRI_RS_236675	7H	250591560	250591561	+	No	0.36739129240788	0.434871141182151	0.218934911242604	0.961572	0.961759	0.000186854	0.991764210553125	0.0104701341333566
SCRI_RS_237881	7H	243844472	243844473	+	No	0.36739129240788	0.434871141182151	0.218934911242604	0.961572	0.961759	0.000186854	0.991764210553125	-0.000160728130140342
SCRI_RS_66459	7H	263805060	263805061	+	No	0.36739129240788	0.434871141182151	0.218934911242604	0.961572	0.961759	0.000186854	0.991764210553125	-0.0152599471221038
SCRI_RS_160506	5H	374503041	374503042	+	No	0.367506385065845	0.434735111070198	0.331360946745562	0.961572	0.961759	0.000186764	0.991764210553125	0.00391105069138575
SCRI_RS_174063	2H	30092626	30092627	+	No	0.367547317559619	0.434686742478538	0.443786982248521	0.961572	0.961759	0.000186732	0.991764210553125	0.000749283131881384
12_30718	4H	616244602	616244603	+	No	0.36800270729148	0.434148986333477	0.159763313609467	0.961572	0.961759	0.000186377	0.991764210553125	-0.0124918816254649
11_21223	7H	641762908	641762909	+	No	0.368096743973432	0.434038024119825	0.165680473372781	0.961572	0.961759	0.000186303	0.991764210553125	0.00932650093818665
SCRI_RS_169134	4H	598643134	598643135	+	No	0.368393818831973	0.4336876653093	0.301775147928994	0.961572	0.961758	0.000186072	0.991764210553125	-0.0015165182412602
11_11436	3H	673608563	673608564	+	No	0.368869085216379	0.433127741310305	0.0887573964497041	0.961572	0.961758	0.000185702	0.991764210553125	0.000174708435224602
SCRI_RS_201075	3H	673609091	673609092	+	No	0.368869085216379	0.433127741310305	0.0887573964497041	0.961572	0.961758	0.000185702	0.991764210553125	0.00483352065930376
SCRI_RS_187	6H	30786658	30786659	+	No	0.368917507663206	0.433070734035599	0.254437869822485	0.961572	0.961758	0.000185664	0.991764210553125	-0.00345250280224718
11_20347	5H	588765188	588765189	+	No	0.368948868450726	0.433033817278264	0.408284023668639	0.961572	0.961758	0.00018564	0.991764210553125	-0.00709967632428743
[truncated: 3,711 more rows]

## Sheet: Ht31
Marker	Chromosome	start	end	strand	other_alignments	P.value	minus LOG10(p)	maf	Rsquare.of.Model.without.SNP	Rsquare.of.Model.with.SNP	Rsquare.of.SNP	FDR_Adjusted_P-values	effect
12_30895	7H	39680381	39680382	+	No	7.689895813319E-10	9.1140795442047	0.230769230769231	0.624789	0.719946	0.0951568	2.19546525470273e-06	-0.102670993043802
12_30894	7H	39680495	39680496	+	No	7.68989581331955E-10	9.11407954420467	0.230769230769231	0.624789	0.719946	0.0951568	2.19546525470273e-06	0.542058771932645
11_10280	3H	638623189	638623190	+	No	4.14952661590973E-07	6.38200144541434	0.207100591715976	0.624789	0.686838	0.0620488	0.000789793232561486	0.0867840301220077
SCRI_RS_150944	6H	43883895	43883896	+	No	1.03369276894952E-06	5.98560852176101	0.325443786982249	0.624789	0.682266	0.0574771	0.00147559642767544	-0.360855604691636
12_10188	3H	638688049	638688050	+	No	1.85456293025246E-06	5.73175842531855	0.207100591715976	0.624789	0.679369	0.0545806	0.00161846970567167	0.0867840301220077
12_31312	5H	47057299	47057300	+	No	1.86328875656642E-06	5.72971983664118	0.307692307692308	0.624789	0.679346	0.0545574	0.00161846970567167	0.202741340214939
11_11141	Unknown	Unknown	Unknown	Unknown	Unknown	2.17719398784138E-06	5.66210287362509	0.218934911242604	0.624789	0.678579	0.0537901	0.00161846970567167	-0.392837114011601
SCRI_RS_138723	3H	632253044	632253662	-	No	2.83444782079071E-06	5.54753153350499	0.272189349112426	0.624789	0.677283	0.052494	0.00161846970567167	-0.164912246645311
SCRI_RS_181071	3H	632321083	632321084	+	No	2.83444782079071E-06	5.54753153350499	0.272189349112426	0.624789	0.677283	0.052494	0.00161846970567167	-0.150538793676386
11_11172	3H	632247045	632247046	+	No	2.83444782079102E-06	5.54753153350494	0.272189349112426	0.624789	0.677283	0.052494	0.00161846970567167	0.335722553348856
12_31525	3H	631827160	631827161	+	No	3.34820436112528E-06	5.47518804225572	0.27810650887574	0.624789	0.676467	0.0516781	0.00173802244563867	0.492988293866217
12_30219	7H	32324876	32324877	+	No	6.96133723127226E-06	5.15730732700158	0.254437869822485	0.624789	0.672906	0.0481174	0.00305763350696651	0.174630687346214
SCRI_RS_214533	7H	32327785	32327786	+	No	6.96133723127226E-06	5.15730732700158	0.254437869822485	0.624789	0.672906	0.0481174	0.00305763350696651	0.39149773589898
SCRI_RS_192686	7H	31486953	31486954	+	No	0.0000190796366679013	4.71942989979062	0.260355029585799	0.624789	0.668066	0.0432777	0.00726298169158137	0.335819963048449
12_30141	7H	31380476	31380477	+	No	0.000019079636667902	4.71942989979061	0.260355029585799	0.624789	0.668066	0.0432777	0.00726298169158137	0.727783779524804
SCRI_RS_124549	6H	567208338	567208339	+	No	0.0000265427747906218	4.57605367780678	0.0828402366863905	0.624789	0.666499	0.0417098	0.00947245275340317	0.0850829883819006
SCRI_RS_155997	1H	528880379	528880380	+	No	0.0000455321850884602	4.34168150741002	0.177514792899408	0.624789	0.663954	0.0391648	0.0145445306391557	-0.151890691870202
12_20775	2H	767940290	767940291	+	No	0.0000505548116884042	4.29623750297558	0.266272189349112	0.624789	0.663463	0.038674	0.0145445306391557	-0.0299098939951374
SCRI_RS_109060	2H	143487845	143487846	+	No	0.0000509440652860017	4.29290640171963	0.0650887573964497	0.624789	0.663427	0.0386381	0.0145445306391557	-0.309283868765595
SCRI_RS_118168	1H	377585383	377585384	+	No	0.0000509440652860095	4.29290640171957	0.0650887573964497	0.624789	0.663427	0.0386381	0.0145445306391557	-0.0658089630107579
SCRI_RS_167578	1H	546273296	546273297	+	No	0.0000789319284666254	4.10274728637261	0.0828402366863905	0.624789	0.661383	0.036594	0.0214619672164015	0.165731495022929
11_10918	3H	630722599	630722600	+	No	0.000143346089663047	3.84361414967197	0.313609467455621	0.624789	0.658622	0.0338335	0.037204825998909	-0.105102778454485
12_10696	7H	62559294	62559295	+	No	0.000160718778882715	3.7939333759519	0.289940828402367	0.624789	0.658096	0.0333076	0.0399001838008827	-0.00452137698582167
12_30444	1H	546757187	546757188	+	No	0.000167736672917715	3.77537197552988	0.0887573964497042	0.624789	0.6579	0.0331114	0.0399073500983398	-0.993029844748028
11_20485	7H	539857511	539857512	+	No	0.000214748725169014	3.66806940562806	0.153846153846154	0.624789	0.656769	0.0319803	0.0470220392653588	0.323090077058918
SCRI_RS_145388	5H	645151239	645151240	+	No	0.000218140510206798	3.66126367543199	0.390532544378698	0.624789	0.656698	0.0319088	0.0470220392653588	-0.00405533599038499
11_21038	1H	537362806	537362807	+	No	0.000222345894950033	3.65297088428119	0.201183431952663	0.624789	0.65661	0.0318216	0.0470220392653588	0.124395997244398
12_10125	7H	489497799	489497800	+	No	0.000289943648257665	3.53768640082113	0.201183431952663	0.624789	0.655402	0.030613	0.0522306630373847	0.142020992720166
12_10982	7H	488307614	488307734	-	No	0.000289943648257665	3.53768640082113	0.201183431952663	0.624789	0.655402	0.030613	0.0522306630373847	0.142020992720166
11_20205	7H	489497015	489497016	+	No	0.000289943648257674	3.53768640082112	0.201183431952663	0.624789	0.655402	0.030613	0.0522306630373847	0.142020992720166
12_30506	Unknown	Unknown	Unknown	Unknown	Unknown	0.000289943648257674	3.53768640082112	0.201183431952663	0.624789	0.655402	0.030613	0.0522306630373847	-0.0920541425982488
12_10447	2H	742025697	742025698	+	No	0.000292711246444187	3.53356059094229	0.331360946745562	0.624789	0.655359	0.0305699	0.0522306630373847	0.327792160298618
12_30710	1H	394416611	394416612	+	No	0.000338053615321634	3.47101441513138	0.0650887573964497	0.624789	0.654706	0.0299169	0.0584547169584331	-0.00866184991130936
11_20126	Unknown	Unknown	Unknown	Unknown	Unknown	0.000349141488811654	3.45699854049734	0.355029585798817	0.624789	0.65456	0.0297708	0.0584547169584331	0.00214501529342392
[truncated: 5,676 more rows]

## Sheet: Ht32
Marker	Chromosome	start	end	strand	other_alignments	P.value	minus LOG10(p)	maf	Rsquare.of.Model.without.SNP	Rsquare.of.Model.with.SNP	Rsquare.of.SNP	FDR_Adjusted_P-values	effect
[truncated: 5,710 more rows]

[truncated: 10 more sheets: Ht34, StL, SB, LD, GFP, HD, MD, HSGFP, HSHD, HSMD]
