# Supplementary material for: Identification of Ideal Allele Combinations for the Adaptation of Spring Barley to Northern Latitudes
Source: Front Plant Sci. 2019 May 3;10:542. doi: 10.3389/fpls.2019.00542 (PMC6510284; doi:10.3389/fpls.2019.00542)
Supplement: Supplementary file 8 [file Table_8.xlsx]

## Sheet: Read me
Table S8. Results from GAPIT with the effect of the marker-trait associations found within each QTL and trait in panel PPP124.
All above Suggestive t	The effect of the marker-trait associations above the suggestive threshold.
Morex info	The physical positions on the barley reference genome (Mascher et al., 2017) retrieved using the online tool BARLEYMAP (http://floresta.eead.csic.es/barleymap/) for the markers above the suggestive threshold.
Thresholds	Threshold values and color coding
Following traits can be found in separate sheets:
Days from sowing to heading (HD)
Accumulated heat sum from sowing to heading (HSHD)
Days from sowing to maturity (MD)
Accumulated heat sum from sowing to maturity (HSMD)
Grain ﬁlling period (registered as the number of days between heading and maturity) (GFP)
The accumulated heat sum in the grain ﬁlling period (HSGFP)
Early vigor (measured as height at growth stage 31, 32, and 34 (Zadoks et al., 1974) (Ht31, Ht32, and Ht34)
Straw length (StL)
Straw breaking (SB)
Lodging (Ld)

## Sheet: All above suggestive t
Trait	QTL	Marker	Chromosome	start	end	strand	other_alignments	P.value	minus LOG10(p)	maf	Rsquare.of.Model.without.SNP	Rsquare.of.Model.with.SNP	Rsquare.of.SNP	FDR_Adjusted_P-values	effect
GFP	QDEV.124.1H-1	12_30336	1H	31676923	31676924	+	No	0.000133382096992565	3.87490245901858	0.451612903225806	0.604084386355772	0.65419812137146	0.0501137350156881	0.162440973751027	-0.268099914862042
GFP	QDEV.124.1H-1	SCRI_RS_114047	1H	31685164	31685165	+	No	0.000133382096992565	3.87490245901858	0.451612903225806	0.604084386355772	0.65419812137146	0.0501137350156881	0.162440973751027	-0.0574441932549767
GFP	QDEV.124.1H-1	SCRI_RS_193392	1H	31685463	31685464	+	No	0.000133382096992565	3.87490245901858	0.451612903225806	0.604084386355772	0.65419812137146	0.0501137350156881	0.162440973751027	0.00971095507249942
MD	QDEV.124.1H-2	11_10985	1H	116969279	116969280	+	No	0.0000285123644382819	4.54496676655865	0.0645161290322581	0.698755201929329	0.745083589818287	0.046328387888958	0.013056070879611	0.0905758257353853
MD	QDEV.124.1H-2	SCRI_RS_236235	1H	347387168	347387169	+	No	0.0000285123644383008	4.54496676655836	0.0645161290322581	0.698755201929329	0.745083589818287	0.046328387888958	0.013056070879611	-0.245798563079745
MD	QDEV.124.1H-2	SCRI_RS_151874	1H	347774796	347774797	+	No	0.0000285123644382819	4.54496676655865	0.0645161290322581	0.698755201929329	0.745083589818287	0.046328387888958	0.013056070879611	-0.225535865918886
MD	QDEV.124.1H-2	12_30592	1H	348209587	348209588	+	No	0.0000285123644383008	4.54496676655836	0.0645161290322581	0.698755201929329	0.745083589818287	0.046328387888958	0.013056070879611	0.302637320964529
MD	QDEV.124.1H-2	11_11484	1H	349489471	349489472	+	No	0.0000285123644383008	4.54496676655836	0.0645161290322581	0.698755201929329	0.745083589818287	0.046328387888958	0.013056070879611	-0.176023311946068
StL	QDEV.124.1H-2	12_10905	1H	529829699	529829700	+	No	6.46025844356682E-06	5.18975010764426	0.0887096774193549	0.444105901300084	0.544615155292489	0.100509253992405	0.0108467739267487	0.144165728307321
HD	QDEV.124.2H-1	SCRI_RS_78277	2H	49982087	49982088	+	No	0.000110842538828827	3.95529353533727	0.100806451612903	0.586558558071461	0.64022082764506	0.0536622695735991	0.0385659379790895	0.114909695949152
MD	QDEV.124.2H-1	SCRI_RS_78277	2H	49982087	49982088	+	No	0.0000795239505514175	4.09950205340872	0.100806451612903	0.698755201929329	0.739603494500802	0.0408482925714729	0.0202288510302929	-0.0466733080474313
HSHD	QDEV.124.2H-1	SCRI_RS_78277	2H	49982087	49982088	+	No	0.000170420468984422	3.76847824388208	0.100806451612903	0.587151433977403	0.637658504969844	0.050507070992441	0.0615998390157634	1.91387816582949
HSMD	QDEV.124.2H-1	SCRI_RS_78277	2H	49982087	49982088	+	No	0.000164418454518811	3.78404943834171	0.100806451612903	0.710048065215385	0.745699609602013	0.035651544386628	0.0352900354024418	-1.07563643953108
Ht34	QDEV.124.2H-1	12_10296	2H	51222231	51222232	+	No	0.0000870250981269142	4.06035547834585	0.0967741935483871	0.816212263113975	0.84084323486021	0.024630971746235	0.0230708115402772	-0.0644897381217788
Ht34	QDEV.124.2H-1	SCRI_RS_137093	2H	51223176	51223177	+	No	0.0000870250981269142	4.06035547834585	0.0967741935483871	0.816212263113975	0.84084323486021	0.024630971746235	0.0230708115402772	0.100373650165324
Ht34	QDEV.124.2H-1	11_10498	2H	82437223	82437224	+	No	0.0000870250981269142	4.06035547834585	0.0967741935483871	0.816212263113975	0.84084323486021	0.024630971746235	0.0230708115402772	-0.122850159003406
Ht34	QDEV.124.2H-1	SCRI_RS_231782	2H	82524459	82524579	+	No	0.0000870250981269142	4.06035547834585	0.0967741935483871	0.816212263113975	0.84084323486021	0.024630971746235	0.0230708115402772	-0.0386314145589779
Ht34	QDEV.124.2H-1	SCRI_RS_151576	2H	83425918	83425919	+	No	0.0000870250981268614	4.06035547834611	0.0967741935483871	0.816212263113975	0.84084323486021	0.024630971746235	0.0230708115402772	-0.0143819021465958
Ht34	QDEV.124.2H-1	11_21005	2H	86580884	86580885	+	No	0.0000870250981268614	4.06035547834611	0.0967741935483871	0.816212263113975	0.84084323486021	0.024630971746235	0.0230708115402772	0.375196617840601
Ht34	QDEV.124.2H-1	11_10234	2H	90242991	90242992	+	No	0.0000870250981269142	4.06035547834585	0.0967741935483871	0.816212263113975	0.84084323486021	0.024630971746235	0.0230708115402772	0.416630602998552
Ht34	QDEV.124.2H-1	11_11054	2H	91940117	91940118	+	No	0.0000870250981269142	4.06035547834585	0.0967741935483871	0.816212263113975	0.84084323486021	0.024630971746235	0.0230708115402772	-0.376530883826717
Ht34	QDEV.124.2H-1	11_20674	2H	93017737	93017738	+	No	0.0000870250981268614	4.06035547834611	0.0967741935483871	0.816212263113975	0.84084323486021	0.024630971746235	0.0230708115402772	0.0765733358940395
Ht34	QDEV.124.2H-1	SCRI_RS_182050	2H	94197823	94197824	+	No	0.0000870250981269142	4.06035547834585	0.0967741935483871	0.816212263113975	0.84084323486021	0.024630971746235	0.0230708115402772	0.377891244837471
Ht34	QDEV.124.2H-1	SCRI_RS_151535	2H	97400153	97400154	+	No	0.0000870250981269142	4.06035547834585	0.0967741935483871	0.816212263113975	0.84084323486021	0.024630971746235	0.0230708115402772	0.104833814629501
MD	QDEV.124.2H-1	11_10638	2H	100641976	100641977	+	No	0.0001348389330925	3.87018469247466	0.112903225806452	0.698755201929329	0.736829053136093	0.038073851206764	0.0234201277926525	-0.0232473574706233
HSMD	QDEV.124.2H-1	11_10638	2H	100641976	100641977	+	No	0.000175154037136863	3.75657984814899	0.112903225806452	0.710048065215385	0.745383218771358	0.0353351535559731	0.0352900354024418	1.32213208324492
Ht34	QDEV.124.2H-1	SCRI_RS_238424	2H	103693793	103693794	+	No	0.0000870250981269142	4.06035547834585	0.0967741935483871	0.816212263113975	0.84084323486021	0.024630971746235	0.0230708115402772	-0.528413080678035
MD	QDEV.124.2H-1	SCRI_RS_175065	2H	103696782	103696783	+	No	0.0001348389330925	3.87018469247466	0.112903225806452	0.698755201929329	0.736829053136093	0.038073851206764	0.0234201277926525	0.0350095386004909
HSMD	QDEV.124.2H-1	SCRI_RS_175065	2H	103696782	103696783	+	No	0.000175154037136863	3.75657984814899	0.112903225806452	0.710048065215385	0.745383218771358	0.0353351535559731	0.0352900354024418	-0.179530565510504
MD	QDEV.124.2H-1	11_10733	2H	107638980	107638981	+	No	0.0001348389330925	3.87018469247466	0.112903225806452	0.698755201929329	0.736829053136093	0.038073851206764	0.0234201277926525	-0.132963038064148
HSMD	QDEV.124.2H-1	11_10733	2H	107638980	107638981	+	No	0.000175154037136863	3.75657984814899	0.112903225806452	0.710048065215385	0.745383218771358	0.0353351535559731	0.0352900354024418	-1.90783334664138
MD	QDEV.124.2H-1	12_30259	2H	108258950	108258951	+	No	0.0001348389330925	3.87018469247466	0.112903225806452	0.698755201929329	0.736829053136093	0.038073851206764	0.0234201277926525	0.102292134896409
HSMD	QDEV.124.2H-1	12_30259	2H	108258950	108258951	+	No	0.000175154037136863	3.75657984814899	0.112903225806452	0.710048065215385	0.745383218771358	0.0353351535559731	0.0352900354024418	2.7470719483249
MD	QDEV.124.2H-1	11_10325	2H	108479511	108479512	+	No	0.0001348389330925	3.87018469247466	0.112903225806452	0.698755201929329	0.736829053136093	0.038073851206764	0.0234201277926525	0.0917268330757111
HSMD	QDEV.124.2H-1	11_10325	2H	108479511	108479512	+	No	0.000175154037136863	3.75657984814899	0.112903225806452	0.710048065215385	0.745383218771358	0.0353351535559731	0.0352900354024418	0.881736315012859
MD	QDEV.124.2H-1	SCRI_RS_154617	2H	108976611	108976731	+	No	0.0001348389330925	3.87018469247466	0.112903225806452	0.698755201929329	0.736829053136093	0.038073851206764	0.0234201277926525	0.0232473574706376
HSMD	QDEV.124.2H-1	SCRI_RS_154617	2H	108976611	108976731	+	No	0.000175154037136863	3.75657984814899	0.112903225806452	0.710048065215385	0.745383218771358	0.0353351535559731	0.0352900354024418	-0.991919591842816
StL	QDEV.124.2H-1	SCRI_RS_235874	2H	642181195	642181196	+	No	6.46025844356435E-06	5.18975010764443	0.0887096774193548	0.444105901300084	0.544615155292489	0.100509253992405	0.0108467739267487	-0.0949852075170448
Ht32	QDEV.124.2H-1	SCRI_RS_6458	2H	724986423	724986424	+	No	0.0000497066724202091	4.30358530944021	0.153225806451613	0.753468920053371	0.788940734642734	0.035471814589363	0.0357675012829419	-0.00731349813749205
Ht34	QDEV.124.2H-1	SCRI_RS_6458	2H	724986423	724986424	+	No	0.0000295562716454244	4.52935035058645	0.153225806451613	0.816212263113975	0.84435852619075	0.028146263076775	0.0230708115402772	-0.0160170717117865
Ht31	QDEV.124.2H-1	11_20895	2H	727211279	727211280	+	No	3.55299553872408E-06	5.44940533782695	0.467741935483871	0.696182059739527	0.754488150784009	0.058306091044482	0.00894821926427784	0.110934392683259
Ht32	QDEV.124.2H-1	11_20895	2H	727211279	727211280	+	No	4.68412118546965E-08	7.32937187758346	0.137096774193548	0.753468920053371	0.821542620919706	0.068073700866335	0.000117969592056053	-0.275702659774652
Ht34	QDEV.124.2H-1	11_20895	2H	727211279	727211280	+	No	9.58405617514508E-09	8.01845064941177	0.137096774193548	0.816212263113975	0.87294390624047	0.056731643126495	2.41374454771201e-05	-0.0583105008827118
Ht31	QDEV.124.2H-1	12_10579	2H	727570263	727570264	+	No	3.55299553872457E-06	5.44940533782689	0.467741935483871	0.696182059739527	0.754488150784009	0.058306091044482	0.00894821926427784	-0.391578619099874
Ht32	QDEV.124.2H-1	12_10579	2H	727570263	727570264	+	No	4.68412118546274E-08	7.3293718775841	0.137096774193548	0.753468920053371	0.821542620919706	0.068073700866335	0.000117969592056053	0.285286578460024
Ht34	QDEV.124.2H-1	12_10579	2H	727570263	727570264	+	No	9.58405617515191E-09	8.01845064941146	0.137096774193548	0.816212263113975	0.87294390624047	0.056731643126495	2.41374454771201e-05	-0.523515282028939
Ht31	QDEV.124.2H-1	12_31461	2H	735736634	735736635	+	No	0.0000858851480929732	4.06608193115054	0.467741935483871	0.696182059739527	0.736969459765542	0.040787400026015	0.108150872736077	-0.0689827638039731
Ht32	QDEV.124.2H-1	12_31461	2H	735736634	735736635	+	No	2.97529583836121E-06	5.52646984520264	0.133064516129032	0.753468920053371	0.80159963334013	0.048130713286759	0.00299731302756508	0.0186103124397761
Ht34	QDEV.124.2H-1	12_31461	2H	735736634	735736635	+	No	2.54451582903447E-06	5.59439484310433	0.133064516129032	0.816212263113975	0.852633096475663	0.036420833361688	0.00305743546457314	-0.185949085623577
Ht31	QDEV.124.2H-1	12_10623	2H	738343208	738343209	+	No	0.0000674291828551844	4.17115210331661	0.467741935483871	0.696182059739527	0.738260153584051	0.042078093844524	0.108150872736077	-0.500671514882043
Ht32	QDEV.124.2H-1	12_10623	2H	738343208	738343209	+	No	2.58859148236482E-07	6.58693648218524	0.116935483870968	0.753468920053371	0.81314611525282	0.059677195199449	0.000434624509889053	-0.531121052637047
Ht34	QDEV.124.2H-1	12_10623	2H	738343208	738343209	+	No	1.92638439737805E-07	6.71525704794722	0.116935483870968	0.816212263113975	0.861769448031138	0.045557184917163	0.000323439940319775	-0.869220565164255
Ht32	QDEV.124.2H-1	12_10447	2H	742025697	742025698	+	No	1.90763231069292E-06	5.71950533027423	0.120967741935484	0.753468920053371	0.803662348350485	0.050193428297114	0.00240218598724006	0.204911358039197
Ht34	QDEV.124.2H-1	12_10447	2H	742025697	742025698	+	No	3.03497663745597E-06	5.51784464767373	0.120967741935484	0.816212263113975	0.852025072747559	0.035812809633584	0.00305743546457314	0.184090996877217
Ht31	QDEV.124.2H-1	11_21453	2H	755079269	755079270	+	No	0.000193384141382522	3.71357914345081	0.467741935483871	0.696182059739527	0.732688995405745	0.036506935666218	0.162345986690627	-0.0431887520364498
Ht31	QDEV.124.2H-1	11_21099	2H	755094798	755094799	+	No	0.000193384141382522	3.71357914345081	0.467741935483871	0.696182059739527	0.732688995405745	0.036506935666218	0.162345986690627	-0.0395030457583658
HD	QDEV.124.3H-1	SCRI_RS_193132	3H	626797877	626797878	+	No	3.60075196282802E-06	5.44360679389814	0.0806451612903226	0.586558558071461	0.665799527808586	0.079240969737125	0.00604566254558836	0.0357271605430363
MD	QDEV.124.3H-1	SCRI_RS_193132	3H	626797877	626797878	+	No	0.0000521460928158696	4.28277822668284	0.0806451612903226	0.698755201929329	0.74184381714582	0.043088615216491	0.0175106579675731	-0.0171926767295858
HSHD	QDEV.124.3H-1	SCRI_RS_193132	3H	626797877	626797878	+	No	5.69376067188247E-06	5.24460079167892	0.0806451612903226	0.587151433977403	0.66276118067789	0.075609746700487	0.00955982416809417	0.602036712739903
HSMD	QDEV.124.3H-1	SCRI_RS_193132	3H	626797877	626797878	+	No	0.000119574740964925	3.92236055126825	0.0806451612903226	0.710048065215385	0.74729950232371	0.037251437108325	0.0352900354024418	0.00299942017454669
HD	QDEV.124.3H-1	SCRI_RS_151711	3H	626800805	626800806	+	No	3.60075196282809E-06	5.44360679389813	0.0806451612903226	0.586558558071461	0.665799527808586	0.079240969737125	0.00604566254558836	-0.127790318438528
MD	QDEV.124.3H-1	SCRI_RS_151711	3H	626800805	626800806	+	No	0.0000521460928158819	4.28277822668274	0.0806451612903226	0.698755201929329	0.74184381714582	0.043088615216491	0.0175106579675731	-0.0223777584160416
HSHD	QDEV.124.3H-1	SCRI_RS_151711	3H	626800805	626800806	+	No	5.69376067188456E-06	5.24460079167876	0.0806451612903226	0.587151433977403	0.66276118067789	0.075609746700487	0.00955982416809417	-1.98606102660142
HSMD	QDEV.124.3H-1	SCRI_RS_151711	3H	626800805	626800806	+	No	0.000119574740964906	3.92236055126832	0.0806451612903226	0.710048065215385	0.74729950232371	0.037251437108325	0.0352900354024418	0.00299942017454669
HD	QDEV.124.3H-1	SCRI_RS_164290	3H	627055629	627055630	+	No	3.60075196282809E-06	5.44360679389813	0.0806451612903226	0.586558558071461	0.665799527808586	0.079240969737125	0.00604566254558836	0.0357271605430363
MD	QDEV.124.3H-1	SCRI_RS_164290	3H	627055629	627055630	+	No	0.0000521460928158819	4.28277822668274	0.0806451612903226	0.698755201929329	0.74184381714582	0.043088615216491	0.0175106579675731	-0.0171926767295858
HSHD	QDEV.124.3H-1	SCRI_RS_164290	3H	627055629	627055630	+	No	5.69376067188456E-06	5.24460079167876	0.0806451612903226	0.587151433977403	0.66276118067789	0.075609746700487	0.00955982416809417	0.602036712739903
HSMD	QDEV.124.3H-1	SCRI_RS_164290	3H	627055629	627055630	+	No	0.000119574740964906	3.92236055126832	0.0806451612903226	0.710048065215385	0.74729950232371	0.037251437108325	0.0352900354024418	0.966782613410942
HD	QDEV.124.3H-2	12_11154	3H	654554805	654554806	+	No	0.000176001828829444	3.75448281942216	0.0645161290322581	0.586558558071461	0.636908415461676	0.050349857390215	0.0521483065772888	0.0312203915733136
MD	QDEV.124.3H-2	12_11154	3H	654554805	654554806	+	No	0.0000366462741666388	4.43597017357737	0.0645161290322581	0.698755201929329	0.743731809423827	0.0449766074944979	0.0153822735814466	0.176434244583646
HSMD	QDEV.124.3H-2	12_11154	3H	654554805	654554806	+	No	0.0000209013075472728	4.67982654437685	0.0645161290322581	0.710048065215385	0.756258876700911	0.046210811485526	0.0181837428489685	2.9179145510916
MD	QDEV.124.4H-1	11_20454	4H	622965542	622965543	+	No	0.000134838933092293	3.87018469247532	0.112903225806452	0.698755201929329	0.736829053136093	0.038073851206764	0.0234201277926525	0.0594160907425874
HSMD	QDEV.124.4H-1	11_20454	4H	622965542	622965543	+	No	0.000175154037137392	3.75657984814768	0.112903225806452	0.710048065215385	0.745383218771358	0.0353351535559731	0.0352900354024418	0.849043451596117
StL	QDEV.124.5H-1	12_30410	5H	23918425	23918426	+	No	6.46025844356435E-06	5.18975010764443	0.0887096774193548	0.444105901300084	0.544615155292489	0.100509253992405	0.0108467739267487	0.313181169512726
Ht32	QDEV.124.5H-1	SCRI_RS_14089	5H	612629123	612629124	+	No	0.000128699336286818	3.8904236927826	0.17741935483871	0.753468920053371	0.784826922233023	0.031358002179652	0.0585142216306115	0.687953953500369
Ht32	QDEV.124.5H-1	SCRI_RS_184603	5H	612707795	612707796	+	No	0.000128699336286829	3.89042369278257	0.17741935483871	0.753468920053371	0.784826922233023	0.031358002179652	0.0585142216306115	0.687953953500369
HD	QDEV.124.5H-1	12_10857	5H	668031986	668031987	+	No	0.000161992591508301	3.79050484681932	0.104838709677419	0.586558558071461	0.637500082130165	0.050941524058704	0.0509972927142071	0.0332777939073949
HD	QDEV.124.6H-1	11_11205	6H	91401417	91401418	+	No	0.0000215215352675696	4.66712675092149	0.0967741935483871	0.586558558071461	0.652232352080795	0.065673794009334	0.0135504966428435	0.637865676148067
MD	QDEV.124.6H-1	11_11205	6H	91401417	91401418	+	No	0.000084337079935706	4.07398143995577	0.0967741935483871	0.698755201929329	0.739293143316098	0.0405379413867689	0.0202288510302929	1.16969515324536
HSHD	QDEV.124.6H-1	11_11205	6H	91401417	91401418	+	No	0.0000266892236307004	4.57366405932627	0.0967741935483871	0.587151433977403	0.651132702170054	0.063981268192651	0.0168042024284797	9.6166684396876
HSMD	QDEV.124.6H-1	11_11205	6H	91401417	91401418	+	No	0.000091326126842418	4.03940496046918	0.0967741935483871	0.710048065215385	0.748662238856973	0.038614173641588	0.0352900354024418	-8.82606339139375
HD	QDEV.124.6H-1	SCRI_RS_125353	6H	91404053	91404054	+	No	0.0000215215352675666	4.66712675092155	0.0967741935483871	0.586558558071461	0.652232352080795	0.065673794009334	0.0135504966428435	-0.569572114002124
MD	QDEV.124.6H-1	SCRI_RS_125353	6H	91404053	91404054	+	No	0.0000843370799356913	4.07398143995585	0.0967741935483871	0.698755201929329	0.739293143316098	0.0405379413867689	0.0202288510302929	-0.558518606201659
HSHD	QDEV.124.6H-1	SCRI_RS_125353	6H	91404053	91404054	+	No	0.0000266892236306999	4.57366405932628	0.0967741935483871	0.587151433977403	0.651132702170054	0.063981268192651	0.0168042024284797	-9.03233509785775
HSMD	QDEV.124.6H-1	SCRI_RS_125353	6H	91404053	91404054	+	No	0.0000913261268424308	4.03940496046912	0.0967741935483871	0.710048065215385	0.748662238856974	0.038614173641589	0.0352900354024418	5.37070782664705
HD	QDEV.124.6H-1	SCRI_RS_116842	6H	92150096	92150097	+	No	0.0000215215352675696	4.66712675092149	0.0967741935483871	0.586558558071461	0.652232352080795	0.065673794009334	0.0135504966428435	0.0937680722745284
MD	QDEV.124.6H-1	SCRI_RS_116842	6H	92150096	92150097	+	No	0.000084337079935706	4.07398143995577	0.0967741935483871	0.698755201929329	0.739293143316098	0.0405379413867689	0.0202288510302929	0.187590126753719
HSHD	QDEV.124.6H-1	SCRI_RS_116842	6H	92150096	92150097	+	No	0.0000266892236307004	4.57366405932627	0.0967741935483871	0.587151433977403	0.651132702170054	0.063981268192651	0.0168042024284797	1.50438317554631
HSMD	QDEV.124.6H-1	SCRI_RS_116842	6H	92150096	92150097	+	No	0.000091326126842418	4.03940496046918	0.0967741935483871	0.710048065215385	0.748662238856973	0.038614173641588	0.0352900354024418	17.7281672526733
HD	QDEV.124.6H-1	11_20656	6H	151845914	151845915	+	No	0.00011484793918728	3.93987679330851	0.0967741935483871	0.586558558071461	0.639965316073723	0.053406758002262	0.0385659379790895	0.179722726859488
MD	QDEV.124.6H-1	11_20656	6H	151845914	151845915	+	No	0.0000225770422290845	4.646332954693	0.0967741935483871	0.698755201929329	0.746347015013608	0.047591813084279	0.013056070879611	0.299407288735893
HSMD	QDEV.124.6H-1	11_20656	6H	151845914	151845915	+	No	0.0000252702402109946	4.59739062979304	0.0967741935483871	0.710048065215385	0.755267915349338	0.045219850133953	0.0181837428489685	-1.23522061812582
HD	QDEV.124.6H-1	SCRI_RS_193129	6H	152363195	152363196	+	No	0.000114847939187282	3.9398767933085	0.0967741935483871	0.586558558071461	0.639965316073723	0.053406758002262	0.0385659379790895	-0.0233373289367336
MD	QDEV.124.6H-1	SCRI_RS_193129	6H	152363195	152363196	+	No	0.0000225770422290874	4.64633295469294	0.0967741935483871	0.698755201929329	0.746347015013608	0.047591813084279	0.013056070879611	-0.151725978160187
HSMD	QDEV.124.6H-1	SCRI_RS_193129	6H	152363195	152363196	+	No	0.000025270240210993	4.59739062979307	0.0967741935483871	0.710048065215385	0.755267915349338	0.045219850133953	0.0181837428489685	-0.159996829137526
HD	QDEV.124.6H-1	SCRI_RS_11588	6H	152364422	152364423	+	No	0.000114847939187282	3.9398767933085	0.0967741935483871	0.586558558071461	0.639965316073723	0.053406758002262	0.0385659379790895	-0.00356314450471018
MD	QDEV.124.6H-1	SCRI_RS_11588	6H	152364422	152364423	+	No	0.0000225770422290874	4.64633295469294	0.0967741935483871	0.698755201929329	0.746347015013608	0.047591813084279	0.013056070879611	0.0666230030744259
HSMD	QDEV.124.6H-1	SCRI_RS_11588	6H	152364422	152364423	+	No	0.000025270240210993	4.59739062979307	0.0967741935483871	0.710048065215385	0.755267915349338	0.045219850133953	0.0181837428489685	5.11688125048113
HD	QDEV.124.6H-1	11_21124	6H	288962991	288962992	+	No	0.0000531068288158955	4.27484963096415	0.0887096774193548	0.586558558071461	0.645561658769987	0.059003100698526	0.0243180997041514	0.346646754542043
MD	QDEV.124.6H-1	11_21124	6H	288962991	288962992	+	No	5.77279657595379E-06	5.23861374606924	0.0887096774193548	0.698755201929329	0.753848789933922	0.055093588004593	0.00969252545102641	0.318667309161356
HSHD	QDEV.124.6H-1	11_21124	6H	288962991	288962992	+	No	0.0000835652645923212	4.07797420737803	0.0887096774193548	0.587151433977403	0.642774190937691	0.055622756960288	0.0382652943410474	5.32409454309709
HSMD	QDEV.124.6H-1	11_21124	6H	288962991	288962992	+	No	6.46789488035138E-06	5.18923704709191	0.0887096774193548	0.710048065215385	0.762466927941609	0.052418862726224	0.01085959550411	6.42561364497033
Ht34	QDEV.124.6H-2	SCRI_RS_5552	6H	308234181	308234182	+	No	0.000121067842675207	3.9169711962731	0.0645161290322581	0.816212263113975	0.839784655551822	0.023572392437847	0.0304909361777509	0.109689159529978
HD	QDEV.124.6H-3	SCRI_RS_206213	6H	331594157	331594158	+	No	0.0000531068288158843	4.27484963096424	0.0887096774193549	0.586558558071461	0.645561658769987	0.059003100698526	0.0243180997041514	0.322089761394118
MD	QDEV.124.6H-3	SCRI_RS_206213	6H	331594157	331594158	+	No	5.77279657595224E-06	5.23861374606936	0.0887096774193549	0.698755201929329	0.753848789933922	0.055093588004593	0.00969252545102641	0.231063259518095
HSHD	QDEV.124.6H-3	SCRI_RS_206213	6H	331594157	331594158	+	No	0.0000835652645923168	4.07797420737806	0.0887096774193549	0.587151433977403	0.642774190937691	0.055622756960288	0.0382652943410474	5.28416573657842
HSMD	QDEV.124.6H-3	SCRI_RS_206213	6H	331594157	331594158	+	No	6.46789488033731E-06	5.18923704709285	0.0887096774193549	0.710048065215385	0.762466927941609	0.052418862726224	0.01085959550411	3.54379994161081
HD	QDEV.124.6H-3	SCRI_RS_187343	6H	396724697	396724698	+	No	0.0000531068288158843	4.27484963096424	0.0887096774193549	0.586558558071461	0.645561658769987	0.059003100698526	0.0243180997041514	-0.0767071794496701
MD	QDEV.124.6H-3	SCRI_RS_187343	6H	396724697	396724698	+	No	5.77279657595224E-06	5.23861374606936	0.0887096774193549	0.698755201929329	0.753848789933922	0.055093588004593	0.00969252545102641	-0.44794538059881
HSHD	QDEV.124.6H-3	SCRI_RS_187343	6H	396724697	396724698	+	No	0.0000835652645923168	4.07797420737806	0.0887096774193549	0.587151433977403	0.642774190937691	0.055622756960288	0.0382652943410474	-0.888134717756884
HSMD	QDEV.124.6H-3	SCRI_RS_187343	6H	396724697	396724698	+	No	6.46789488033731E-06	5.18923704709285	0.0887096774193549	0.710048065215385	0.762466927941609	0.052418862726224	0.01085959550411	-6.97143056827008
HSMD	QDEV.124.6H-3	SCRI_RS_223224	6H	397034044	397034045	+	No	0.000160867277350054	3.79353228847767	0.112903225806452	0.710048065215385	0.745808936777624	0.0357608715622391	0.0352900354024418	5.59841599084666
Ht32	QDEV.124.7H-1	SCRI_RS_200397	7H	653006404	653006405	+	No	0.0000289070575143145	4.53899611346023	0.0806451612903226	0.753468920053371	0.791322146539951	0.0378532264865801	0.024267474783267	0.14483579880104
Ht32	QDEV.124.7H-1	SCRI_RS_166176	7H	653119034	653119154	+	No	0.000186754186201502	3.72872965444517	0.0887096774193549	0.753468920053371	0.7832402226764	0.0297713026230291	0.0585142216306115	-0.0557830757668967
HD		SCRI_RS_9980	Unknown	83969602	83969603	+	No	0.0000215215352675696	4.66712675092149	0.0967741935483871	0.586558558071461	0.652232352080795	0.065673794009334	0.0135504966428435	0.0562906442599598
MD		SCRI_RS_9980	Unknown	83969602	83969603	+	No	0.000084337079935706	4.07398143995577	0.0967741935483871	0.698755201929329	0.739293143316098	0.0405379413867689	0.0202288510302929	0.277086454344897
HSHD		SCRI_RS_9980	Unknown	83969602	83969603	+	No	0.0000266892236307004	4.57366405932627	0.0967741935483871	0.587151433977403	0.651132702170054	0.063981268192651	0.0168042024284797	0.886467616965092
HSMD		SCRI_RS_9980	Unknown	83969602	83969603	+	No	0.000091326126842418	4.03940496046918	0.0967741935483871	0.710048065215385	0.748662238856973	0.038614173641588	0.0352900354024418	1.56034956998701
HD		SCRI_RS_232893	Unknown	84305321	84305322	+	No	0.0000215215352675696	4.66712675092149	0.0967741935483871	0.586558558071461	0.652232352080795	0.065673794009334	0.0135504966428435	0.0937680722745284
MD		SCRI_RS_232893	Unknown	84305321	84305322	+	No	0.000084337079935706	4.07398143995577	0.0967741935483871	0.698755201929329	0.739293143316098	0.0405379413867689	0.0202288510302929	0.187590126753719
HSHD		SCRI_RS_232893	Unknown	84305321	84305322	+	No	0.0000266892236307004	4.57366405932627	0.0967741935483871	0.587151433977403	0.651132702170054	0.063981268192651	0.0168042024284797	1.50438317554631
HSMD		SCRI_RS_232893	Unknown	84305321	84305322	+	No	0.000091326126842418	4.03940496046918	0.0967741935483871	0.710048065215385	0.748662238856973	0.038614173641588	0.0352900354024418	1.56034956998701
MD		11_10297	Unknown	Unknown	Unknown	Unknown	Unknown	0.000134838933092293	3.87018469247532	0.112903225806452	0.698755201929329	0.736829053136093	0.038073851206764	0.0234201277926525	0.0683259195979957
HSMD		11_10297	Unknown	Unknown	Unknown	Unknown	Unknown	0.000175154037137392	3.75657984814768	0.112903225806452	0.710048065215385	0.745383218771358	0.0353351535559731	0.0352900354024418	0.991919591841452
Ht34		12_30691	Unknown	Unknown	Unknown	Unknown	Unknown	0.0000870250981269142	4.06035547834585	0.0967741935483871	0.816212263113975	0.84084323486021	0.024630971746235	0.0230708115402772	0.00568412599784551

## Sheet: Morex info
Marker	chr	start	end	strand	other_alignments	Gene_class	Description	InterPro	GeneOntologies	PFAM
HORVU1Hr1G012680	chr1H	31672910	31677138	+	No	HC_G	UDP-Glycosyltransferase superfamily protein	IPR002213	GO:0008152,GO:0016758	PF00201
12_30336	chr1H	31676923	31676924	+	No
HORVU1Hr1G012690	chr1H	31684461	31688423	-	No	HC_G	Tetraspanin family protein	IPR000301,IPR018499	GO:0016021	PF00335
SCRI_RS_114047	chr1H	31685164	31685165	+	No
SCRI_RS_193392	chr1H	31685463	31685464	+	No
HORVU1Hr1G024850	chr1H	116968788	116969533	-	No	LC_u	undescribed protein	-	-	-
HORVU1Hr1G024860	chr1H	116968884	116969646	+	No	HC_G	arabinogalactan protein 16	IPR009424	-	PF06376
11_10985	chr1H	116969279	116969280	+	No
HORVU1Hr1G047100	chr1H	347380765	347387797	-	No	HC_G	Aquaporin-like superfamily protein	IPR000425,IPR022357,IPR023271	GO:0005215,GO:0006810,GO:0016020	PF00230
SCRI_RS_236235	chr1H	347387168	347387169	+	No
HORVU1Hr1G047110	chr1H	347772830	347795895	-	No	HC_G	Kinesin-related protein 11	IPR019821,IPR027417,IPR001752,IPR001841,IPR013083	GO:0007018,GO:0008017,GO:0008270,GO:0003777,GO:0005515,GO:0005524	PF00225,PF13920
SCRI_RS_151874	chr1H	347774796	347774797	+	No
HORVU1Hr1G047180	chr1H	348204043	348213288	-	No	HC_G	SH3 domain-containing protein	IPR001452,IPR027267	GO:0005515	PF14604
12_30592	chr1H	348209587	348209588	+	No
HORVU1Hr1G047300	chr1H	349484638	349502086	+	No	HC_G	Serine carboxypeptidase S28 family protein	IPR008758,IPR029058	GO:0006508,GO:0008236	PF05577
11_11484	chr1H	349489471	349489472	+	No
HORVU1Hr1G082540	chr1H	529829043	529838367	-	No	HC_G	Protein phosphatase 2C family protein	IPR001932	GO:0003824	PF07228
12_10905	chr1H	529829699	529829700	+	No
SCRI_RS_78277	chr2H	49982087	49982088	+	No
HORVU2Hr1G019660	chr2H	51220046	51223509	+	No	HC_G	Ribosome biogenesis protein NSA2 homolog	IPR022309	-	PF01201
HORVU2Hr1G019670	chr2H	51221069	51312530	-	No	LC_U	unknown protein
12_10296	chr2H	51222231	51222232	+	No
SCRI_RS_137093	chr2H	51223176	51223177	+	No
HORVU2Hr1G025980	chr2H	82435959	82440482	+	No	HC_G	xylulose kinase-2	IPR018484,IPR018485	GO:0005975,GO:0016773	PF00370,PF02782
11_10498	chr2H	82437223	82437224	+	No
HORVU2Hr1G026020	chr2H	82519901	82524968	+	No	HC_G	Heat stress transcription factor B-4b	IPR000232,IPR011991	GO:0043565,GO:0003700,GO:0005634,GO:0006355	PF00447
SCRI_RS_231782	chr2H	82524459	82524579	+	No
HORVU2Hr1G026030	chr2H	82524475	82525176	-	No	LC_u	undescribed protein	-	-	-
HORVU2Hr1G026200	chr2H	83423334	83428748	-	No	HC_G	protein arginine methyltransferase 3	IPR025799,IPR029063	GO:0006479,GO:0008168	-
SCRI_RS_151576	chr2H	83425918	83425919	+	No
HORVU2Hr1G026870	chr2H	86580719	86708702	-	No	HC_G	novel plant snare 13	-	-	-
11_21005	chr2H	86580884	86580885	+	No
HORVU2Hr1G027430	chr2H	90242779	90244139	-	No	HC_G	Low temperature and salt responsive protein family	IPR000612	GO:0016021	PF01679
11_10234	chr2H	90242991	90242992	+	No
HORVU2Hr1G027640	chr2H	91939510	91943875	-	No	HC_G	Pectin acetylesterase 2	IPR004963,IPR029058	GO:0016787	PF03283
11_11054	chr2H	91940117	91940118	+	No
HORVU2Hr1G027860	chr2H	93017618	93018223	-	No	HC_G	NADH-ubiquinone oxidoreductase 20.9 kDa subunit	IPR019721	-	PF10785
11_20674	chr2H	93017737	93017738	+	No
HORVU2Hr1G028120	chr2H	94196295	94355239	-	No	HC_TE?	ATP-dependent RNA helicase dbp8	IPR014001,IPR027417,IPR000629,IPR001650,IPR011545	GO:0003676,GO:0005524	PF00270,PF00271
SCRI_RS_182050	chr2H	94197823	94197824	+	No
HORVU2Hr1G028600	chr2H	97396366	97401345	+	No	HC_G	Developmentally-regulated GTP-binding protein 1 homolog	IPR006074,IPR012675,IPR012676,IPR027417,IPR031167,IPR031662,IPR004095,IPR005225,IPR006073	GO:0005525	PF01926,PF02824,PF16897
SCRI_RS_151535	chr2H	97400153	97400154	+	No
HORVU2Hr1G029100	chr2H	100636220	100642259	+	No	HC_G	Histone acetyltransferase ESA1	IPR016197,IPR025995,IPR000953,IPR002717,IPR016181	GO:0006355,GO:0016747	PF01853,PF11717
11_10638	chr2H	100641976	100641977	+	No
HORVU2Hr1G029290	chr2H	103693165	103696976	+	No	HC_G	trehalose-6-phosphate phosphatase	IPR003337,IPR023214	GO:0003824,GO:0005992	PF02358
SCRI_RS_238424	chr2H	103693793	103693794	+	No
HORVU2Hr1G029300	chr2H	103696026	103696841	-	No	LC_u	undescribed protein	-	-	-
SCRI_RS_175065	chr2H	103696782	103696783	+	No
HORVU2Hr1G029720	chr2H	107636945	107639244	+	No	HC_G	Copper-transporting ATPase PAA1, chloroplastic	IPR006121,IPR017969	GO:0030001,GO:0046872	PF00403
11_10733	chr2H	107638980	107638981	+	No
HORVU2Hr1G029840	chr2H	108258494	108263191	-	No	HC_G	alpha/beta-Hydrolases superfamily protein	IPR029059,IPR000073,IPR000639,IPR029058	GO:0003824	PF12695
12_30259	chr2H	108258950	108258951	+	No
HORVU2Hr1G029870	chr2H	108478220	108481831	-	No	HC_G	Phospho-2-dehydro-3-deoxyheptonate aldolase 2, chloroplastic	IPR002480	GO:0003849,GO:0009073	PF01474
11_10325	chr2H	108479511	108479512	+	No
HORVU2Hr1G029960	chr2H	108974585	108977238	+	No	HC_G	alcohol dehydrogenase 1	IPR011032,IPR013149,IPR016040	GO:0055114	PF00107
SCRI_RS_154617	chr2H	108976611	108976731	+	No
HORVU2Hr1G090120	chr2H	642176242	642181508	-	No	HC_G	alpha/beta-Hydrolases superfamily protein	IPR000073,IPR022742,IPR029058	-	PF12146
SCRI_RS_235874	chr2H	642181195	642181196	+	No
HORVU2Hr1G112120	chr2H	724986243	724987718	-	No	HC_G	Anthranilate N-benzoyltransferase protein 1	IPR023213	-	-
SCRI_RS_6458	chr2H	724986423	724986424	+	No
HORVU2Hr1G113050	chr2H	727206601	727211591	+	No	HC_G	sulfate transporter 91	IPR018045,IPR001902,IPR002645,IPR011547	GO:0016020,GO:0016021,GO:0055085,GO:0008271,GO:0008272,GO:0015116	PF00916,PF01740
HORVU2Hr1G113060	chr2H	727208236	727216963	-	No	HC_G	Protein kinase family protein	IPR008271,IPR011009,IPR013320,IPR017441,IPR018097,IPR025287,IPR000719,IPR001881,IPR002290	GO:0006468,GO:0030247,GO:0004672,GO:0005509,GO:0005524	PF00069,PF13947
11_20895	chr2H	727211279	727211280	+	No
HORVU2Hr1G113180	chr2H	727569371	727572003	+	No	HC_G	D-3-phosphoglycerate dehydrogenase	IPR006236,IPR015878,IPR016040,IPR029009,IPR029752,IPR029753,IPR002912,IPR006139,IPR006140	GO:0016597,GO:0016616,GO:0051287,GO:0055114,GO:0004617,GO:0006564,GO:0008152	PF00389,PF01842,PF02826
12_10579	chr2H	727570263	727570264	+	No
HORVU2Hr1G115790	chr2H	735736194	735736847	+	No	LC_U	unknown function	-	-	-
12_31461	chr2H	735736634	735736635	+	No
HORVU2Hr1G116560	chr2H	738341398	738347329	+	No	LC_u	undescribed protein	-	-	-
12_10623	chr2H	738343208	738343209	+	No
HORVU2Hr1G118160	chr2H	741974081	742067974	+	No	LC_u	undescribed protein	-	-	-
HORVU2Hr1G118220	chr2H	742025148	742025908	-	No	LC_u	undescribed protein	-	-	-
12_10447	chr2H	742025697	742025698	+	No
HORVU2Hr1G123310	chr2H	755078099	755079564	+	No	HC_G	Ozone-responsive stress related protein	IPR009515	-	PF06592
11_21453	chr2H	755079269	755079270	+	No
HORVU2Hr1G123320	chr2H	755087678	755095187	+	No	HC_G	exocyst subunit exo70 family protein A1	IPR004140,IPR016159	GO:0000145,GO:0006887	PF03081
11_21099	chr2H	755094798	755094799	+	No
HORVU3Hr1G088970	chr3H	626792812	626797930	+	No	HC_G	Nucleic acid-binding, OB-fold-like protein	IPR003029,IPR012340	GO:0003676	-
SCRI_RS_193132	chr3H	626797877	626797878	+	No
HORVU3Hr1G088980	chr3H	626799114	626805104	-	No	HC_G	3-(3-hydroxy-phenyl)propionate/3-hydroxycinnamic acid hydroxylase 2	IPR002938,IPR023753	GO:0016491,GO:0055114,GO:0071949	PF01494
HORVU3Hr1G088990	chr3H	626799239	626802448	+	No	HC_G	Acid phosphatase/vanadium-dependent haloperoxidase-related protein	IPR003832	-	PF02681
SCRI_RS_151711	chr3H	626800805	626800806	+	No
HORVU3Hr1G089020	chr3H	627055095	627060155	-	No	HC_G	RECA homolog 3	IPR020587,IPR020588,IPR023400,IPR027417,IPR003593,IPR013765,IPR020584	GO:0006259,GO:0006281,GO:0008094,GO:0009432,GO:0003677,GO:0003697,GO:0005524	PF00154
SCRI_RS_164290	chr3H	627055629	627055630	+	No
HORVU3Hr1G096830	chr3H	654554166	654558872	-	No	HC_G	Carboxypeptidase Y homolog A	IPR001563,IPR018202,IPR029058	GO:0004185,GO:0006508	PF00450
12_11154	chr3H	654554805	654554806	+	No
HORVU4Hr1G082700	chr4H	622965104	622967809	+	No	HC_G	glyceraldehyde-3-phosphate dehydrogenase C2	IPR020829,IPR020830,IPR020831,IPR006424,IPR016040,IPR020828	GO:0051287,GO:0055114,GO:0006006,GO:0016620,GO:0050661	PF00044,PF02800
11_20454	chr4H	622965542	622965543	+	No
HORVU5Hr1G009740	chr5H	23917670	23920438	-	No	HC_G	Sec1/munc18-like (SM) proteins superfamily	IPR001619,IPR027482	GO:0006904,GO:0016192	PF00995
12_30410	chr5H	23918425	23918426	+	No
HORVU5Hr1G101480	chr5H	612627123	612636456	-	No	HC_G	2-hydroxy-6-oxononadienedioate/2-hydroxy-6- oxononatrienedioate hydrolase	IPR000073,IPR029058	-	PF12697
SCRI_RS_14089	chr5H	612629123	612629124	+	No
HORVU5Hr1G101500	chr5H	612707248	612709832	+	No	HC_G	undescribed protein	IPR007836	GO:0003735,GO:0005840,GO:0006412	PF05162
SCRI_RS_184603	chr5H	612707795	612707796	+	No
HORVU5Hr1G125110	chr5H	668031660	668035533	-	No	HC_G	RNA polymerase sigma-C factor	IPR007630,IPR011991,IPR013324,IPR013325,IPR014284,IPR016262,IPR000943,IPR007624,IPR007627	GO:0006355,GO:0016987,GO:0003677,GO:0003700,GO:0006352	PF04539,PF04542,PF04545
12_10857	chr5H	668031986	668031987	+	No
HORVU6Hr1G025280	chr6H	91399471	91408770	-	No	HC_G	Arabinose 5-phosphate isomerase GutQ	IPR000644,IPR001347,IPR004800	GO:0005975,GO:0016853,GO:0030246	PF00571,PF01380
HORVU6Hr1G025290	chr6H	91399510	91403839	+	No	HC_G	Single-stranded DNA-binding protein WHY1, chloroplastic	IPR009044,IPR013742	GO:0003677,GO:0006355	PF08536
11_11205	chr6H	91401417	91401418	+	No
SCRI_RS_125353	chr6H	91404053	91404054	+	No
HORVU6Hr1G025360	chr6H	92139652	92151938	-	No	LC_U	unknown function	-	-	-
SCRI_RS_116842	chr6H	92150096	92150097	+	No
HORVU6Hr1G033350	chr6H	151844423	151850686	+	No	HC_G	fumarylacetoacetase, putative	IPR005959,IPR011234,IPR015377	GO:0009072,GO:0003824,GO:0004334,GO:0008152	PF01557,PF09298
11_20656	chr6H	151845914	151845915	+	No
HORVU6Hr1G033420	chr6H	152357561	152364886	+	No	HC_G	Zinc transporter ZupT	IPR003689	GO:0055085,GO:0016020,GO:0030001,GO:0046873	PF02535
HORVU6Hr1G033430	chr6H	152360805	152371719	-	No	HC_G	Outer envelope protein 80, chloroplastic	IPR000184,IPR010827	GO:0019867	PF01103,PF07244
SCRI_RS_193129	chr6H	152363195	152363196	+	No
SCRI_RS_11588	chr6H	152364422	152364423	+	No
HORVU6Hr1G048080	chr6H	288949367	288963484	+	No	HC_G	Cytochrome b-c1 complex subunit 6	IPR003422,IPR023184	GO:0006122,GO:0008121	PF02320
11_21124	chr6H	288962991	288962992	+	No
HORVU6Hr1G050750	chr6H	308229802	308235056	-	No	HC_G	Cellulose synthase family protein	IPR029044,IPR005150,IPR013083,IPR027934	GO:0016020,GO:0016760,GO:0030244	PF03552,PF14569
SCRI_RS_5552	chr6H	308234181	308234182	+	No
HORVU6Hr1G053330	chr6H	331591956	331599040	+	No	HC_G	Serine/threonine-protein kinase	-	-	-
HORVU6Hr1G053340	chr6H	331592109	331595566	-	No	LC_TE	unknown function	IPR018289	-	PF10551
SCRI_RS_206213	chr6H	331594157	331594158	+	No
HORVU6Hr1G059910	chr6H	396723351	396725966	+	No	HC_TE?	ATP-dependent RNA helicase DeaD	IPR014014,IPR027417,IPR001650,IPR011545,IPR014001	GO:0003676,GO:0005524	PF00270,PF00271
SCRI_RS_187343	chr6H	396724697	396724698	+	No
HORVU6Hr1G059950	chr6H	397033641	397037862	+	No	HC_G	F-box/LRR-repeat protein 2	IPR006553,IPR032675	-	-
SCRI_RS_223224	chr6H	397034044	397034045	+	No
HORVU7Hr1G121050	chr7H	653005045	653007556	+	No	HC_G	Disease resistance protein	IPR002182,IPR027417,IPR032675	GO:0043531	PF00931
SCRI_RS_200397	chr7H	653006404	653006405	+	No
HORVU7Hr1G121100	chr7H	653118361	653120859	+	No	HC_G	MATE efflux family protein	IPR002528	GO:0016020,GO:0055085,GO:0006855,GO:0015238,GO:0015297	PF01554
SCRI_RS_166176	chr7H	653119034	653119154	+	No
HORVU0Hr1G015370	chrUn	83968868	83969979	+	No	HC_G	Protein of unknown function (DUF579)	IPR006514,IPR021148	GO:0045492	PF04669
SCRI_RS_9980	chrUn	83969602	83969603	+	No
HORVU0Hr1G015450	chrUn	84305115	84310138	-	No	HC_U	unknown protein
SCRI_RS_232893	chrUn	84305321	84305322	+	No

## Sheet: Thresholds
minus LOG10(p)
5.0032	Bonferroni threshold
3.70217	Suggestive threshold

## Sheet: Ht31
Marker	Chromosome	start	end	strand	other_alignments	P.value	minus LOG10(p)	maf	Rsquare.of.Model.without.SNP	Rsquare.of.Model.with.SNP	Rsquare.of.SNP	FDR_Adjusted_P-values	effect
11_20895	2H	727211279	727211280	+	No	3.55299553872408E-06	5.44940533782695	0.467741935483871	0.696182059739527	0.754488150784009	0.058306091044482	0.00894821926427784	0.19702515589735
12_10579	2H	727570263	727570264	+	No	3.55299553872457E-06	5.44940533782689	0.467741935483871	0.696182059739527	0.754488150784009	0.058306091044482	0.00894821926427784	-0.20813856711349
12_10623	2H	738343208	738343209	+	No	0.0000674291828551844	4.17115210331661	0.467741935483871	0.696182059739527	0.738260153584051	0.042078093844524	0.108150872736077	0.0623557714039435
12_31461	2H	735736634	735736635	+	No	0.0000858851480929732	4.06608193115054	0.467741935483871	0.696182059739527	0.736969459765542	0.040787400026015	0.108150872736077	-0.0926051892930673
11_21099	2H	755094798	755094799	+	No	0.000193384141382522	3.71357914345081	0.467741935483871	0.696182059739527	0.732688995405745	0.036506935666218	0.162345986690627	-0.18319875122263
11_21453	2H	755079269	755079270	+	No	0.000193384141382522	3.71357914345081	0.467741935483871	0.696182059739527	0.732688995405745	0.036506935666218	0.162345986690627	0.189635126990112
SCRI_RS_106759	2H	21849218	21849219	+	No	0.000356367316906107	3.44810213274457	0.467741935483871	0.696182059739527	0.729517065323223	0.0333350055836961	0.203262366344605	-0.124054953826807
12_30510	6H	69634463	69634464	+	No	0.000387187409156649	3.41207877383962	0.467741935483871	0.696182059739527	0.729090171363233	0.032908111623706	0.203262366344605	0.11215690404455
SCRI_RS_167592	5H	612002779	612002780	+	No	0.000483567447030222	3.31554294282159	0.467741935483871	0.696182059739527	0.727950391789811	0.0317683320502841	0.203262366344605	0.134491798250568
12_10910	6H	61762388	61762389	+	No	0.000498215215833171	3.30258301294669	0.467741935483871	0.696182059739527	0.727797847339966	0.031615787600439	0.203262366344605	0.101953074478423
12_30186	6H	41138051	41138052	+	No	0.000498215215833171	3.30258301294669	0.467741935483871	0.696182059739527	0.727797847339966	0.031615787600439	0.203262366344605	-0.0292171111927502
12_31092	6H	61359312	61359313	+	No	0.000498215215833171	3.30258301294669	0.467741935483871	0.696182059739527	0.727797847339966	0.031615787600439	0.203262366344605	0.22910093184684
11_11128	5H	363393417	363393418	+	No	0.000537673022582518	3.2694817534382	0.467741935483871	0.696182059739527	0.727408739658337	0.03122667991881	0.203262366344605	0.441875672208191
12_10447	2H	742025697	742025698	+	No	0.000580324481054457	3.23632910828675	0.467741935483871	0.696182059739527	0.727019765272131	0.030837705532604	0.203262366344605	0.269521061764006
SCRI_RS_6458	2H	724986423	724986424	+	No	0.000634542473724948	3.19753930266777	0.467741935483871	0.696182059739527	0.726565593221531	0.0303835334820041	0.203262366344605	0.0538697513505717
12_30351	2H	724945649	724945650	+	No	0.000645661675901067	3.18999499094996	0.467741935483871	0.696182059739527	0.726477378881503	0.030295319141976	0.203262366344605	0.0519249022783441
SCRI_RS_200397	7H	653006404	653006405	+	No	0.000841885419634734	3.07474701183347	0.467741935483871	0.696182059739527	0.725134649017436	0.028952589277909	0.238493474445958	0.138675918391673
SCRI_RS_202061	7H	50282375	50282376	+	No	0.000891975404569563	3.04964712074382	0.467741935483871	0.696182059739527	0.724843432459498	0.028661372719971	0.238493474445958	0.0849353269423148
SCRI_RS_166176	7H	653119034	653119154	+	No	0.00129472074302557	2.88782389400855	0.467741935483871	0.696182059739527	0.722976568419481	0.026794508679954	0.238493474445958	0.163179752974745
SCRI_RS_212956	7H	59724669	59724670	+	No	0.00133082434025168	2.87587926465599	0.467741935483871	0.696182059739527	0.72283951149143	0.026657451751903	0.238493474445958	0.0661742880005534
SCRI_RS_141634	5H	653922089	653922090	+	No	0.00137449670881569	2.86185629572222	0.467741935483871	0.696182059739527	0.72267873885448	0.026496679114953	0.238493474445958	0.545346301650317
SCRI_RS_239889	6H	72704287	72704288	+	No	0.00171354141817886	2.76610539373243	0.467741935483871	0.696182059739527	0.721584803125131	0.025402743385604	0.238493474445958	-0.0466171546603782
SCRI_RS_155999	5H	614779759	614779760	+	No	0.00180810766140579	2.74277571359385	0.467741935483871	0.696182059739527	0.721319292804946	0.025137233065419	0.238493474445958	-0.00948297668134224
SCRI_RS_154528	1H	524725233	524725234	+	No	0.00218358730353887	2.66082943956256	0.467741935483871	0.696182059739527	0.72038992207114	0.0242078623316131	0.238493474445958	-0.214848147322217
11_10013	6H	46541722	46541723	+	No	0.00232006754970218	2.63449937026607	0.467741935483871	0.696182059739527	0.720092391246533	0.0239103315070061	0.238493474445958	0.928554973400288
12_30133	6H	59558362	59558363	+	No	0.00232006754970218	2.63449937026607	0.467741935483871	0.696182059739527	0.720092391246533	0.0239103315070061	0.238493474445958	0.187260769186931
12_31274	6H	64747230	64747231	+	No	0.00232006754970218	2.63449937026607	0.467741935483871	0.696182059739527	0.720092391246533	0.0239103315070061	0.238493474445958	0.101953074478423
12_31433	6H	61309944	61311059	+	No	0.00232006754970218	2.63449937026607	0.467741935483871	0.696182059739527	0.720092391246533	0.0239103315070061	0.238493474445958	-0.0696094085795949
SCRI_RS_133544	6H	57484054	57484055	+	No	0.00232006754970218	2.63449937026607	0.467741935483871	0.696182059739527	0.720092391246533	0.0239103315070061	0.238493474445958	0.00942448609435331
SCRI_RS_142506	6H	47363401	47363402	+	No	0.00232006754970218	2.63449937026607	0.467741935483871	0.696182059739527	0.720092391246533	0.0239103315070061	0.238493474445958	0.0714819131050248
SCRI_RS_143259	6H	44181435	44181436	+	No	0.00232006754970218	2.63449937026607	0.467741935483871	0.696182059739527	0.720092391246533	0.0239103315070061	0.238493474445958	0.0296320815021787
SCRI_RS_146096	6H	61371118	61371119	+	No	0.00232006754970218	2.63449937026607	0.467741935483871	0.696182059739527	0.720092391246533	0.0239103315070061	0.238493474445958	0.101953074478423
SCRI_RS_157299	6H	57838078	57838234	+	No	0.00232006754970218	2.63449937026607	0.467741935483871	0.696182059739527	0.720092391246533	0.0239103315070061	0.238493474445958	0.0543140235586819
SCRI_RS_162581	6H	42572272	42572273	+	No	0.00232006754970218	2.63449937026607	0.467741935483871	0.696182059739527	0.720092391246533	0.0239103315070061	0.238493474445958	0.0296320815021787
SCRI_RS_192720	6H	60818066	60818067	+	No	0.00232006754970218	2.63449937026607	0.467741935483871	0.696182059739527	0.720092391246533	0.0239103315070061	0.238493474445958	-0.0623876502300043
SCRI_RS_228181	6H	41035570	41035571	+	No	0.00232006754970218	2.63449937026607	0.467741935483871	0.696182059739527	0.720092391246533	0.0239103315070061	0.238493474445958	-0.0292171111927502
SCRI_RS_238639	6H	43644013	43644133	+	No	0.00232006754970218	2.63449937026607	0.467741935483871	0.696182059739527	0.720092391246533	0.0239103315070061	0.238493474445958	-0.111024643483084
SCRI_RS_239962	6H	57835160	57835161	+	No	0.00232006754970218	2.63449937026607	0.467741935483871	0.696182059739527	0.720092391246533	0.0239103315070061	0.238493474445958	0.00939936297960742
11_10462	6H	41299134	41299135	+	No	0.00232006754970259	2.63449937026599	0.467741935483871	0.696182059739527	0.720092391246533	0.0239103315070061	0.238493474445958	-0.0647868205881181
11_20291	6H	67706383	67706384	+	No	0.00232006754970259	2.63449937026599	0.467741935483871	0.696182059739527	0.720092391246533	0.0239103315070061	0.238493474445958	0.189320410141423
11_20743	6H	43584781	43584782	+	No	0.00232006754970259	2.63449937026599	0.467741935483871	0.696182059739527	0.720092391246533	0.0239103315070061	0.238493474445958	-0.319385231086237
SCRI_RS_140158	6H	60466498	60466499	+	No	0.00232006754970259	2.63449937026599	0.467741935483871	0.696182059739527	0.720092391246533	0.0239103315070061	0.238493474445958	0.183640697917195
SCRI_RS_151282	6H	47377132	47377133	+	No	0.00232006754970259	2.63449937026599	0.467741935483871	0.696182059739527	0.720092391246533	0.0239103315070061	0.238493474445958	0.327546861471156
SCRI_RS_152174	6H	61217160	61217161	+	No	0.00232006754970259	2.63449937026599	0.467741935483871	0.696182059739527	0.720092391246533	0.0239103315070061	0.238493474445958	-0.0609084343781632
SCRI_RS_176	6H	43318437	43318528	+	No	0.00232006754970259	2.63449937026599	0.467741935483871	0.696182059739527	0.720092391246533	0.0239103315070061	0.238493474445958	0.140332059968642
SCRI_RS_182004	Unknown	Unknown	Unknown	Unknown	Unknown	0.00232006754970259	2.63449937026599	0.467741935483871	0.696182059739527	0.720092391246533	0.0239103315070061	0.238493474445958	-0.053441617652199
SCRI_RS_200067	6H	61311532	61311533	+	No	0.00232006754970259	2.63449937026599	0.467741935483871	0.696182059739527	0.720092391246533	0.0239103315070061	0.238493474445958	0.0728911883961665
SCRI_RS_210025	6H	46298970	46298971	+	No	0.00232006754970259	2.63449937026599	0.467741935483871	0.696182059739527	0.720092391246533	0.0239103315070061	0.238493474445958	-0.349905988950184
SCRI_RS_211299	6H	60836029	60836030	+	No	0.00232006754970259	2.63449937026599	0.467741935483871	0.696182059739527	0.720092391246533	0.0239103315070061	0.238493474445958	0.187260769186931
12_10491	1H	57891012	57891013	+	No	0.0024465308027021	2.61144931194601	0.467741935483871	0.696182059739527	0.719832362804789	0.0236503030652621	0.246463513064209	-0.0663406261782331
11_20609	2H	846537	846538	+	No	0.0029320812280565	2.53282400251383	0.467741935483871	0.696182059739527	0.718948503468417	0.02276644372889	0.289586140112168	0.0100004602629227
SCRI_RS_148699	2H	734129424	734129425	+	No	0.00302175843471226	2.51974025696084	0.467741935483871	0.696182059739527	0.718801896650403	0.022619836910876	0.292703792993186	-0.156297768411763
12_31178	6H	378210479	378210480	+	No	0.00350885588567533	2.45483446858746	0.467741935483871	0.696182059739527	0.71807663775423	0.0218945780147031	0.314516451965572	0.0368530923423123
12_30311	6H	245289833	245289834	+	No	0.00350885588567634	2.45483446858733	0.467741935483871	0.696182059739527	0.71807663775423	0.0218945780147031	0.314516451965572	0.991738695408046
SCRI_RS_138001	6H	366210041	366210042	+	No	0.00350885588567634	2.45483446858733	0.467741935483871	0.696182059739527	0.71807663775423	0.0218945780147031	0.314516451965572	-0.0292171111927502
SCRI_RS_7104	6H	374525968	374525969	+	No	0.00350885588567634	2.45483446858733	0.467741935483871	0.696182059739527	0.71807663775423	0.0218945780147031	0.314516451965572	0.0368530923423123
11_20515	4H	622617880	622617881	+	No	0.00355914984356514	2.44865372740397	0.467741935483871	0.696182059739527	0.718007751575473	0.0218256918359461	0.314516451965572	0.220623984555456
SCRI_RS_194557	7H	4820992	4820993	+	No	0.0038055493588303	2.41958264078904	0.467741935483871	0.696182059739527	0.717684164518415	0.021502104778888	0.330492277938418	0.116554500175784
12_10959	7H	66195606	66195607	+	No	0.00438026156767454	2.35849995479136	0.467741935483871	0.696182059739527	0.7170065348502	0.0208244751106731	0.345303893777061	-0.152985349860188
SCRI_RS_200953	7H	62858889	62858890	+	No	0.00438026156767454	2.35849995479136	0.467741935483871	0.696182059739527	0.7170065348502	0.0208244751106731	0.345303893777061	0.20102965013503
12_30371	7H	60593610	60593611	+	No	0.00438026156767489	2.35849995479132	0.467741935483871	0.696182059739527	0.7170065348502	0.0208244751106731	0.345303893777061	0.143579070923657
11_11293	1H	57232996	57232997	+	No	0.00485651404686104	2.31367535078376	0.467741935483871	0.696182059739527	0.716511259024357	0.02032919928483	0.345303893777061	-0.00967136684747061
SCRI_RS_166323	7H	13609543	13609544	+	No	0.00503019299989056	2.29841535148891	0.467741935483871	0.696182059739527	0.716343038809646	0.020160979070119	0.345303893777061	0.103580590101751
SCRI_RS_154965	5H	254370635	254370636	+	No	0.00518003209204395	2.2856675496458	0.467741935483871	0.696182059739527	0.716202665519015	0.0200206057794881	0.345303893777061	-0.0148137844553311
11_10259	1H	61118929	61118930	+	No	0.00550602468382644	2.2591618459711	0.467741935483871	0.696182059739527	0.715911246442908	0.0197291867033811	0.345303893777061	-0.0911107100767055
SCRI_RS_158649	2H	86579813	86579814	+	No	0.00562612386712749	2.24979071045419	0.467741935483871	0.696182059739527	0.715808361169677	0.0196263014301501	0.345303893777061	0.0272649174179591
12_30802	6H	153419186	153419187	+	No	0.00563544449059889	2.24907182368154	0.467741935483871	0.696182059739527	0.715800471718531	0.019618411979004	0.345303893777061	0.215863013614831
SCRI_RS_130732	6H	150491089	150491090	+	No	0.00563544449059889	2.24907182368154	0.467741935483871	0.696182059739527	0.715800471718531	0.019618411979004	0.345303893777061	-0.148864747226639
SCRI_RS_176086	6H	156258196	156258316	-	No	0.00563544449059889	2.24907182368154	0.467741935483871	0.696182059739527	0.715800471718531	0.019618411979004	0.345303893777061	0.0747150535115289
12_30021	6H	156957654	156957655	+	No	0.00563544449059899	2.24907182368153	0.467741935483871	0.696182059739527	0.715800471718531	0.019618411979004	0.345303893777061	0.13053897758209
SCRI_RS_195226	6H	154903405	154903406	+	No	0.00563544449059899	2.24907182368153	0.467741935483871	0.696182059739527	0.715800471718531	0.019618411979004	0.345303893777061	0.191090963317041
SCRI_RS_5552	6H	308234181	308234182	+	No	0.00568732683761912	2.24509181312364	0.467741935483871	0.696182059739527	0.715756801135448	0.0195747413959211	0.345303893777061	0.147561606743452
SCRI_RS_204570	5H	638185157	638185158	+	No	0.00572670865431829	2.24209491100932	0.467741935483871	0.696182059739527	0.715723926865719	0.019541867126192	0.345303893777061	0.0395168172442268
SCRI_RS_13639	2H	129461371	129461372	+	No	0.00598963321653354	2.22259977141915	0.467741935483871	0.696182059739527	0.715510269664939	0.0193282099254121	0.345303893777061	-0.159091307057556
SCRI_RS_10932	6H	545093822	545093823	+	No	0.00609044620336965	2.21535088855555	0.467741935483871	0.696182059739527	0.715430911176575	0.019248851437048	0.345303893777061	0.0268217656358765
SCRI_RS_139733	1H	528031794	528031795	+	No	0.00610100537139839	2.21459859264937	0.467741935483871	0.696182059739527	0.715422677949305	0.0192406182097781	0.345303893777061	-0.0300575837347452
11_10234	2H	90242991	90242992	+	No	0.00610125998533746	2.2145804685674	0.467741935483871	0.696182059739527	0.715422479603126	0.019240419863599	0.345303893777061	0.0505024983487861
11_10498	2H	82437223	82437224	+	No	0.00610125998533746	2.2145804685674	0.467741935483871	0.696182059739527	0.715422479603126	0.019240419863599	0.345303893777061	0.00842573853093143
11_11054	2H	91940117	91940118	+	No	0.00610125998533746	2.2145804685674	0.467741935483871	0.696182059739527	0.715422479603126	0.019240419863599	0.345303893777061	0.0564136689999266
12_10296	2H	51222231	51222232	+	No	0.00610125998533746	2.2145804685674	0.467741935483871	0.696182059739527	0.715422479603126	0.019240419863599	0.345303893777061	1.00086155446885
12_30691	Unknown	Unknown	Unknown	Unknown	Unknown	0.00610125998533746	2.2145804685674	0.467741935483871	0.696182059739527	0.715422479603126	0.019240419863599	0.345303893777061	0.158806148828525
SCRI_RS_137093	2H	51223176	51223177	+	No	0.00610125998533746	2.2145804685674	0.467741935483871	0.696182059739527	0.715422479603126	0.019240419863599	0.345303893777061	0.129613645773453
SCRI_RS_151535	2H	97400153	97400154	+	No	0.00610125998533746	2.2145804685674	0.467741935483871	0.696182059739527	0.715422479603126	0.019240419863599	0.345303893777061	0.136717287338339
SCRI_RS_182050	2H	94197823	94197824	+	No	0.00610125998533746	2.2145804685674	0.467741935483871	0.696182059739527	0.715422479603126	0.019240419863599	0.345303893777061	0.0564136689999266
SCRI_RS_231782	2H	82524459	82524579	+	No	0.00610125998533746	2.2145804685674	0.467741935483871	0.696182059739527	0.715422479603126	0.019240419863599	0.345303893777061	-0.238705815471572
SCRI_RS_238424	2H	103693793	103693794	+	No	0.00610125998533746	2.2145804685674	0.467741935483871	0.696182059739527	0.715422479603126	0.019240419863599	0.345303893777061	0.0569032356658195
11_20674	2H	93017737	93017738	+	No	0.00610125998534018	2.2145804685672	0.467741935483871	0.696182059739527	0.715422479603126	0.019240419863599	0.345303893777061	0.25510798272974
11_21005	2H	86580884	86580885	+	No	0.00610125998534018	2.2145804685672	0.467741935483871	0.696182059739527	0.715422479603126	0.019240419863599	0.345303893777061	0.0264239657548586
SCRI_RS_151576	2H	83425918	83425919	+	No	0.00610125998534018	2.2145804685672	0.467741935483871	0.696182059739527	0.715422479603126	0.019240419863599	0.345303893777061	-0.0335132140156453
SCRI_RS_14089	5H	612629123	612629124	+	No	0.00644523511872115	2.19076123519177	0.467741935483871	0.696182059739527	0.715162060006128	0.0189800002666011	0.355106008864036	-0.140271025466209
SCRI_RS_184603	5H	612707795	612707796	+	No	0.00644523511872208	2.19076123519171	0.467741935483871	0.696182059739527	0.715162060006128	0.0189800002666011	0.355106008864036	-0.0130386591397809
SCRI_RS_157208	7H	653254548	653254668	-	No	0.00660779827077534	2.17994322404518	0.467741935483871	0.696182059739527	0.715043952766256	0.018861893026729	0.355106008864036	-0.0409318887428061
SCRI_RS_13935	6H	373616190	373616191	+	No	0.00670167944308362	2.17381634931922	0.467741935483871	0.696182059739527	0.714977108476124	0.018795048736597	0.355106008864036	0.0368530923423123
12_31050	5H	616115199	616115200	+	No	0.00704995054325809	2.15181392965618	0.467741935483871	0.696182059739527	0.714737342140478	0.0185552824009511	0.355106008864036	-0.101378393107883
SCRI_RS_236610	5H	615389047	615389048	+	No	0.00704995054325809	2.15181392965618	0.467741935483871	0.696182059739527	0.714737342140478	0.0185552824009511	0.355106008864036	-0.101378393107883
11_20100	Unknown	78078437	78078758	+	No	0.00704995054326058	2.15181392965603	0.467741935483871	0.696182059739527	0.714737342140478	0.0185552824009511	0.355106008864036	0.630416039212363
11_20791	5H	618538062	618538063	+	No	0.00704995054326058	2.15181392965603	0.467741935483871	0.696182059739527	0.714737342140478	0.0185552824009511	0.355106008864036	0.00136312688607809
11_21297	5H	618532844	618532845	+	No	0.00704995054326058	2.15181392965603	0.467741935483871	0.696182059739527	0.714737342140478	0.0185552824009511	0.355106008864036	0.137897469263402
BK_04	5H	616115199	616115200	+	No	0.00704995054326058	2.15181392965603	0.0645161290322581	0.696182059739527	0.714737342140478	0.0185552824009511	0.355106008864036	-0.101378393107883
SCRI_RS_234223	5H	614937577	614937578	+	No	0.00704995054326058	2.15181392965603	0.467741935483871	0.696182059739527	0.714737342140478	0.0185552824009511	0.355106008864036	-0.00948297668134224
11_20021	1H	526705451	526705452	+	No	0.00729470446623088	2.13699229818931	0.467741935483871	0.696182059739527	0.714576075579203	0.018394015839676	0.363796300954505	-0.155895011677423
SCRI_RS_187506	6H	521670680	521670681	+	No	0.00745541210574856	2.12752834546304	0.467741935483871	0.696182059739527	0.714473208636601	0.0182911488970741	0.367149959643383	0.0375559312342943
SCRI_RS_155795	7H	49898184	49898185	+	No	0.00750773195220736	2.12449124134575	0.467741935483871	0.696182059739527	0.714440214804191	0.018258155064664	0.367149959643383	0.286216737430308
SCRI_RS_209553	5H	291893338	291893339	+	No	0.00830112728669756	2.08086292676262	0.467741935483871	0.696182059739527	0.713967200873632	0.017785141134105	0.396990133235923	-0.0547733283845169
SCRI_RS_138735	5H	628395274	628395275	+	No	0.00845592921389369	2.07283866124274	0.467741935483871	0.696182059739527	0.713880396731196	0.017698336991669	0.396990133235923	0.110999613466745
SCRI_RS_180920	5H	628386417	628386418	+	No	0.00845592921389369	2.07283866124274	0.467741935483871	0.696182059739527	0.713880396731196	0.017698336991669	0.396990133235923	0.669103434147193
SCRI_RS_7678	5H	626698733	626698734	+	No	0.00845592921389369	2.07283866124274	0.467741935483871	0.696182059739527	0.713880396731196	0.017698336991669	0.396990133235923	0.254380094487718
SCRI_RS_214011	5H	637380153	637380154	+	No	0.00854948855701927	2.06805986462947	0.467741935483871	0.696182059739527	0.713828730026152	0.017646670286625	0.396990133235923	-0.0365068677924079
SCRI_RS_169829	6H	72972397	72972398	+	No	0.00859081288916331	2.0659657399435	0.467741935483871	0.696182059739527	0.713806095887	0.017624036147473	0.396990133235923	-0.0227201587238177
12_31312	5H	47057299	47057300	+	No	0.00953197965552121	2.02081689325637	0.467741935483871	0.696182059739527	0.713319127569743	0.0171370678302161	0.435498140449006	-0.102601606669165
SCRI_RS_145388	5H	645151239	645151240	+	No	0.00959704061739917	2.01786266713486	0.467741935483871	0.696182059739527	0.713287332157657	0.0171052724181301	0.435498140449006	0.0668490142546503
SCRI_RS_163092	3H	623376720	623376840	+	No	0.0104704293799493	1.98003550805192	0.467741935483871	0.696182059739527	0.712880963277049	0.016698903537522	0.454819767117956	-0.160497240520574
SCRI_RS_167825	3H	623131820	623131821	+	No	0.0104704293799511	1.98003550805184	0.467741935483871	0.696182059739527	0.712880963277049	0.016698903537522	0.454819767117956	-0.10278026883101
11_21175	2H	677845247	677845248	+	No	0.0106549002421886	1.97245061206614	0.467741935483871	0.696182059739527	0.712799649892363	0.016617590152836	0.454819767117956	-0.0633922230027011
SCRI_RS_194603	2H	682575345	682575465	+	No	0.0106549002421886	1.97245061206614	0.467741935483871	0.696182059739527	0.712799649892363	0.016617590152836	0.454819767117956	-0.110189038581055
SCRI_RS_195164	2H	677482087	677482088	+	No	0.0106549002421886	1.97245061206614	0.467741935483871	0.696182059739527	0.712799649892363	0.016617590152836	0.454819767117956	-0.118862108758584
12_10649	2H	676764753	676764754	+	No	0.0106549002421915	1.97245061206602	0.467741935483871	0.696182059739527	0.712799649892364	0.016617590152837	0.454819767117956	-0.0320949534513382
12_30216	2H	677132806	677132807	+	No	0.0106549002421915	1.97245061206602	0.467741935483871	0.696182059739527	0.712799649892364	0.016617590152837	0.454819767117956	-0.0360027648805996
12_30826	7H	654411756	654411757	+	No	0.0110162324364417	1.9579669092799	0.467741935483871	0.696182059739527	0.712644537175084	0.0164624774355571	0.466292124221487	-0.076398421740997
SCRI_RS_149683	1H	4190638	4190639	+	No	0.0114454011356078	1.94136898167637	0.467741935483871	0.696182059739527	0.712467040376277	0.01628498063675	0.471654431064573	-0.26364046922091
11_11307	2H	678192598	678192599	+	No	0.0115175485109789	1.93863994985835	0.467741935483871	0.696182059739527	0.71243788289311	0.0162558231535831	0.471654431064573	-0.110189038581055
SCRI_RS_223157	Unknown	Unknown	Unknown	Unknown	Unknown	0.0117047456587335	1.93163801897792	0.467741935483871	0.696182059739527	0.712363107413688	0.0161810476741611	0.471654431064573	0.0311780160109052
11_20676	5H	612799248	612799249	+	No	0.0117047456587397	1.93163801897769	0.467741935483871	0.696182059739527	0.712363107413688	0.0161810476741611	0.471654431064573	-0.0130386591397809
SCRI_RS_235550	5H	613991044	613991045	+	No	0.0117047456587397	1.93163801897769	0.467741935483871	0.696182059739527	0.712363107413688	0.0161810476741611	0.471654431064573	-0.00948297668134224
SCRI_RS_9182	5H	612892206	612892207	+	No	0.0117047456587397	1.93163801897769	0.467741935483871	0.696182059739527	0.712363107413688	0.0161810476741611	0.471654431064573	-0.140271025466209
SCRI_RS_231889	2H	20080081	20080158	-	No	0.0123317742262433	1.9089744350641	0.467741935483871	0.696182059739527	0.712121418887796	0.015939359148269	0.481494681039053	0.320652091781733
SCRI_RS_230261	7H	654581630	654582358	+	No	0.012449964847559	1.90483187479577	0.467741935483871	0.696182059739527	0.712077298694789	0.015895238955262	0.481494681039053	-0.076398421740997
SCRI_RS_201086	1H	523222032	523222033	+	No	0.0126260776340588	1.8987315446507	0.467741935483871	0.696182059739527	0.712012359500569	0.015830299761042	0.481494681039053	-0.16872219110882
SCRI_RS_146959	1H	523428145	523428146	+	No	0.01262607763406	1.89873154465066	0.467741935483871	0.696182059739527	0.712012359500569	0.015830299761042	0.481494681039053	-0.191966194572892
SCRI_RS_175646	1H	524015512	524015632	-	No	0.01262607763406	1.89873154465066	0.467741935483871	0.696182059739527	0.712012359500569	0.015830299761042	0.481494681039053	-0.193366394748585
SCRI_RS_175756	7H	7759980	7759981	+	No	0.0127129222591178	1.89575460875874	0.467741935483871	0.696182059739527	0.711980683382924	0.015798623643397	0.481494681039053	0.0282161508129448
SCRI_RS_132308	5H	644527056	644527057	+	No	0.012728071802508	1.89523738338151	0.467741935483871	0.696182059739527	0.711975180774848	0.015793121035321	0.481494681039053	-0.0221767289586126
12_31284	2H	22398480	22398481	+	No	0.0127341320073896	1.89503065236885	0.467741935483871	0.696182059739527	0.711972981502041	0.0157909217625141	0.481494681039053	-0.165315300617216
11_20126	Unknown	Unknown	Unknown	Unknown	Unknown	0.0128092688622659	1.89247565855706	0.467741935483871	0.696182059739527	0.711945804285069	0.0157637445455421	0.481494681039053	-0.137328699549853
11_10890	Unknown	Unknown	Unknown	Unknown	Unknown	0.0141356643975384	1.84968377419932	0.467741935483871	0.696182059739527	0.711491643849559	0.015309584110032	0.498869851478589	0.000539698834735702
SCRI_RS_219726	Unknown	Unknown	Unknown	Unknown	Unknown	0.0141356643975389	1.84968377419931	0.467741935483871	0.696182059739527	0.711491643849559	0.015309584110032	0.498869851478589	-0.119180822882779
SCRI_RS_187497	6H	70580571	70580572	+	No	0.0151169752766616	1.82053509719898	0.467741935483871	0.696182059739527	0.711183391752072	0.0150013320125451	0.498869851478589	0.0815715248420616
SCRI_RS_189254	6H	70584718	70584719	+	No	0.0151169752766616	1.82053509719898	0.467741935483871	0.696182059739527	0.711183391752072	0.0150013320125451	0.498869851478589	0.227644877174045
11_21015	2H	31559962	31559963	+	No	0.0151631041294048	1.81921188259099	0.467741935483871	0.696182059739527	0.711169420176868	0.0149873604373411	0.498869851478589	-0.129693148725208
SCRI_RS_120529	2H	31559459	31559460	+	No	0.0151631041294048	1.81921188259099	0.467741935483871	0.696182059739527	0.711169420176868	0.0149873604373411	0.498869851478589	-0.129693148725208
SCRI_RS_183655	2H	31772842	31772843	+	No	0.0151631041294048	1.81921188259099	0.467741935483871	0.696182059739527	0.711169420176868	0.0149873604373411	0.498869851478589	0.0841548697340038
SCRI_RS_186387	2H	30898435	30898436	+	No	0.0151631041294048	1.81921188259099	0.467741935483871	0.696182059739527	0.711169420176868	0.0149873604373411	0.498869851478589	0.0644444581519537
11_20394	2H	31787971	31787972	+	No	0.0151631041294059	1.81921188259095	0.467741935483871	0.696182059739527	0.711169420176868	0.0149873604373411	0.498869851478589	0.0841548697340038
SCRI_RS_239882	2H	31796285	31796286	+	No	0.0151631041294059	1.81921188259095	0.467741935483871	0.696182059739527	0.711169420176868	0.0149873604373411	0.498869851478589	0.41439764341682
SCRI_RS_188827	4H	621192463	621192464	+	No	0.0152104183036598	1.81785884219466	0.467741935483871	0.696182059739527	0.711155135632131	0.014973075892604	0.498869851478589	-0.016074343724032
11_10820	5H	629528597	629529079	-	No	0.015252324226266	1.81666397128575	0.467741935483871	0.696182059739527	0.711142522586044	0.0149604628465171	0.498869851478589	0.258360385364423
11_10901	5H	629115072	629115073	+	No	0.015252324226266	1.81666397128575	0.467741935483871	0.696182059739527	0.711142522586044	0.0149604628465171	0.498869851478589	0.0954363581830826
11_21041	Unknown	Unknown	Unknown	Unknown	Unknown	0.0152523242262662	1.81666397128575	0.467741935483871	0.696182059739527	0.711142522586044	0.0149604628465171	0.498869851478589	-0.0590228410308526
SCRI_RS_181376	5H	628770932	628770933	+	No	0.0152523242262662	1.81666397128575	0.467741935483871	0.696182059739527	0.711142522586044	0.0149604628465171	0.498869851478589	0.6058042745171
SCRI_RS_181379	5H	628760972	628760973	+	No	0.0152523242262662	1.81666397128575	0.467741935483871	0.696182059739527	0.711142522586044	0.0149604628465171	0.498869851478589	0.476932221352847
SCRI_RS_222314	5H	628761074	628761075	+	No	0.015252324226266	1.81666397128575	0.467741935483871	0.696182059739527	0.711142522586044	0.0149604628465171	0.498869851478589	0.6058042745171
SCRI_RS_226862	5H	629286879	629286880	+	No	0.0152523242262662	1.81666397128575	0.467741935483871	0.696182059739527	0.711142522586044	0.0149604628465171	0.498869851478589	0.258360385364423
SCRI_RS_238426	5H	628768922	628768923	+	No	0.0152523242262662	1.81666397128575	0.467741935483871	0.696182059739527	0.711142522586044	0.0149604628465171	0.498869851478589	0.45879149565358
SCRI_RS_239368	5H	629284262	629284263	+	No	0.015252324226266	1.81666397128575	0.467741935483871	0.696182059739527	0.711142522586044	0.0149604628465171	0.498869851478589	0.258360385364423
SCRI_RS_174052	1H	528573590	528573591	+	No	0.0156673670004608	1.80500398331771	0.467741935483871	0.696182059739527	0.711019521090451	0.014837461350924	0.504257908806743	-0.0446335697279743
11_20185	7H	654030631	654030632	+	No	0.0157173896530988	1.80361958001347	0.467741935483871	0.696182059739527	0.711004926800502	0.014822867060975	0.504257908806743	-0.0767319703914957
SCRI_RS_214451	7H	654028840	654028841	+	No	0.0157173896530988	1.80361958001347	0.467741935483871	0.696182059739527	0.711004926800502	0.014822867060975	0.504257908806743	-0.0767319703914957
SCRI_RS_201831	5H	615077620	615077621	+	No	0.0166063333975382	1.77972624719937	0.467741935483871	0.696182059739527	0.71075337549155	0.0145713157520231	0.52744533756118	-0.0954855126916065
SCRI_RS_14857	3H	627884115	627884116	+	No	0.0166495550272439	1.77859736887207	0.467741935483871	0.696182059739527	0.710741506098722	0.014559446359195	0.52744533756118	-0.031062991886639
11_21307	7H	4122880	4122881	+	No	0.0171153836473902	1.76661336155227	0.467741935483871	0.696182059739527	0.710615589502566	0.014433529763039	0.532309690970565	-0.232843479540982
11_20010	5H	6354645	6354646	+	No	0.0174152206173637	1.75907101949476	0.467741935483871	0.696182059739527	0.710536423733884	0.0143543639943571	0.532309690970565	0.121721909275744
SCRI_RS_173164	2H	31796933	31796934	+	No	0.0178788977432832	1.74765925952029	0.467741935483871	0.696182059739527	0.710416765093453	0.014234705353926	0.532309690970565	0.119937894773155
SCRI_RS_128712	5H	585859436	585859437	+	No	0.0178994742826324	1.7471597242997	0.467741935483871	0.696182059739527	0.710411530537659	0.0142294707981321	0.532309690970565	-0.115673415148407
SCRI_RS_157318	5H	646856689	646856690	+	No	0.0180652163707038	1.74315683243308	0.467741935483871	0.696182059739527	0.710369595001078	0.014187535261551	0.532309690970565	-0.0369644281496875
12_30698	6H	539553889	539553890	+	No	0.0181207461696465	1.74182392306715	0.467741935483871	0.696182059739527	0.710355635049803	0.0141735753102761	0.532309690970565	-0.15442673936143
SCRI_RS_167845	Unknown	Unknown	Unknown	Unknown	Unknown	0.0181207461696465	1.74182392306715	0.467741935483871	0.696182059739527	0.710355635049803	0.0141735753102761	0.532309690970565	0.667258894585196
SCRI_RS_65371	5H	640717425	640717426	+	No	0.0182543494739882	1.73863363929005	0.467741935483871	0.696182059739527	0.710322230443124	0.0141401707035971	0.532309690970565	0.251340762137197
SCRI_RS_6902	5H	640715680	640715800	+	No	0.0182543494739882	1.73863363929005	0.467741935483871	0.696182059739527	0.710322230443124	0.0141401707035971	0.532309690970565	0.284653950417379
11_20746	6H	521667884	521667885	+	No	0.0183014201033085	1.7375152097722	0.467741935483871	0.696182059739527	0.710310522399701	0.0141284626601741	0.532309690970565	-0.00172446415123773
SCRI_RS_221951	6H	521785189	521785190	+	No	0.0183014201033085	1.7375152097722	0.467741935483871	0.696182059739527	0.710310522399701	0.0141284626601741	0.532309690970565	0.0994379353970345
12_30114	4H	618419852	618419853	+	No	0.0185355186688656	1.73199525684917	0.467741935483871	0.696182059739527	0.710252758757702	0.014070699018175	0.532309690970565	0.0138929449950069
11_20838	4H	617390305	617390306	+	No	0.0185355186688681	1.73199525684911	0.467741935483871	0.696182059739527	0.710252758757702	0.014070699018175	0.532309690970565	0.0418436523695576
11_21243	4H	618502745	618502746	+	No	0.0185355186688681	1.73199525684911	0.467741935483871	0.696182059739527	0.710252758757702	0.014070699018175	0.532309690970565	-0.0448340197320807
12_10824	4H	617971329	617971330	+	No	0.0185355186688681	1.73199525684911	0.467741935483871	0.696182059739527	0.710252758757702	0.014070699018175	0.532309690970565	-0.0267143152134537
11_21304	2H	42238199	42238200	+	No	0.018730032462191	1.72746146992117	0.467741935483871	0.696182059739527	0.710205340827162	0.0140232810876351	0.532309690970565	-0.106971777387038
12_30748	Unknown	248456062	248456063	+	No	0.0187300324621938	1.72746146992111	0.467741935483871	0.696182059739527	0.710205340827162	0.0140232810876351	0.532309690970565	-0.194670251036129
SCRI_RS_161534	5H	608848773	608848774	+	No	0.0189392056730891	1.72263823964258	0.467741935483871	0.696182059739527	0.7101549214547	0.0139728617151731	0.532309690970565	-0.108383567732279
SCRI_RS_206751	7H	385856610	385856730	+	No	0.0189896195460515	1.72148373619535	0.467741935483871	0.696182059739527	0.710142856868356	0.013960797128829	0.532309690970565	-0.291722850208995
SCRI_RS_189369	5H	627190686	627190687	+	No	0.0190698432980886	1.71965287565116	0.467741935483871	0.696182059739527	0.710123727470676	0.013941667731149	0.532309690970565	0.198861892070266
SCRI_RS_165449	2H	751995230	751995231	+	No	0.0191280631458533	1.71832900319036	0.467741935483871	0.696182059739527	0.710109897639256	0.0139278378997291	0.532309690970565	-0.225480173935988
SCRI_RS_188722	2H	751988758	751988759	+	No	0.0191280631458551	1.71832900319032	0.467741935483871	0.696182059739527	0.710109897639256	0.0139278378997291	0.532309690970565	-0.0569519705719443
BK_01	1H	528989695	528989696	+	No	0.0197142163769007	1.70522048107879	0.145161290322581	0.696182059739527	0.709973068485961	0.013791008746434	0.542625726177316	0.265681286610015
SCRI_RS_155997	1H	528880379	528880380	+	No	0.0197142163769007	1.70522048107879	0.467741935483871	0.696182059739527	0.709973068485961	0.013791008746434	0.542625726177316	-0.0196136233096063
SCRI_RS_234342	3H	623121579	623121580	+	No	0.021000288832418	1.67777473205357	0.467741935483871	0.696182059739527	0.709687231914489	0.0135051721749621	0.57245522428888	-0.0267083815397964
SCRI_RS_192783	2H	31563128	31563129	+	No	0.0210252564013188	1.67725869931131	0.467741935483871	0.696182059739527	0.709681866104674	0.013499806365147	0.57245522428888	-0.101684661308598
12_10487	2H	742811663	742811664	+	No	0.0216125281070561	1.66529442891842	0.467741935483871	0.696182059739527	0.709557547665526	0.0133754879259991	0.578326426077233	-0.100004377212308
SCRI_RS_228493	6H	521631280	521631281	+	No	0.0220903722580014	1.65579696551228	0.467741935483871	0.696182059739527	0.709458982612058	0.013276922872531	0.578326426077233	-0.00172446415123773
SCRI_RS_156208	1H	481942863	481942864	+	No	0.0222333835691894	1.65299443952288	0.467741935483871	0.696182059739527	0.709429918507206	0.0132478587676791	0.578326426077233	0.107845898381672
SCRI_RS_150944	6H	43883895	43883896	+	No	0.0223375894298806	1.65096369575878	0.467741935483871	0.696182059739527	0.709408864201054	0.013226804461527	0.578326426077233	-0.320125978845638
SCRI_RS_186008	5H	646681828	646681829	+	No	0.0232148975720456	1.63423322817242	0.467741935483871	0.696182059739527	0.709235595709713	0.013053535970186	0.578326426077233	-0.0429192817463857
SCRI_RS_237689	7H	3848249	3848369	+	No	0.0234338318796235	1.63015669014367	0.467741935483871	0.696182059739527	0.709193428622675	0.013011368883148	0.578326426077233	0.00194162800188025
11_20309	5H	643434757	643434758	+	No	0.0236605684760451	1.62597482509086	0.467741935483871	0.696182059739527	0.709150193113124	0.012968133373597	0.578326426077233	0.273141392602309
SCRI_RS_149936	5H	612199205	612199206	+	No	0.0249957745573863	1.60213340098833	0.467741935483871	0.696182059739527	0.70890411175624	0.0127220520167131	0.578326426077233	-0.276988168845902
SCRI_RS_168534	5H	608907474	608907475	+	No	0.0249957745573863	1.60213340098833	0.467741935483871	0.696182059739527	0.70890411175624	0.0127220520167131	0.578326426077233	-0.108383567732279
11_10658	5H	609153338	609154174	-	No	0.0249957745573881	1.6021334009883	0.467741935483871	0.696182059739527	0.70890411175624	0.0127220520167131	0.578326426077233	0.0258761332501081
12_30556	5H	609152097	609152098	+	No	0.0249957745573881	1.6021334009883	0.467741935483871	0.696182059739527	0.70890411175624	0.0127220520167131	0.578326426077233	0.146446754762373
SCRI_RS_188141	5H	608879935	608879936	+	No	0.0249957745573881	1.6021334009883	0.467741935483871	0.696182059739527	0.70890411175624	0.0127220520167131	0.578326426077233	-0.0275526556611574
SCRI_RS_210928	5H	608699221	608699222	+	No	0.0249957745573881	1.6021334009883	0.467741935483871	0.696182059739527	0.70890411175624	0.0127220520167131	0.578326426077233	-0.0275526556611574
11_10721	7H	75226809	75226810	+	No	0.0250237671025734	1.60164731060146	0.467741935483871	0.696182059739527	0.708899101848525	0.012717042108998	0.578326426077233	0.166595877901607
SCRI_RS_213842	7H	75246968	75246969	+	No	0.0250237671025734	1.60164731060146	0.467741935483871	0.696182059739527	0.708899101848525	0.012717042108998	0.578326426077233	0.166595877901607
11_10965	7H	26447530	26447531	+	No	0.0251596618740903	1.59929519976109	0.467741935483871	0.696182059739527	0.708874863892312	0.0126928041527851	0.578326426077233	0.0911337303064457
12_30329	7H	26188987	26188988	+	No	0.025159661874094	1.59929519976103	0.467741935483871	0.696182059739527	0.708874863892312	0.0126928041527851	0.578326426077233	0.11346371461717
12_30594	3H	527661705	527661706	+	No	0.0259439997033726	1.58596306930053	0.467741935483871	0.696182059739527	0.708737610106578	0.012555550367051	0.578326426077233	-0.0601229744415939
SCRI_RS_201987	3H	531459807	531459808	+	No	0.0259439997033744	1.5859630693005	0.467741935483871	0.696182059739527	0.708737610106578	0.012555550367051	0.578326426077233	0.105946493009386
SCRI_RS_76971	3H	529838864	529838865	+	No	0.0259439997033744	1.5859630693005	0.467741935483871	0.696182059739527	0.708737610106578	0.012555550367051	0.578326426077233	-0.0209304245247424
11_20293	2H	196891843	196891844	+	No	0.0259483263307483	1.58589064894313	0.467741935483871	0.696182059739527	0.70873686515091	0.012554805411383	0.578326426077233	0.0257609642629291
SCRI_RS_82277	1H	157450138	157450139	+	No	0.0260139936408273	1.58479297025571	0.467741935483871	0.696182059739527	0.708725574632478	0.012543514892951	0.578326426077233	0.318151369103308
12_30666	5H	642941050	642941051	+	No	0.0260869181613782	1.58357722425599	0.467741935483871	0.696182059739527	0.708713071467987	0.0125310117284601	0.578326426077233	0.424039400183123
11_20225	7H	15114736	15114737	+	No	0.0265445422967169	1.57602475872832	0.467741935483871	0.696182059739527	0.708635441055554	0.012453381316027	0.578326426077233	-0.149949135365468
SCRI_RS_223104	6H	583099804	583099805	+	No	0.0265835925128918	1.57538632876963	0.467741935483871	0.696182059739527	0.708628882061613	0.012446822322086	0.578326426077233	-0.111792558370512
11_20808	7H	591547771	591547772	+	No	0.0281027887961183	1.55125058049818	0.467741935483871	0.696182059739527	0.708381301918005	0.012199242178478	0.578326426077233	0.210375722691822
11_10301	7H	590487359	590487360	+	No	0.0281027887961225	1.55125058049812	0.467741935483871	0.696182059739527	0.708381301918005	0.012199242178478	0.578326426077233	0.210375722691822
SCRI_RS_4562	7H	570360065	570360066	+	No	0.0281027887961225	1.55125058049812	0.467741935483871	0.696182059739527	0.708381301918005	0.012199242178478	0.578326426077233	0.125320729337076
SCRI_RS_152206	2H	68787661	68787662	+	No	0.0286296211600265	1.54318439871953	0.467741935483871	0.696182059739527	0.708298727634382	0.012116667894855	0.578326426077233	0.00078380121373911
SCRI_RS_179005	7H	31911992	31911993	+	No	0.0290136206543368	1.53739807153921	0.467741935483871	0.696182059739527	0.708239544521308	0.012057484781781	0.578326426077233	-0.111512825050955
12_30353	6H	44018220	44018221	+	No	0.0293566760211313	1.53229311998908	0.467741935483871	0.696182059739527	0.708187366883333	0.012005307143806	0.578326426077233	-0.319385231086237
12_30147	1H	478177990	478177991	+	No	0.0293864382819158	1.53185304843731	0.467741935483871	0.696182059739527	0.708182870515976	0.012000810776449	0.578326426077233	0.0151609906662529
SCRI_RS_235733	6H	369313702	369313703	+	No	0.0294058602592575	1.53156611092667	0.467741935483871	0.696182059739527	0.708179938910306	0.011997879170779	0.578326426077233	-0.0315042843215538
12_30539	4H	622160190	622160191	+	No	0.0294518458990326	1.5308874805495	0.467741935483871	0.696182059739527	0.708173005856076	0.0119909461165491	0.578326426077233	-0.0136057095255335
SCRI_RS_149877	5H	8214384	8214385	+	No	0.0304969979423062	1.51574290954696	0.467741935483871	0.696182059739527	0.708018443064658	0.011836383325131	0.578326426077233	-0.027835678496448
SCRI_RS_114673	2H	742046962	742046963	+	No	0.0304998577104428	1.51570218674219	0.467741935483871	0.696182059739527	0.708018027864011	0.0118359681244841	0.578326426077233	0.269521061764006
12_31529	3H	541045055	541045056	+	No	0.0310901266374447	1.50737750896898	0.467741935483871	0.696182059739527	0.707933197651011	0.0117511379114841	0.578326426077233	0.236942761463773
SCRI_RS_21080	1H	482239967	482239968	+	No	0.0313367623689163	1.5039458757024	0.467741935483871	0.696182059739527	0.707898255521424	0.0117161957818971	0.578326426077233	0.107845898381672
SCRI_RS_4893	Unknown	Unknown	Unknown	Unknown	Unknown	0.0313367623689163	1.5039458757024	0.467741935483871	0.696182059739527	0.707898255521424	0.0117161957818971	0.578326426077233	0.0279961598791729
12_11322	3H	596522095	596522096	+	No	0.0315383881054056	1.50116050678443	0.467741935483871	0.696182059739527	0.707869905493995	0.011687845754468	0.578326426077233	-0.0123172203568931
11_11486	2H	718986428	718986429	+	No	0.0323469100638264	1.49016719896196	0.467741935483871	0.696182059739527	0.70775811544377	0.011576055704243	0.578326426077233	-0.124059442035001
SCRI_RS_133602	5H	597834882	597834883	+	No	0.0325452421060703	1.48751249336655	0.467741935483871	0.696182059739527	0.707731144458991	0.011549084719464	0.578326426077233	-0.0208525259786185
SCRI_RS_238720	5H	138066510	138066804	+	No	0.0325735372215797	1.48713507802091	0.467741935483871	0.696182059739527	0.707727310812973	0.0115452510734461	0.578326426077233	0.0504027340229065
SCRI_RS_163112	4H	647027	647147	-	No	0.0334199307760356	1.47599445401225	0.467741935483871	0.696182059739527	0.707614235888562	0.011432176149035	0.578326426077233	0.0142120128324645
11_10461	6H	56162524	56162525	+	No	0.0336861632318302	1.47254845123716	0.467741935483871	0.696182059739527	0.707579294093098	0.0113972343535711	0.578326426077233	0.0564317930488052
12_31479	6H	348843035	348843036	+	No	0.0341427849840319	1.46670105692172	0.467741935483871	0.696182059739527	0.707520040039824	0.0113379803002971	0.578326426077233	0.0606673007887473
11_10409	4H	3772116	3772117	+	No	0.0349588794921253	1.4564424958942	0.467741935483871	0.696182059739527	0.707416200092776	0.011234140353249	0.578326426077233	-0.0119045665655229
SCRI_RS_200895	7H	2351162	2351163	+	No	0.0363278619318681	1.43976016168906	0.467741935483871	0.696182059739527	0.70724765064528	0.011065590905753	0.578326426077233	0.0928924292645927
11_20829	5H	641065683	641065684	+	No	0.036337228322741	1.43964820223563	0.467741935483871	0.696182059739527	0.707246520788664	0.0110644610491371	0.578326426077233	0.245646887590269
12_30521	6H	29458361	29458564	+	No	0.0366857357662338	1.43550276632586	0.467741935483871	0.696182059739527	0.707204698947627	0.0110226392081001	0.578326426077233	1.42010147735392
SCRI_RS_213799	2H	11122029	11122030	+	No	0.0367002909869431	1.43533049232767	0.467741935483871	0.696182059739527	0.707202961462833	0.0110209017233061	0.578326426077233	0.0608533234983355
SCRI_RS_740	2H	738323600	738323601	+	No	0.0367855522925414	1.43432271914296	0.467741935483871	0.696182059739527	0.707192798319921	0.011010738580394	0.578326426077233	0.0138788973410264
11_10566	2H	739142893	739142894	+	No	0.0367855522925465	1.4343227191429	0.467741935483871	0.696182059739527	0.707192798319921	0.011010738580394	0.578326426077233	0.0779594967209221
SCRI_RS_230951	2H	738322634	738322635	+	No	0.0367855522925465	1.4343227191429	0.467741935483871	0.696182059739527	0.707192798319921	0.011010738580394	0.578326426077233	0.0623557714039435
BK_05	7H	39681222	39681223	+	No	0.0371546082378098	1.42998731358212	0.201612903225806	0.696182059739527	0.707149093285985	0.010967033546458	0.578326426077233	-0.291722850208995
SCRI_RS_114969	2H	741603108	741603109	+	No	0.0374038506688514	1.42708368554954	0.467741935483871	0.696182059739527	0.707119836906745	0.010937777167218	0.578326426077233	-0.124881846992906
SCRI_RS_160475	1H	540988845	540988846	+	No	0.0374343988474953	1.42672913673954	0.467741935483871	0.696182059739527	0.707116265367757	0.01093420562823	0.578326426077233	-0.152906880841575
SCRI_RS_189967	1H	540716244	540716364	-	No	0.0374343988475026	1.42672913673946	0.467741935483871	0.696182059739527	0.707116265367757	0.01093420562823	0.578326426077233	-0.0563148388015833
11_10728	3H	491895585	491895586	+	No	0.037713615912481	1.4235018262379	0.467741935483871	0.696182059739527	0.707083763397194	0.0109017036576671	0.578326426077233	-0.0882692169211978
SCRI_RS_186102	3H	491850614	491850615	+	No	0.037713615912481	1.4235018262379	0.467741935483871	0.696182059739527	0.707083763397194	0.0109017036576671	0.578326426077233	-0.0882692169211978
SCRI_RS_172087	7H	31568844	31568845	+	No	0.0379220507855181	1.42110818449982	0.467741935483871	0.696182059739527	0.707059666870127	0.0108776071306	0.578326426077233	-0.264434486401488
SCRI_RS_181055	7H	31393213	31393214	+	No	0.0379220507855181	1.42110818449982	0.467741935483871	0.696182059739527	0.707059666870127	0.0108776071306	0.578326426077233	-0.0740468511627022
SCRI_RS_203950	7H	31279687	31279688	+	No	0.0379220507855181	1.42110818449982	0.467741935483871	0.696182059739527	0.707059666870127	0.0108776071306	0.578326426077233	-0.061410777655567
SCRI_RS_235345	7H	31926998	31926999	+	No	0.0379220507855181	1.42110818449982	0.467741935483871	0.696182059739527	0.707059666870127	0.0108776071306	0.578326426077233	-0.111512825050955
SCRI_RS_143967	7H	31195270	31195271	+	No	0.0379220507855227	1.42110818449977	0.467741935483871	0.696182059739527	0.707059666870127	0.0108776071306	0.578326426077233	-0.0637558403376453
SCRI_RS_165928	7H	31281209	31281210	+	No	0.0379220507855227	1.42110818449977	0.467741935483871	0.696182059739527	0.707059666870127	0.0108776071306	0.578326426077233	-0.216282742804086
SCRI_RS_170038	7H	31750719	31750720	+	No	0.0379220507855227	1.42110818449977	0.467741935483871	0.696182059739527	0.707059666870127	0.0108776071306	0.578326426077233	-0.201366652584134
SCRI_RS_175424	7H	31747961	31747962	+	No	0.0379220507855227	1.42110818449977	0.467741935483871	0.696182059739527	0.707059666870127	0.0108776071306	0.578326426077233	0.0410148827952668
SCRI_RS_198173	7H	31393558	31393559	+	No	0.0379220507855227	1.42110818449977	0.467741935483871	0.696182059739527	0.707059666870127	0.0108776071306	0.578326426077233	-0.249137279679395
11_10714	2H	742203860	742203861	+	No	0.0380239054993809	1.41994327806183	0.467741935483871	0.696182059739527	0.707047942860308	0.0108658831207811	0.578326426077233	0.256971127617042
11_10058	Unknown	Unknown	Unknown	Unknown	Unknown	0.0391525676074498	1.40723975183892	0.467741935483871	0.696182059739527	0.706920217320687	0.01073815758116	0.578326426077233	0.0384086092911105
11_10661	5H	305528152	305528495	-	No	0.0391525676074498	1.40723975183892	0.467741935483871	0.696182059739527	0.706920217320687	0.01073815758116	0.578326426077233	-0.0405461757234917
11_10995	5H	146462278	146462279	+	No	0.0391525676074498	1.40723975183892	0.467741935483871	0.696182059739527	0.706920217320687	0.01073815758116	0.578326426077233	0.301307377321152
11_11198	5H	74274298	74274299	+	No	0.0391525676074498	1.40723975183892	0.467741935483871	0.696182059739527	0.706920217320687	0.01073815758116	0.578326426077233	-0.0401837247062566
11_20461	5H	266762999	266763000	+	No	0.0391525676074498	1.40723975183892	0.467741935483871	0.696182059739527	0.706920217320687	0.01073815758116	0.578326426077233	0.0648688085716138
11_21350	5H	167690386	167690387	+	No	0.0391525676074498	1.40723975183892	0.467741935483871	0.696182059739527	0.706920217320687	0.01073815758116	0.578326426077233	-0.0449468046692907
11_21401	5H	74314812	74314813	+	No	0.0391525676074498	1.40723975183892	0.467741935483871	0.696182059739527	0.706920217320687	0.01073815758116	0.578326426077233	0.142030654740715
12_30408	5H	270952688	270952808	-	No	0.0391525676074498	1.40723975183892	0.467741935483871	0.696182059739527	0.706920217320687	0.01073815758116	0.578326426077233	0.0263102118342644
12_31259	5H	288439235	288439236	+	No	0.0391525676074498	1.40723975183892	0.467741935483871	0.696182059739527	0.706920217320687	0.01073815758116	0.578326426077233	-0.0547733283845169
SCRI_RS_134225	5H	336910441	336910442	+	No	0.0391525676074498	1.40723975183892	0.467741935483871	0.696182059739527	0.706920217320687	0.01073815758116	0.578326426077233	0.441875672208191
SCRI_RS_134444	5H	275039338	275039339	+	No	0.0391525676074498	1.40723975183892	0.467741935483871	0.696182059739527	0.706920217320687	0.01073815758116	0.578326426077233	0.172022276305487
SCRI_RS_137196	5H	342482465	342482466	+	No	0.0391525676074498	1.40723975183892	0.467741935483871	0.696182059739527	0.706920217320687	0.01073815758116	0.578326426077233	0.441875672208191
SCRI_RS_137838	5H	131941740	131941741	+	No	0.0391525676074498	1.40723975183892	0.467741935483871	0.696182059739527	0.706920217320687	0.01073815758116	0.578326426077233	-0.0478090178221073
SCRI_RS_137866	5H	94138749	94138750	+	No	0.0391525676074498	1.40723975183892	0.467741935483871	0.696182059739527	0.706920217320687	0.01073815758116	0.578326426077233	0.0851451872718876
SCRI_RS_138811	5H	94860076	94860077	+	No	0.0391525676074498	1.40723975183892	0.467741935483871	0.696182059739527	0.706920217320687	0.01073815758116	0.578326426077233	0.0256043591998321
SCRI_RS_142549	5H	337466646	337466843	-	No	0.0391525676074498	1.40723975183892	0.467741935483871	0.696182059739527	0.706920217320687	0.01073815758116	0.578326426077233	0.441875672208191
SCRI_RS_145129	5H	86521501	86521502	+	No	0.0391525676074498	1.40723975183892	0.467741935483871	0.696182059739527	0.706920217320687	0.01073815758116	0.578326426077233	0.0363230170344782
SCRI_RS_145275	5H	153873658	153873659	+	No	0.0391525676074498	1.40723975183892	0.467741935483871	0.696182059739527	0.706920217320687	0.01073815758116	0.578326426077233	-0.0395238108687881
SCRI_RS_147081	5H	293335725	293335726	+	No	0.0391525676074498	1.40723975183892	0.467741935483871	0.696182059739527	0.706920217320687	0.01073815758116	0.578326426077233	0.0178136767179566
SCRI_RS_149232	5H	289884810	289884811	+	No	0.0391525676074498	1.40723975183892	0.467741935483871	0.696182059739527	0.706920217320687	0.01073815758116	0.578326426077233	-0.170522907416377
SCRI_RS_149440	5H	257592814	257592815	+	No	0.0391525676074498	1.40723975183892	0.467741935483871	0.696182059739527	0.706920217320687	0.01073815758116	0.578326426077233	-0.0825430532830964
SCRI_RS_150023	5H	288729756	288729757	+	No	0.0391525676074498	1.40723975183892	0.467741935483871	0.696182059739527	0.706920217320687	0.01073815758116	0.578326426077233	-0.0547733283845169
SCRI_RS_156499	5H	143774878	143774879	+	No	0.0391525676074498	1.40723975183892	0.467741935483871	0.696182059739527	0.706920217320687	0.01073815758116	0.578326426077233	0.318894522893606
SCRI_RS_157294	5H	129074910	129074911	+	No	0.0391525676074498	1.40723975183892	0.467741935483871	0.696182059739527	0.706920217320687	0.01073815758116	0.578326426077233	-0.00333700308787499
SCRI_RS_16164	5H	313283372	313283373	+	No	0.0391525676074498	1.40723975183892	0.467741935483871	0.696182059739527	0.706920217320687	0.01073815758116	0.578326426077233	0.0796399884652352
SCRI_RS_165927	5H	92322224	92322320	-	No	0.0391525676074498	1.40723975183892	0.467741935483871	0.696182059739527	0.706920217320687	0.01073815758116	0.578326426077233	-0.000704222870242077
SCRI_RS_166343	5H	283391555	283391556	+	No	0.0391525676074498	1.40723975183892	0.467741935483871	0.696182059739527	0.706920217320687	0.01073815758116	0.578326426077233	-0.0263939475543538
SCRI_RS_169826	5H	345056606	345056607	+	No	0.0391525676074498	1.40723975183892	0.467741935483871	0.696182059739527	0.706920217320687	0.01073815758116	0.578326426077233	0.630416039212363
SCRI_RS_172679	5H	208721073	208721074	+	No	0.0391525676074498	1.40723975183892	0.467741935483871	0.696182059739527	0.706920217320687	0.01073815758116	0.578326426077233	0.0934584970497738
SCRI_RS_173527	5H	230193177	230193178	+	No	0.0391525676074498	1.40723975183892	0.467741935483871	0.696182059739527	0.706920217320687	0.01073815758116	0.578326426077233	-0.188375439146585
SCRI_RS_175366	5H	97834277	97834278	+	No	0.0391525676074498	1.40723975183892	0.467741935483871	0.696182059739527	0.706920217320687	0.01073815758116	0.578326426077233	-0.0686693113846655
SCRI_RS_175637	5H	347795286	347795287	+	No	0.0391525676074498	1.40723975183892	0.467741935483871	0.696182059739527	0.706920217320687	0.01073815758116	0.578326426077233	0.441875672208191
SCRI_RS_187764	5H	90682717	90682718	+	No	0.0391525676074498	1.40723975183892	0.467741935483871	0.696182059739527	0.706920217320687	0.01073815758116	0.578326426077233	0.12120430151101
SCRI_RS_192520	5H	86530301	86530302	+	No	0.0391525676074498	1.40723975183892	0.467741935483871	0.696182059739527	0.706920217320687	0.01073815758116	0.578326426077233	-0.000704222870242077
SCRI_RS_197270	5H	287399049	287399050	+	No	0.0391525676074498	1.40723975183892	0.467741935483871	0.696182059739527	0.706920217320687	0.01073815758116	0.578326426077233	-0.0547733283845169
SCRI_RS_208177	5H	230191929	230191930	+	No	0.0391525676074498	1.40723975183892	0.467741935483871	0.696182059739527	0.706920217320687	0.01073815758116	0.578326426077233	-0.188375439146585
SCRI_RS_218911	5H	321158339	321158340	+	No	0.0391525676074498	1.40723975183892	0.467741935483871	0.696182059739527	0.706920217320687	0.01073815758116	0.578326426077233	0.251890677762795
SCRI_RS_223318	5H	311357129	311357130	+	No	0.0391525676074498	1.40723975183892	0.467741935483871	0.696182059739527	0.706920217320687	0.01073815758116	0.578326426077233	-0.154723815467701
SCRI_RS_236777	5H	286183662	286183663	+	No	0.0391525676074498	1.40723975183892	0.467741935483871	0.696182059739527	0.706920217320687	0.01073815758116	0.578326426077233	-0.0547733283845169
SCRI_RS_237910	5H	292644773	292644774	+	No	0.0391525676074498	1.40723975183892	0.467741935483871	0.696182059739527	0.706920217320687	0.01073815758116	0.578326426077233	0.061293554014231
SCRI_RS_238458	5H	87514605	87514606	+	No	0.0391525676074498	1.40723975183892	0.467741935483871	0.696182059739527	0.706920217320687	0.01073815758116	0.578326426077233	0.135494664913006
SCRI_RS_239393	5H	151540953	151540954	+	No	0.0391525676074498	1.40723975183892	0.467741935483871	0.696182059739527	0.706920217320687	0.01073815758116	0.578326426077233	0.301307377321152
SCRI_RS_4724	5H	130589452	130589453	+	No	0.0391525676074498	1.40723975183892	0.467741935483871	0.696182059739527	0.706920217320687	0.01073815758116	0.578326426077233	0.143056412072317
SCRI_RS_6422	5H	273915255	273915256	+	No	0.0391525676074498	1.40723975183892	0.467741935483871	0.696182059739527	0.706920217320687	0.01073815758116	0.578326426077233	0.0728699559279953
11_20101	6H	121304721	121304722	+	No	0.0391525676074604	1.40723975183881	0.467741935483871	0.696182059739527	0.706920217320687	0.01073815758116	0.578326426077233	-0.0395219036146521
11_20129	5H	130602489	130602490	+	No	0.0391525676074604	1.40723975183881	0.467741935483871	0.696182059739527	0.706920217320687	0.01073815758116	0.578326426077233	0.23621328218316
11_20958	5H	156370099	156370100	+	No	0.0391525676074604	1.40723975183881	0.467741935483871	0.696182059739527	0.706920217320687	0.01073815758116	0.578326426077233	-0.211391891912008
11_21011	5H	146141244	146141245	+	No	0.0391525676074604	1.40723975183881	0.467741935483871	0.696182059739527	0.706920217320687	0.01073815758116	0.578326426077233	0.150284599634514
11_21215	5H	273898900	273898901	+	No	0.0391525676074604	1.40723975183881	0.467741935483871	0.696182059739527	0.706920217320687	0.01073815758116	0.578326426077233	0.152538470481094
12_10923	5H	74312905	74312906	+	No	0.0391525676074604	1.40723975183881	0.467741935483871	0.696182059739527	0.706920217320687	0.01073815758116	0.578326426077233	0.168176783838629
12_31390	5H	97833210	97833211	+	No	0.0391525676074604	1.40723975183881	0.467741935483871	0.696182059739527	0.706920217320687	0.01073815758116	0.578326426077233	-0.173715281992665
SCRI_RS_101469	5H	80726333	80726334	+	No	0.0391525676074604	1.40723975183881	0.467741935483871	0.696182059739527	0.706920217320687	0.01073815758116	0.578326426077233	0.0570785225804968
SCRI_RS_103377	5H	131417090	131417091	+	No	0.0391525676074604	1.40723975183881	0.467741935483871	0.696182059739527	0.706920217320687	0.01073815758116	0.578326426077233	0.630416039212363
SCRI_RS_132280	5H	348045970	348045971	+	No	0.0391525676074604	1.40723975183881	0.467741935483871	0.696182059739527	0.706920217320687	0.01073815758116	0.578326426077233	0.630416039212363
SCRI_RS_139961	5H	334530239	334530240	+	No	0.0391525676074604	1.40723975183881	0.467741935483871	0.696182059739527	0.706920217320687	0.01073815758116	0.578326426077233	0.441875672208191
SCRI_RS_141949	5H	92319356	92319357	+	No	0.0391525676074604	1.40723975183881	0.467741935483871	0.696182059739527	0.706920217320687	0.01073815758116	0.578326426077233	-0.000704222870242077
SCRI_RS_142259	5H	80422910	80422911	+	No	0.0391525676074604	1.40723975183881	0.467741935483871	0.696182059739527	0.706920217320687	0.01073815758116	0.578326426077233	-0.0480906079007255
SCRI_RS_144850	Unknown	Unknown	Unknown	Unknown	Unknown	0.0391525676074604	1.40723975183881	0.467741935483871	0.696182059739527	0.706920217320687	0.01073815758116	0.578326426077233	0.00204851450188492
SCRI_RS_145116	5H	344614000	344614001	+	No	0.0391525676074604	1.40723975183881	0.467741935483871	0.696182059739527	0.706920217320687	0.01073815758116	0.578326426077233	0.630416039212363
SCRI_RS_148312	5H	81676209	81676210	+	No	0.0391525676074604	1.40723975183881	0.467741935483871	0.696182059739527	0.706920217320687	0.01073815758116	0.578326426077233	-0.027835678496448
SCRI_RS_148798	5H	293931052	293931053	+	No	0.0391525676074604	1.40723975183881	0.467741935483871	0.696182059739527	0.706920217320687	0.01073815758116	0.578326426077233	0.0178136767179566
SCRI_RS_151755	5H	318870120	318870121	+	No	0.0391525676074604	1.40723975183881	0.467741935483871	0.696182059739527	0.706920217320687	0.01073815758116	0.578326426077233	-0.0895430530635046
SCRI_RS_151815	5H	131946335	131946336	+	No	0.0391525676074604	1.40723975183881	0.467741935483871	0.696182059739527	0.706920217320687	0.01073815758116	0.578326426077233	-0.0478090178221073
SCRI_RS_153553	5H	82543246	82543247	+	No	0.0391525676074604	1.40723975183881	0.467741935483871	0.696182059739527	0.706920217320687	0.01073815758116	0.578326426077233	-0.027835678496448
SCRI_RS_156086	5H	348285884	348285885	+	No	0.0391525676074604	1.40723975183881	0.467741935483871	0.696182059739527	0.706920217320687	0.01073815758116	0.578326426077233	0.447903437842058
SCRI_RS_156276	5H	338194532	338194533	+	No	0.0391525676074604	1.40723975183881	0.467741935483871	0.696182059739527	0.706920217320687	0.01073815758116	0.578326426077233	0.441875672208191
SCRI_RS_157301	5H	6806457	6806458	+	No	0.0391525676074604	1.40723975183881	0.467741935483871	0.696182059739527	0.706920217320687	0.01073815758116	0.578326426077233	0.0221533399481775
SCRI_RS_159315	5H	74316516	74316517	+	No	0.0391525676074604	1.40723975183881	0.467741935483871	0.696182059739527	0.706920217320687	0.01073815758116	0.578326426077233	0.134280982778357
SCRI_RS_161655	5H	165432636	165432637	+	No	0.0391525676074604	1.40723975183881	0.467741935483871	0.696182059739527	0.706920217320687	0.01073815758116	0.578326426077233	0.0133449525648501
SCRI_RS_162380	5H	331515810	331515811	+	No	0.0391525676074604	1.40723975183881	0.467741935483871	0.696182059739527	0.706920217320687	0.01073815758116	0.578326426077233	-0.254271391830144
SCRI_RS_166369	5H	84501323	84501324	+	No	0.0391525676074604	1.40723975183881	0.467741935483871	0.696182059739527	0.706920217320687	0.01073815758116	0.578326426077233	0.0785774753159281
SCRI_RS_167575	5H	299604103	299604104	+	No	0.0391525676074604	1.40723975183881	0.467741935483871	0.696182059739527	0.706920217320687	0.01073815758116	0.578326426077233	0.0178136767179566
SCRI_RS_175284	5H	81676046	81676047	+	No	0.0391525676074604	1.40723975183881	0.467741935483871	0.696182059739527	0.706920217320687	0.01073815758116	0.578326426077233	0.0569969754244557
SCRI_RS_186690	5H	157481582	157481583	+	No	0.0391525676074604	1.40723975183881	0.467741935483871	0.696182059739527	0.706920217320687	0.01073815758116	0.578326426077233	0.109791275045414
SCRI_RS_1928	5H	324266697	324266698	+	No	0.0391525676074604	1.40723975183881	0.467741935483871	0.696182059739527	0.706920217320687	0.01073815758116	0.578326426077233	0.251890677762795
SCRI_RS_200057	5H	339032402	339032403	+	No	0.0391525676074604	1.40723975183881	0.467741935483871	0.696182059739527	0.706920217320687	0.01073815758116	0.578326426077233	0.630416039212363
SCRI_RS_203996	5H	336696085	336696086	+	No	0.0391525676074604	1.40723975183881	0.467741935483871	0.696182059739527	0.706920217320687	0.01073815758116	0.578326426077233	0.630416039212363
SCRI_RS_219788	Unknown	61319345	61319346	+	No	0.0391525676074604	1.40723975183881	0.467741935483871	0.696182059739527	0.706920217320687	0.01073815758116	0.578326426077233	0.121100681987812
SCRI_RS_236446	5H	155677005	155677006	+	No	0.0391525676074604	1.40723975183881	0.467741935483871	0.696182059739527	0.706920217320687	0.01073815758116	0.578326426077233	-0.135770936271566
SCRI_RS_236744	5H	128365537	128365657	-	No	0.0391525676074604	1.40723975183881	0.467741935483871	0.696182059739527	0.706920217320687	0.01073815758116	0.578326426077233	0.0938646852995042
SCRI_RS_57982	5H	130608966	130608967	+	No	0.0391525676074604	1.40723975183881	0.467741935483871	0.696182059739527	0.706920217320687	0.01073815758116	0.578326426077233	0.291930695755227
SCRI_RS_63610	5H	336592763	336592764	+	No	0.0391525676074604	1.40723975183881	0.467741935483871	0.696182059739527	0.706920217320687	0.01073815758116	0.578326426077233	0.630416039212363
SCRI_RS_8464	5H	131279317	131279318	+	No	0.0391525676074604	1.40723975183881	0.467741935483871	0.696182059739527	0.706920217320687	0.01073815758116	0.578326426077233	0.254460724368597
SCRI_RS_91468	5H	265950435	265950436	+	No	0.0391525676074604	1.40723975183881	0.467741935483871	0.696182059739527	0.706920217320687	0.01073815758116	0.578326426077233	0.0648688085716138
SCRI_RS_174071	2H	740991777	740991778	+	No	0.0391831817167391	1.40690030172772	0.467741935483871	0.696182059739527	0.706916807579858	0.010734747840331	0.578326426077233	-0.179471189311434
11_10513	6H	374876068	374876069	+	No	0.0393817677475549	1.40470479338384	0.467741935483871	0.696182059739527	0.70689475797528	0.010712698235753	0.578326426077233	0.0368530923423123
SCRI_RS_195914	6H	373617031	373617032	+	No	0.0393817677475549	1.40470479338384	0.467741935483871	0.696182059739527	0.70689475797528	0.010712698235753	0.578326426077233	0.0368530923423123
SCRI_RS_184086	6H	376645715	376645835	-	No	0.0393817677475662	1.40470479338372	0.467741935483871	0.696182059739527	0.70689475797528	0.010712698235753	0.578326426077233	-0.167801118089136
12_11208	3H	660844020	660844021	+	No	0.0398392042936017	1.39968934430328	0.467741935483871	0.696182059739527	0.70684441391484	0.010662354175313	0.583343232636255	0.0814518593134448
SCRI_RS_223021	Unknown	102767791	102767792	+	No	0.040115203963469	1.39669099531032	0.467741935483871	0.696182059739527	0.706814334658563	0.0106322749190361	0.585681977866647	0.0911019397693593
11_21226	1H	7228966	7228967	+	No	0.0402824715039029	1.39488389145559	0.467741935483871	0.696182059739527	0.706796212267268	0.010614152527741	0.586424303367512	0.185782396044168
12_30935	1H	557764635	557764636	+	No	0.0411729634616846	1.38538787313516	0.467741935483871	0.696182059739527	0.70670106124646	0.0105190015069331	0.594314807401218	0.0052615900788382
11_10186	1H	17570246	17570247	+	No	0.0411784530043727	1.38532997302358	0.467741935483871	0.696182059739527	0.706700481490327	0.0105184217508001	0.594314807401218	0.103478625338676
SCRI_RS_235243	1H	17566590	17566591	+	No	0.0411784530043727	1.38532997302358	0.467741935483871	0.696182059739527	0.706700481490327	0.0105184217508001	0.594314807401218	-0.0109105833750718
SCRI_RS_156237	Unknown	Unknown	Unknown	Unknown	Unknown	0.0415509788971453	1.38141874024038	0.467741935483871	0.696182059739527	0.706661329672327	0.0104792699328	0.596765528734081	-0.300149603395557
SCRI_RS_168141	5H	594561863	594561864	+	No	0.0417385195806482	1.37946295894468	0.467741935483871	0.696182059739527	0.706641760636867	0.0104597008973401	0.596765528734081	-0.205891381437159
11_20934	5H	638929788	638929789	+	No	0.0420912413961924	1.37580826542409	0.467741935483871	0.696182059739527	0.706605208006441	0.010423148266914	0.596765528734081	0.251340762137197
SCRI_RS_1458	5H	639355529	639355530	+	No	0.0420912413961924	1.37580826542409	0.467741935483871	0.696182059739527	0.706605208006441	0.010423148266914	0.596765528734081	0.251340762137197
SCRI_RS_140118	7H	27974089	27974090	+	No	0.0421573903901718	1.37512628048586	0.467741935483871	0.696182059739527	0.706598389301826	0.010416329562299	0.596765528734081	0.00380695730190794
SCRI_RS_230034	5H	628421763	628421764	+	No	0.0427206211282508	1.36936244159254	0.467741935483871	0.696182059739527	0.706540788403188	0.0103587286636611	0.596765528734081	0.6058042745171
11_20104	5H	624403396	624403397	+	No	0.0430080084409731	1.36645066772541	0.467741935483871	0.696182059739527	0.706511708569856	0.0103296488303291	0.596765528734081	0.543891047972036
SCRI_RS_205647	5H	624441711	624441712	+	No	0.0430080084409835	1.3664506677253	0.467741935483871	0.696182059739527	0.706511708569856	0.0103296488303291	0.596765528734081	0.524952438205478
SCRI_RS_44795	5H	624404250	624404370	-	No	0.0430080084409835	1.3664506677253	0.467741935483871	0.696182059739527	0.706511708569856	0.0103296488303291	0.596765528734081	0.524952438205478
SCRI_RS_204098	7H	653119938	653120133	-	No	0.0430347785410093	1.36618042759236	0.467741935483871	0.696182059739527	0.706509010333855	0.0103269505943281	0.596765528734081	-0.00208232538229325
11_20182	2H	704890469	704890470	+	No	0.0431119676817871	1.36540215497398	0.467741935483871	0.696182059739527	0.706501240218595	0.010319180479068	0.596765528734081	0.0721458317307686
SCRI_RS_229405	2H	704879370	704879371	+	No	0.0431119676817871	1.36540215497398	0.467741935483871	0.696182059739527	0.706501240218595	0.010319180479068	0.596765528734081	0.0721458317307686
11_10015	6H	552729604	552729605	+	No	0.0431254025132431	1.36526683838906	0.467741935483871	0.696182059739527	0.706499889338592	0.010317829599065	0.596765528734081	0.157039732824064
SCRI_RS_159133	6H	552733320	552733321	+	No	0.0431254025132431	1.36526683838906	0.467741935483871	0.696182059739527	0.706499889338592	0.010317829599065	0.596765528734081	0.147797399481849
SCRI_RS_173142	6H	552472607	552472608	+	No	0.0431254025132431	1.36526683838906	0.467741935483871	0.696182059739527	0.706499889338592	0.010317829599065	0.596765528734081	0.157039732824064
11_11092	5H	610690129	610690130	+	No	0.0436685099760056	1.35983162649493	0.467741935483871	0.696182059739527	0.70644565190722	0.010263592167693	0.600978920079618	-0.00965371158284256
12_31217	5H	610016886	610016887	+	No	0.0436685099760056	1.35983162649493	0.467741935483871	0.696182059739527	0.70644565190722	0.010263592167693	0.600978920079618	-0.115885116332795
SCRI_RS_107261	3H	519008788	519008789	+	No	0.0441617687340604	1.35495354089345	0.467741935483871	0.696182059739527	0.706397012110334	0.0102149523708071	0.604464209547452	-0.1515584723369
SCRI_RS_130616	3H	518661002	518661003	+	No	0.0441617687340604	1.35495354089345	0.467741935483871	0.696182059739527	0.706397012110334	0.0102149523708071	0.604464209547452	-0.156167109061595
11_21340	2H	688592287	688592288	+	No	0.0443929639738557	1.35268585757619	0.467741935483871	0.696182059739527	0.7063744131795	0.010192353439973	0.605846605349885	0.0561584236279007
SCRI_RS_168591	4H	620606058	620606059	+	No	0.0449421471758516	1.34734618237644	0.467741935483871	0.696182059739527	0.706321230885062	0.0101391711455351	0.605846605349885	0.0321641623665769
SCRI_RS_168581	Unknown	Unknown	Unknown	Unknown	Unknown	0.0449421471758544	1.34734618237641	0.467741935483871	0.696182059739527	0.706321230885062	0.0101391711455351	0.605846605349885	-0.208485132934303
SCRI_RS_137464	6H	374867096	374867097	+	No	0.0454088379692929	1.34285961172998	0.467741935483871	0.696182059739527	0.706276579167419	0.0100945194278921	0.605846605349885	-0.0272206791462324
11_11470	4H	621947981	621948221	+	No	0.0454663579184243	1.34230983355125	0.467741935483871	0.696182059739527	0.706271109736847	0.0100890499973201	0.605846605349885	0.125416736772831
11_10446	2H	716480893	716480894	+	No	0.0456039450201113	1.34099758658211	0.467741935483871	0.696182059739527	0.706258056820468	0.0100759970809411	0.605846605349885	0.0373984351292975
SCRI_RS_220002	5H	644377861	644377862	+	No	0.0457061167426865	1.34002567542613	0.467741935483871	0.696182059739527	0.70624839093542	0.0100663311958931	0.605846605349885	-0.0534320353750743
SCRI_RS_236958	5H	644029663	644029664	+	No	0.0457061167426865	1.34002567542613	0.467741935483871	0.696182059739527	0.70624839093542	0.0100663311958931	0.605846605349885	0.424039400183123
SCRI_RS_12491	5H	644373736	644373737	+	No	0.0457061167426953	1.34002567542605	0.467741935483871	0.696182059739527	0.70624839093542	0.0100663311958931	0.605846605349885	-0.0534320353750743
SCRI_RS_175338	5H	644010470	644010471	+	No	0.0457061167426953	1.34002567542605	0.467741935483871	0.696182059739527	0.70624839093542	0.0100663311958931	0.605846605349885	0.424039400183123
SCRI_RS_206883	5H	644033321	644033441	+	No	0.0457061167426953	1.34002567542605	0.467741935483871	0.696182059739527	0.70624839093542	0.0100663311958931	0.605846605349885	-0.0221767289586126
SCRI_RS_354	5H	644374957	644374958	+	No	0.0457061167426953	1.34002567542605	0.467741935483871	0.696182059739527	0.70624839093542	0.0100663311958931	0.605846605349885	-0.0534320353750743
SCRI_RS_140972	2H	680389013	680389014	+	No	0.0462653790881127	1.33474387497061	0.467741935483871	0.696182059739527	0.706195887721547	0.01001382798202	0.608713256811307	-0.110189038581055
11_21274	2H	732688792	732688793	+	No	0.0462815583126922	1.33459202666044	0.467741935483871	0.696182059739527	0.706194378927569	0.010012319188042	0.608713256811307	-0.224339704969513
SCRI_RS_14487	4H	620879677	620879797	-	No	0.0466428154986679	1.33121524215492	0.467741935483871	0.696182059739527	0.706160835803039	0.00997877606351205	0.608713256811307	0.220623984555456
11_11262	2H	737639570	737639571	+	No	0.0466543564438205	1.33110779690836	0.467741935483871	0.696182059739527	0.706159768792019	0.00997770905249207	0.608713256811307	-0.307122928279028
SCRI_RS_170162	2H	681786657	681786658	+	No	0.0467968135111984	1.32978371790061	0.467741935483871	0.696182059739527	0.706146621181166	0.00996456144163904	0.608713256811307	-0.110189038581055
SCRI_RS_222102	3H	496329929	496329930	+	No	0.0468092984569171	1.3296678677077	0.467741935483871	0.696182059739527	0.706145470961922	0.00996341122239508	0.608713256811307	-0.0882692169211978
11_10196	2H	636433859	636433860	+	No	0.0474564404311165	1.32370484005672	0.467741935483871	0.696182059739527	0.706086295319987	0.00990423558046005	0.608713256811307	-0.00777085410839362
12_30696	2H	635294518	635294519	+	No	0.0474564404311165	1.32370484005672	0.467741935483871	0.696182059739527	0.706086295319987	0.00990423558046005	0.608713256811307	-0.116296127730177
11_11435	2H	636292482	636292483	+	No	0.0474564404311362	1.32370484005654	0.467741935483871	0.696182059739527	0.706086295319988	0.00990423558046105	0.608713256811307	0.196409562834813
12_31398	2H	636292482	636292483	+	No	0.0474564404311362	1.32370484005654	0.467741935483871	0.696182059739527	0.706086295319988	0.00990423558046105	0.608713256811307	0.0264037325678572
SCRI_RS_50957	2H	635858598	635858599	+	No	0.0474564404311362	1.32370484005654	0.467741935483871	0.696182059739527	0.706086295319988	0.00990423558046105	0.608713256811307	0.232331081086391
SCRI_RS_154121	6H	28880141	28880142	+	No	0.0474934107458495	1.32336664037983	0.467741935483871	0.696182059739527	0.706082940776006	0.00990088103647901	0.608713256811307	0.991738695408046
SCRI_RS_235711	6H	28643995	28644084	-	No	0.0474934107458495	1.32336664037983	0.467741935483871	0.696182059739527	0.706082940776006	0.00990088103647901	0.608713256811307	0.991738695408046
SCRI_RS_205975	4H	616515349	616515350	+	No	0.0478771376486634	1.31987182193626	0.467741935483871	0.696182059739527	0.706048286792971	0.00986622705344409	0.60919838566491	0.0333558014204627
SCRI_RS_181163	4H	616745941	616745942	+	No	0.04787713764867	1.3198718219362	0.467741935483871	0.696182059739527	0.706048286792971	0.00986622705344409	0.60919838566491	-0.0614712391549475
SCRI_RS_203457	6H	580215580	580215581	+	No	0.0478940958354783	1.31971802111808	0.467741935483871	0.696182059739527	0.706046762173136	0.00986470243360904	0.60919838566491	0.0291375565402276
SCRI_RS_114741	6H	148640702	148640703	+	No	0.0484712580181601	1.31451570849562	0.467741935483871	0.696182059739527	0.705995213870021	0.009813154130494	0.614986716970964	0.0666346610388864
SCRI_RS_177315	7H	3395057	3395314	+	No	0.0496649129493378	1.30395032140549	0.467741935483871	0.696182059739527	0.705890656294359	0.00970859655483203	0.627720330696407	0.0941844470086579
12_30566	5H	642241029	642241149	+	No	0.0497241238729137	1.30343286030028	0.467741935483871	0.696182059739527	0.705885539943637	0.00970348020411005	0.627720330696407	0.432275814525482
11_10336	5H	637433297	637433298	+	No	0.0500130132897127	1.30091697837234	0.467741935483871	0.696182059739527	0.705860670488611	0.00967861074908405	0.629658041141168	0.217867488287471
SCRI_RS_158072	2H	735083423	735083497	+	No	0.0501276304343078	1.29992282428436	0.467741935483871	0.696182059739527	0.705850846085133	0.00966878634560608	0.629658041141168	-0.1646731954679
SCRI_RS_187841	6H	542343865	542343985	-	No	0.0507998782034121	1.29413732896902	0.467741935483871	0.696182059739527	0.705793704323706	0.00961164458417907	0.632856130460541	-0.0756435959321458
SCRI_RS_160723	7H	31999046	31999047	+	No	0.0512605145672049	1.29021703856192	0.467741935483871	0.696182059739527	0.705755015355289	0.00957295561576199	0.632856130460541	0.00291676824141263
SCRI_RS_163976	7H	32315380	32315381	+	No	0.0512605145672088	1.29021703856189	0.467741935483871	0.696182059739527	0.705755015355288	0.00957295561576099	0.632856130460541	-0.111512825050955
SCRI_RS_130990	7H	623647992	623647993	+	No	0.0512617234917313	1.29020679631086	0.467741935483871	0.696182059739527	0.705754914308054	0.00957285456852708	0.632856130460541	0.218190115117238
SCRI_RS_159555	7H	623889305	623889306	+	No	0.0512617234917313	1.29020679631086	0.467741935483871	0.696182059739527	0.705754914308054	0.00957285456852708	0.632856130460541	-0.244332056287192
SCRI_RS_204483	7H	624191837	624191838	+	No	0.0512617234917313	1.29020679631086	0.467741935483871	0.696182059739527	0.705754914308054	0.00957285456852708	0.632856130460541	-0.236274599974799
SCRI_RS_163463	7H	623890417	623890418	+	No	0.0512617234917412	1.29020679631077	0.467741935483871	0.696182059739527	0.705754914308054	0.00957285456852708	0.632856130460541	-0.244332056287192
SCRI_RS_155654	6H	40874748	40874749	+	No	0.0516997244483904	1.28651177162293	0.467741935483871	0.696182059739527	0.705718471309137	0.00953641156961005	0.63515002938181	-0.0292171111927502
SCRI_RS_171247	6H	40878506	40878507	+	No	0.0516997244483904	1.28651177162293	0.467741935483871	0.696182059739527	0.705718471309137	0.00953641156961005	0.63515002938181	-0.0292171111927502
SCRI_RS_196862	2H	681291670	681291671	+	No	0.051858735434409	1.28517807762749	0.467741935483871	0.696182059739527	0.70570532290298	0.00952326316345309	0.635553407258196	-0.110189038581055
11_20298	5H	594971772	594971773	+	No	0.0524517838068677	1.28023973751225	0.467741935483871	0.696182059739527	0.705656662829917	0.00947460309039005	0.638743963467305	-0.17354129008951
11_10146	5H	594548247	594548248	+	No	0.0524517838068706	1.28023973751223	0.467741935483871	0.696182059739527	0.705656662829917	0.00947460309039005	0.638743963467305	0.00550661424392018
12_10905	1H	529829699	529829700	+	No	0.0527531246381378	1.27775181142531	0.467741935483871	0.696182059739527	0.705632163076188	0.00945010333666108	0.638743963467305	-0.0156854728753721
12_30410	5H	23918425	23918426	+	No	0.0527531246381574	1.27775181142515	0.467741935483871	0.696182059739527	0.705632163076188	0.00945010333666108	0.638743963467305	-0.00950102003123376
SCRI_RS_235874	2H	642181195	642181196	+	No	0.0527531246381574	1.27775181142515	0.467741935483871	0.696182059739527	0.705632163076188	0.00945010333666108	0.638743963467305	0.0261354432331267
SCRI_RS_230149	7H	8366362	8366482	+	No	0.0531572696395303	1.27443733418036	0.467741935483871	0.696182059739527	0.705599539662053	0.00941747992252606	0.638998813567526	0.21261716976705
12_20518	2H	741603765	741603766	+	No	0.0534816515488702	1.27179518990134	0.467741935483871	0.696182059739527	0.705573546762386	0.00939148702285908	0.638998813567526	-0.023170871170791
SCRI_RS_140349	4H	565996969	565996970	+	No	0.0536336029226636	1.27056302763373	0.467741935483871	0.696182059739527	0.705561428925209	0.00937936918568205	0.638998813567526	-0.063123902801566
SCRI_RS_143952	5H	6663563	6663564	+	No	0.0538342138729078	1.26894162445469	0.467741935483871	0.696182059739527	0.705545486875429	0.00936342713590199	0.638998813567526	0.447206670666422
SCRI_RS_226190	3H	540152768	540152769	+	No	0.0543228969605452	1.26501707782124	0.467741935483871	0.696182059739527	0.705506917744875	0.00932485800534799	0.638998813567526	-0.150502655912247
SCRI_RS_10811	6H	583235246	583235366	-	No	0.0543896931789207	1.26448339110352	0.467741935483871	0.696182059739527	0.705501674823627	0.00931961508410006	0.638998813567526	-0.0623876502300043
SCRI_RS_229960	6H	583074123	583074124	+	No	0.0543896931789207	1.26448339110352	0.467741935483871	0.696182059739527	0.705501674823627	0.00931961508410006	0.638998813567526	-0.111792558370512
12_30254	6H	345288532	345288533	+	No	0.054532877255543	1.26334158752793	0.467741935483871	0.696182059739527	0.705490459371323	0.00930839963179608	0.638998813567526	0.0606673007887473
SCRI_RS_161118	5H	517545595	517545596	+	No	0.0545532142818839	1.26317965563916	0.467741935483871	0.696182059739527	0.705488868958568	0.00930680921904103	0.638998813567526	0.0776187084392106
11_11114	4H	459813388	459813389	+	No	0.0545744256299416	1.26301082633911	0.467741935483871	0.696182059739527	0.705487210849394	0.00930515110986707	0.638998813567526	-0.0451402105515157
SCRI_RS_8034	6H	559351187	559351188	+	No	0.0558886073530027	1.25267671211323	0.467741935483871	0.696182059739527	0.705385807878638	0.00920374813911107	0.638998813567526	0.185787381343133
11_21205	2H	619885222	619885223	+	No	0.0559974001270488	1.25183213614893	0.467741935483871	0.696182059739527	0.705377528431634	0.00919546869210708	0.638998813567526	0.147810289885509
SCRI_RS_110043	2H	619884483	619884484	+	No	0.0559974001270488	1.25183213614893	0.467741935483871	0.696182059739527	0.705377528431634	0.00919546869210708	0.638998813567526	0.391578619099894
SCRI_RS_214760	5H	6041150	6041151	+	No	0.0561110843512988	1.25095133843903	0.467741935483871	0.696182059739527	0.70536889517863	0.00918683543910304	0.638998813567526	-0.108383567732279
SCRI_RS_149618	2H	703978146	703978147	+	No	0.0562697996293737	1.24972463131859	0.467741935483871	0.696182059739527	0.705356873627193	0.00917481388766606	0.638998813567526	0.16057632479731
12_30423	3H	619132521	619132522	+	No	0.0562855647842279	1.24960297172751	0.467741935483871	0.696182059739527	0.705355681519162	0.00917362177963499	0.638998813567526	-0.141938606450719
SCRI_RS_172667	2H	637003220	637003221	+	No	0.056488861796978	1.24803717584381	0.467741935483871	0.696182059739527	0.705340340956131	0.009158281216604	0.638998813567526	0.0198443478458685
SCRI_RS_207237	2H	636972500	636972501	+	No	0.0564888617969863	1.24803717584374	0.467741935483871	0.696182059739527	0.705340340956131	0.009158281216604	0.638998813567526	-0.00777085410839362
SCRI_RS_150540	5H	643744129	643744130	+	No	0.0569179591643681	1.24475068025928	0.467741935483871	0.696182059739527	0.705308155670021	0.00912609593049407	0.638998813567526	0.424039400183123
SCRI_RS_102066	5H	643831518	643831519	+	No	0.0569179591643783	1.2447506802592	0.467741935483871	0.696182059739527	0.705308155670021	0.00912609593049407	0.638998813567526	0.424039400183123
SCRI_RS_157026	5H	615390088	615390089	+	No	0.0573827461997282	1.24121867130702	0.467741935483871	0.696182059739527	0.705273586437234	0.00909152669770708	0.638998813567526	0.0485076623105414
11_20441	5H	475429756	475429757	+	No	0.0574479281671364	1.24072562932217	0.467741935483871	0.696182059739527	0.705268762517694	0.00908670277816703	0.638998813567526	-0.102601606669165
11_11348	7H	93153521	93153522	+	No	0.0574492932881652	1.24071530941152	0.467741935483871	0.696182059739527	0.705268661552175	0.00908660181264809	0.638998813567526	0.163376374114822
SCRI_RS_133415	3H	533239997	533239998	+	No	0.0576352559283875	1.23931177402244	0.467741935483871	0.696182059739527	0.705254931661993	0.00907287192246609	0.638998813567526	-0.0395346040011475
SCRI_RS_69605	3H	532173902	532173969	-	No	0.0576352559283875	1.23931177402244	0.467741935483871	0.696182059739527	0.705254931661993	0.00907287192246609	0.638998813567526	0.105946493009386
SCRI_RS_185058	Unknown	Unknown	Unknown	Unknown	Unknown	0.0579960749270156	1.23660139773397	0.467741935483871	0.696182059739527	0.705228427289795	0.009046367550268	0.638998813567526	0.162556376971114
SCRI_RS_157557	5H	642962878	642962879	+	No	0.0584701820473301	1.23306555398163	0.467741935483871	0.696182059739527	0.705193869674434	0.00901180993490702	0.638998813567526	0.424039400183123
SCRI_RS_142964	3H	624132629	624132630	+	No	0.0585347437938883	1.23258627820899	0.467741935483871	0.696182059739527	0.705189187115425	0.00900712737589804	0.638998813567526	-0.103192138057587
SCRI_RS_184462	3H	623762644	623762645	+	No	0.0585347437938883	1.23258627820899	0.467741935483871	0.696182059739527	0.705189187115425	0.00900712737589804	0.638998813567526	-0.143347152013121
SCRI_RS_128336	3H	687549675	687549676	+	No	0.0585351256884598	1.23258344477788	0.467741935483871	0.696182059739527	0.70518915943377	0.00900709969424307	0.638998813567526	-0.113438587613782
11_21267	3H	687549675	687549676	+	No	0.058535125688472	1.23258344477779	0.467741935483871	0.696182059739527	0.70518915943377	0.00900709969424307	0.638998813567526	-0.113438587613782
SCRI_RS_10398	2H	113049405	113049406	+	No	0.0588555166162611	1.23021282383644	0.467741935483871	0.696182059739527	0.705166004109369	0.00898394436984207	0.638998813567526	0.0608533234983355
12_31367	3H	594731642	594731762	+	No	0.0593186670833342	1.22680861632296	0.467741935483871	0.696182059739527	0.705132770024615	0.00895071028508809	0.638998813567526	-0.0612687327330317
11_21250	2H	742246932	742246933	+	No	0.0601641143647011	1.22066247187141	0.467741935483871	0.696182059739527	0.705072818103017	0.00889075836349007	0.638998813567526	0.0414798262449523
SCRI_RS_155612	2H	34041178	34041179	+	No	0.0603884779556212	1.21904591630665	0.467741935483871	0.696182059739527	0.705057060469655	0.00887500073012804	0.638998813567526	0.0374136180468412
SCRI_RS_153693	2H	34039365	34039366	+	No	0.0603884779556254	1.21904591630662	0.467741935483871	0.696182059739527	0.705057060469655	0.00887500073012804	0.638998813567526	0.026409110719591
12_10378	7H	655345692	655345693	+	No	0.0606754533853419	1.21698696980416	0.467741935483871	0.696182059739527	0.705036997149016	0.00885493740948906	0.638998813567526	-0.152985349860188
12_31019	7H	655345692	655345693	+	No	0.0606754533853419	1.21698696980416	0.467741935483871	0.696182059739527	0.705036997149016	0.00885493740948906	0.638998813567526	-0.0931279768846061
SCRI_RS_32890	4H	1336762	1336763	+	No	0.0611618027188838	1.21351972242052	0.467741935483871	0.696182059739527	0.705003227422413	0.00882116768288599	0.638998813567526	-0.206648253248176
SCRI_RS_196276	2H	11124214	11124215	+	No	0.0613715381153399	1.21203299213673	0.467741935483871	0.696182059739527	0.704988753655815	0.00880669391628808	0.638998813567526	0.0608533234983355
11_10539	6H	48979786	48979787	+	No	0.0616288695147365	1.21021579864957	0.467741935483871	0.696182059739527	0.704971067996715	0.00878900825718809	0.638998813567526	0.180186588877547
12_30316	6H	50801220	50801221	+	No	0.0616288695147365	1.21021579864957	0.467741935483871	0.696182059739527	0.704971067996715	0.00878900825718809	0.638998813567526	-0.0532222615851339
12_30317	6H	46946031	46946032	+	No	0.0616288695147365	1.21021579864957	0.467741935483871	0.696182059739527	0.704971067996715	0.00878900825718809	0.638998813567526	0.1779597112799
SCRI_RS_121633	6H	47629403	47629404	+	No	0.0616288695147365	1.21021579864957	0.467741935483871	0.696182059739527	0.704971067996715	0.00878900825718809	0.638998813567526	-0.102378203036363
SCRI_RS_147342	6H	43362326	43362327	+	No	0.0616288695147365	1.21021579864957	0.467741935483871	0.696182059739527	0.704971067996715	0.00878900825718809	0.638998813567526	0.928554973400288
SCRI_RS_182367	6H	44243788	44243789	+	No	0.0616288695147365	1.21021579864957	0.467741935483871	0.696182059739527	0.704971067996715	0.00878900825718809	0.638998813567526	0.0296320815021787
SCRI_RS_188949	6H	50173583	50173584	+	No	0.0616288695147365	1.21021579864957	0.467741935483871	0.696182059739527	0.704971067996715	0.00878900825718809	0.638998813567526	0.0507678572928612
SCRI_RS_196459	6H	293030582	293030583	+	No	0.0616288695147365	1.21021579864957	0.467741935483871	0.696182059739527	0.704971067996715	0.00878900825718809	0.638998813567526	0.991738695408046
SCRI_RS_200882	Unknown	83423431	83423432	+	No	0.0616288695147365	1.21021579864957	0.467741935483871	0.696182059739527	0.704971067996715	0.00878900825718809	0.638998813567526	0.0152120187629698
SCRI_RS_236452	6H	49783073	49783074	+	No	0.0616288695147365	1.21021579864957	0.467741935483871	0.696182059739527	0.704971067996715	0.00878900825718809	0.638998813567526	0.180186588877547
SCRI_RS_238855	6H	47513413	47513414	+	No	0.0616288695147365	1.21021579864957	0.467741935483871	0.696182059739527	0.704971067996715	0.00878900825718809	0.638998813567526	-0.102378203036363
11_10817	6H	47366298	47366299	+	No	0.0616288695147473	1.2102157986495	0.467741935483871	0.696182059739527	0.704971067996715	0.00878900825718809	0.638998813567526	0.0621134368588798
11_20707	6H	47261864	47261865	+	No	0.0616288695147473	1.2102157986495	0.467741935483871	0.696182059739527	0.704971067996715	0.00878900825718809	0.638998813567526	-0.00424467060864231
12_30658	6H	50346904	50346905	+	No	0.0616288695147473	1.2102157986495	0.467741935483871	0.696182059739527	0.704971067996715	0.00878900825718809	0.638998813567526	-0.040716976865582
SCRI_RS_119674	6H	51410692	51410693	+	No	0.0616288695147473	1.2102157986495	0.467741935483871	0.696182059739527	0.704971067996715	0.00878900825718809	0.638998813567526	-0.059396753891896
SCRI_RS_120783	6H	51817157	51817158	+	No	0.0616288695147473	1.2102157986495	0.467741935483871	0.696182059739527	0.704971067996715	0.00878900825718809	0.638998813567526	-0.0335645569074252
SCRI_RS_128460	6H	47267201	47267657	+	No	0.0616288695147473	1.2102157986495	0.467741935483871	0.696182059739527	0.704971067996715	0.00878900825718809	0.638998813567526	-0.0170190053473966
SCRI_RS_146235	6H	47373203	47373204	+	No	0.0616288695147473	1.2102157986495	0.467741935483871	0.696182059739527	0.704971067996715	0.00878900825718809	0.638998813567526	0.271800584466936
SCRI_RS_168111	6H	50943882	50943883	+	No	0.0616288695147473	1.2102157986495	0.467741935483871	0.696182059739527	0.704971067996715	0.00878900825718809	0.638998813567526	-0.0494301979575233
SCRI_RS_168455	6H	52051732	52051733	+	No	0.0616288695147473	1.2102157986495	0.467741935483871	0.696182059739527	0.704971067996715	0.00878900825718809	0.638998813567526	-0.00172446415123773
SCRI_RS_196458	6H	50169169	50169170	+	No	0.0616288695147473	1.2102157986495	0.467741935483871	0.696182059739527	0.704971067996715	0.00878900825718809	0.638998813567526	0.0340604251428331
11_10297	Unknown	Unknown	Unknown	Unknown	Unknown	0.0616436671865775	1.21011153297243	0.467741935483871	0.696182059739527	0.70497005341708	0.00878799367755301	0.638998813567526	0.6058042745171
11_20454	4H	622965542	622965543	+	No	0.0616436671865775	1.21011153297243	0.467741935483871	0.696182059739527	0.70497005341708	0.00878799367755301	0.638998813567526	-0.190330020705852
11_10325	2H	108479511	108479512	+	No	0.0616436671865918	1.21011153297233	0.467741935483871	0.696182059739527	0.704970053417079	0.00878799367755201	0.638998813567526	0.115431945987783
11_10638	2H	100641976	100641977	+	No	0.0616436671865918	1.21011153297233	0.467741935483871	0.696182059739527	0.704970053417079	0.00878799367755201	0.638998813567526	-0.150196969270056
11_10733	2H	107638980	107638981	+	No	0.0616436671865918	1.21011153297233	0.467741935483871	0.696182059739527	0.704970053417079	0.00878799367755201	0.638998813567526	0.0911200696979009
12_30259	2H	108258950	108258951	+	No	0.0616436671865918	1.21011153297233	0.467741935483871	0.696182059739527	0.704970053417079	0.00878799367755201	0.638998813567526	0.752279854592949
SCRI_RS_154617	2H	108976611	108976731	+	No	0.0616436671865918	1.21011153297233	0.467741935483871	0.696182059739527	0.704970053417079	0.00878799367755201	0.638998813567526	-0.0291385038992544
SCRI_RS_175065	2H	103696782	103696783	+	No	0.0616436671865918	1.21011153297233	0.467741935483871	0.696182059739527	0.704970053417079	0.00878799367755201	0.638998813567526	0.0569032356658195
SCRI_RS_117492	1H	17908362	17908363	+	No	0.0616544418093742	1.21003562979313	0.467741935483871	0.696182059739527	0.704969314836859	0.00878725509733203	0.638998813567526	0.0893878042451597
SCRI_RS_143317	6H	520315816	520315817	+	No	0.0625974674013684	1.20344323733047	0.467741935483871	0.696182059739527	0.704905205911558	0.00872314617203107	0.647440335319698	0.0602630934871549
SCRI_RS_184564	Unknown	Unknown	Unknown	Unknown	Unknown	0.0628807022803214	1.20148261654299	0.467741935483871	0.696182059739527	0.70488615431455	0.00870409457502308	0.649037084807334	0.430742848353145
SCRI_RS_159021	5H	299159376	299159377	+	No	0.0632666270510816	1.19882531856994	0.467741935483871	0.696182059739527	0.704860343905326	0.00867828416579908	0.64942041511965	-0.0405461757234917
12_31235	6H	542063070	542063071	+	No	0.0633171119783477	1.19847890240841	0.467741935483871	0.696182059739527	0.704856980080307	0.00867492034077999	0.64942041511965	-0.110394167913087
SCRI_RS_135181	7H	621829309	621829310	+	No	0.0634358578246881	1.19766518291952	0.467741935483871	0.696182059739527	0.704849079412765	0.00866701967323802	0.64942041511965	-0.162049210493166
11_20375	5H	609073629	609073951	-	No	0.0638521082224017	1.19482475894496	0.467741935483871	0.696182059739527	0.704821510062164	0.00863945032263702	0.64942041511965	0.239711625723672
11_10819	5H	609200726	609200727	+	No	0.0638521082224215	1.19482475894483	0.467741935483871	0.696182059739527	0.704821510062164	0.00863945032263702	0.64942041511965	-0.108383567732279
SCRI_RS_213086	5H	609409289	609409290	+	No	0.0638521082224215	1.19482475894483	0.467741935483871	0.696182059739527	0.704821510062164	0.00863945032263702	0.64942041511965	0.0258761332501081
SCRI_RS_150049	7H	599396580	599396581	+	No	0.0639467942506995	1.19418122247741	0.467741935483871	0.696182059739527	0.704815265854312	0.00863320611478502	0.64942041511965	0.15880259765833
SCRI_RS_169269	7H	501488408	501488409	+	No	0.0643486165016871	1.19146078601122	0.467741935483871	0.696182059739527	0.704788877758735	0.00860681801920804	0.64942041511965	-0.0673043007167635
SCRI_RS_140931	2H	759834094	759834095	+	No	0.0644040471158024	1.19108684095021	0.467741935483871	0.696182059739527	0.704785251547269	0.00860319180774205	0.64942041511965	0.669681376600263
12_30143	7H	48203463	48203464	+	No	0.0647228605102292	1.18894229676731	0.467741935483871	0.696182059739527	0.704764460370411	0.008582400630884	0.64942041511965	0.073432787470999
SCRI_RS_149501	7H	48724960	48724961	+	No	0.0647228605102292	1.18894229676731	0.467741935483871	0.696182059739527	0.704764460370411	0.008582400630884	0.64942041511965	0.00181511949585911
SCRI_RS_37395	7H	48184125	48184126	+	No	0.0647228605102292	1.18894229676731	0.467741935483871	0.696182059739527	0.704764460370411	0.008582400630884	0.64942041511965	-0.121004252615307
SCRI_RS_193044	7H	48201898	48202018	+	No	0.0647228605102371	1.18894229676726	0.467741935483871	0.696182059739527	0.704764460370411	0.008582400630884	0.64942041511965	1.0036467699421
SCRI_RS_223017	7H	48405886	48405887	+	No	0.0647228605102371	1.18894229676726	0.467741935483871	0.696182059739527	0.704764460370411	0.008582400630884	0.64942041511965	0.116554500175784
SCRI_RS_143373	7H	27155852	27155853	+	No	0.0650617809736555	1.18667405269811	0.467741935483871	0.696182059739527	0.704742478933124	0.00856041919359707	0.6496606398734	-0.015266204567947
SCRI_RS_202814	2H	22400370	22402042	-	No	0.0651337349882925	1.18619401719984	0.467741935483871	0.696182059739527	0.704737828121963	0.00855576838243599	0.6496606398734	-0.153193936128449
SCRI_RS_66401	2H	22844899	22844900	+	No	0.0651337349883	1.18619401719979	0.467741935483871	0.696182059739527	0.704737828121963	0.00855576838243599	0.6496606398734	0.0525817561343658
SCRI_RS_13428	4H	743336	743337	+	No	0.0663510318376369	1.17815231895015	0.467741935483871	0.696182059739527	0.704659978311772	0.008477918572245	0.653105569911421	-0.0161058724824628
11_20415	6H	12662474	12662475	+	No	0.0665091074323699	1.1771188804593	0.467741935483871	0.696182059739527	0.704649982344656	0.00846792260512907	0.653105569911421	0.188483829587071
11_10584	3H	624282646	624282647	+	No	0.066836508985453	1.17498624232067	0.467741935483871	0.696182059739527	0.704629360485857	0.00844730074633004	0.653105569911421	-0.103192138057587
SCRI_RS_175893	7H	600149224	600149225	+	No	0.0669537574460254	1.17422504535422	0.467741935483871	0.696182059739527	0.704622001989619	0.00843994225009204	0.653105569911421	0.0316213585665253
SCRI_RS_166374	5H	272385765	272385766	+	No	0.0669786323585203	1.17406372459567	0.467741935483871	0.696182059739527	0.704620442636704	0.00843838289717702	0.653105569911421	-0.0983562525079318
SCRI_RS_157935	5H	609203166	609203167	+	No	0.0670867430288132	1.1733632920256	0.467741935483871	0.696182059739527	0.704613672692308	0.00843161295278105	0.653105569911421	0.0258761332501081
SCRI_RS_168544	5H	609794786	609794787	+	No	0.0670867430288132	1.1733632920256	0.467741935483871	0.696182059739527	0.704613672692308	0.00843161295278105	0.653105569911421	-0.491752921559481
SCRI_RS_175848	5H	609491634	609491635	+	No	0.0670867430288132	1.1733632920256	0.467741935483871	0.696182059739527	0.704613672692308	0.00843161295278105	0.653105569911421	-0.151990418903402
SCRI_RS_185613	5H	609483601	609483602	+	No	0.0670867430288132	1.1733632920256	0.467741935483871	0.696182059739527	0.704613672692308	0.00843161295278105	0.653105569911421	-0.115885116332795
SCRI_RS_230112	5H	610013685	610013686	+	No	0.0670867430288132	1.1733632920256	0.467741935483871	0.696182059739527	0.704613672692308	0.00843161295278105	0.653105569911421	-0.259671320182264
SCRI_RS_4658	5H	610443469	610443470	+	No	0.0670867430288177	1.17336329202557	0.467741935483871	0.696182059739527	0.704613672692307	0.00843161295278005	0.653105569911421	-0.106879343426275
11_10757	1H	18359684	18359685	+	No	0.0671552195069098	1.17292022700189	0.467741935483871	0.696182059739527	0.704609390765435	0.00842733102590809	0.653105569911421	0.02395537249825
SCRI_RS_152402	7H	601923649	601923650	+	No	0.0673800368650111	1.17146875574334	0.467741935483871	0.696182059739527	0.704595365784491	0.00841330604496404	0.653105569911421	0.0316213585665253
SCRI_RS_187590	7H	64454838	64454839	+	No	0.0674218607631127	1.17119926563883	0.467741935483871	0.696182059739527	0.704592762235256	0.00841070249572906	0.653105569911421	0.00881053278172672
SCRI_RS_154574	Unknown	Unknown	Unknown	Unknown	Unknown	0.0674240413646891	1.17118521963199	0.467741935483871	0.696182059739527	0.704592626540156	0.00841056680062902	0.653105569911421	0.101953074478423
SCRI_RS_187638	2H	31115	31116	+	No	0.0675886692090049	1.17012610453854	0.467741935483871	0.696182059739527	0.704582395725992	0.00840033598646506	0.653184320263645	0.0284140127608339
11_20242	7H	8001693	8001694	+	No	0.0676915257450115	1.16946569693581	0.467741935483871	0.696182059739527	0.704576017378903	0.008393957639376	0.653184320263645	0.911363101977795
SCRI_RS_174285	7H	610822080	610822081	+	No	0.0680589449819781	1.16711478741853	0.467741935483871	0.696182059739527	0.704553318337179	0.00837125859765209	0.654977546591965	0.162480142357623
SCRI_RS_211920	6H	132146132	132146133	+	No	0.0681374299015663	1.16661425175755	0.467741935483871	0.696182059739527	0.704548486763794	0.00836642702426704	0.654977546591965	-0.0656651949658311
SCRI_RS_151357	4H	637486511	637486512	+	No	0.0683901414573912	1.16500649797627	0.467741935483871	0.696182059739527	0.704532970553945	0.00835091081441808	0.655181893927868	-0.142618487788035
SCRI_RS_120503	3H	608666481	608666482	+	No	0.0684188358558782	1.16482431959365	0.467741935483871	0.696182059739527	0.704531212676376	0.00834915293684901	0.655181893927868	0.00762819393485437
11_21125	2H	722486600	722486601	+	No	0.0687022114286631	1.16302928337992	0.467741935483871	0.696182059739527	0.704513895272991	0.00833183553346406	0.656647132763143	0.000268189936260654
SCRI_RS_78277	2H	49982087	49982088	+	No	0.068958184535795	1.16141418071677	0.467741935483871	0.696182059739527	0.704498318852844	0.00831625911331701	0.657845408156817	-0.0951381997466534
12_31323	3H	538157969	538157970	+	No	0.0693471778778763	1.15897120808751	0.467741935483871	0.696182059739527	0.704474767456356	0.008292707716829	0.660027628364074	0.0182577283301839
SCRI_RS_138461	7H	36912376	36912377	+	No	0.0694490059624696	1.15833396602577	0.467741935483871	0.696182059739527	0.704468625968423	0.00828656622889601	0.660027628364074	-0.18761545854146
SCRI_RS_221599	5H	640026113	640026233	-	No	0.0696686554063522	1.15696257119697	0.467741935483871	0.696182059739527	0.704455411567996	0.008273351828469	0.66007561871121	0.251340762137197
SCRI_RS_168121	6H	560541712	560541831	-	No	0.0698304397617665	1.15595522295244	0.467741935483871	0.696182059739527	0.704445707256586	0.00826364751705899	0.66007561871121	-0.116608807623889
11_20450	Unknown	Unknown	Unknown	Unknown	Unknown	0.070109282511506	1.15422447737375	0.467741935483871	0.696182059739527	0.704429038501534	0.00824697876200708	0.66007561871121	0.20102965013503
11_21017	4H	490028803	490028804	+	No	0.070109282511506	1.15422447737375	0.467741935483871	0.696182059739527	0.704429038501534	0.00824697876200708	0.66007561871121	-0.0848782943111814
11_20472	4H	494212244	494212245	+	No	0.0701092825115143	1.1542244773737	0.467741935483871	0.696182059739527	0.704429038501534	0.00824697876200708	0.66007561871121	-0.279012890351341
SCRI_RS_136604	Unknown	Unknown	Unknown	Unknown	Unknown	0.0710446168499279	1.14846882359072	0.467741935483871	0.696182059739527	0.704373646306805	0.00819158656727803	0.66408566250936	-0.0494301979575233
SCRI_RS_171997	6H	370428440	370428441	+	No	0.0710446168499279	1.14846882359072	0.467741935483871	0.696182059739527	0.704373646306805	0.00819158656727803	0.66408566250936	-0.0292171111927502
SCRI_RS_188305	6H	366400745	366400746	+	No	0.0710446168499279	1.14846882359072	0.467741935483871	0.696182059739527	0.704373646306805	0.00819158656727803	0.66408566250936	-0.0292171111927502
SCRI_RS_102418	6H	538500956	538500957	+	No	0.0712767431227249	1.14705215291259	0.467741935483871	0.696182059739527	0.704360021861949	0.00817796212242206	0.66408566250936	-0.181837458547221
SCRI_RS_8702	6H	538352541	538352542	+	No	0.0712767431227295	1.14705215291256	0.467741935483871	0.696182059739527	0.704360021861949	0.00817796212242206	0.66408566250936	-0.18024943303968
11_20320	5H	560732601	560732841	-	No	0.0713767561049265	1.14644319353002	0.467741935483871	0.696182059739527	0.704354166522352	0.00817210678282509	0.66408566250936	-0.0838528008154462
SCRI_RS_142007	7H	26816836	26816837	+	No	0.071458095906308	1.14594856031943	0.467741935483871	0.696182059739527	0.704349410980069	0.00816735124054202	0.66408566250936	-0.0134377447157981
11_21392	1H	528122265	528122266	+	No	0.0721543391518511	1.14173754657963	0.467741935483871	0.696182059739527	0.704308943829778	0.00812688409025109	0.668090820418937	0.265681286610015
SCRI_RS_91596	1H	527952680	527952681	+	No	0.0721543391518566	1.14173754657959	0.467741935483871	0.696182059739527	0.704308943829777	0.00812688409025009	0.668090820418937	-0.146343414279073
SCRI_RS_144462	Unknown	114386518	114386519	+	No	0.0729405720743095	1.13703083482891	0.467741935483871	0.696182059739527	0.704263752888921	0.008081693149394	0.670153753798979	0.0226150982494673
SCRI_RS_138527	Unknown	Unknown	Unknown	Unknown	Unknown	0.0738882117989491	1.13142484386546	0.467741935483871	0.696182059739527	0.704209982729442	0.00802792298991506	0.670153753798979	0.163376374114822
11_21126	1H	479986322	479986323	+	No	0.0738882117989658	1.13142484386537	0.467741935483871	0.696182059739527	0.704209982729442	0.00802792298991506	0.670153753798979	-0.0252357381027153
SCRI_RS_89111	6H	7468363	7468364	+	No	0.0741811109766039	1.12970666672869	0.467741935483871	0.696182059739527	0.704193514792697	0.00801145505317002	0.670153753798979	0.0150113091684894
11_10217	5H	623995670	623995671	+	No	0.0746660921698127	1.12687657792711	0.467741935483871	0.696182059739527	0.704166402068817	0.00798434232929002	0.670153753798979	0.444867791051685
11_10589	5H	623949597	623949598	+	No	0.0746660921698124	1.12687657792711	0.467741935483871	0.696182059739527	0.704166402068818	0.00798434232929102	0.670153753798979	-0.224456281690983
12_10016	5H	624444586	624444587	+	No	0.0746660921698127	1.12687657792711	0.467741935483871	0.696182059739527	0.704166402068817	0.00798434232929002	0.670153753798979	0.176198735559218
SCRI_RS_12707	5H	623955357	623955358	+	No	0.0746660921698124	1.12687657792711	0.467741935483871	0.696182059739527	0.704166402068818	0.00798434232929102	0.670153753798979	0.455383537917271
SCRI_RS_143179	5H	624175333	624175334	+	No	0.0746660921698127	1.12687657792711	0.467741935483871	0.696182059739527	0.704166402068817	0.00798434232929002	0.670153753798979	0.037145485832454
SCRI_RS_148696	5H	624176895	624176896	+	No	0.0746660921698127	1.12687657792711	0.467741935483871	0.696182059739527	0.704166402068817	0.00798434232929002	0.670153753798979	-0.112976506576876
SCRI_RS_153238	5H	623963735	623963736	+	No	0.0746660921698127	1.12687657792711	0.467741935483871	0.696182059739527	0.704166402068817	0.00798434232929002	0.670153753798979	0.921638974366454
SCRI_RS_182353	5H	624362489	624362490	+	No	0.0746660921698127	1.12687657792711	0.467741935483871	0.696182059739527	0.704166402068817	0.00798434232929002	0.670153753798979	0.543891047972036
SCRI_RS_197361	5H	623962997	623962998	+	No	0.0746660921698124	1.12687657792711	0.467741935483871	0.696182059739527	0.704166402068818	0.00798434232929102	0.670153753798979	0.455383537917271
SCRI_RS_208818	5H	623961877	623961878	+	No	0.0746660921698124	1.12687657792711	0.467741935483871	0.696182059739527	0.704166402068818	0.00798434232929102	0.670153753798979	-0.224456281690983
SCRI_RS_155168	3H	498945843	498945844	+	No	0.075567229717576	1.12166649865589	0.467741935483871	0.696182059739527	0.704116529060628	0.00793446932110109	0.670153753798979	-0.0882692169211978
SCRI_RS_173186	3H	498134662	498134782	-	No	0.075567229717576	1.12166649865589	0.467741935483871	0.696182059739527	0.704116529060628	0.00793446932110109	0.670153753798979	-0.0882692169211978
SCRI_RS_151244	1H	478688897	478688898	+	No	0.0756027925377726	1.12146216268204	0.467741935483871	0.696182059739527	0.704114574144189	0.00793251440466203	0.670153753798979	0.00970135497279045
SCRI_RS_183588	1H	478955602	478955603	+	No	0.0756027925377726	1.12146216268204	0.467741935483871	0.696182059739527	0.704114574144189	0.00793251440466203	0.670153753798979	0.00970135497279045
SCRI_RS_823	1H	478685902	478685903	+	No	0.0756027925377726	1.12146216268204	0.467741935483871	0.696182059739527	0.704114574144189	0.00793251440466203	0.670153753798979	0.00970135497279045
SCRI_RS_195200	1H	507977159	507977160	+	No	0.0757521742995879	1.12060489717865	0.467741935483871	0.696182059739527	0.704106373424884	0.00792431368535707	0.670153753798979	-0.0422997491793602
11_20769	1H	507978931	507978932	+	No	0.0757521742996091	1.12060489717852	0.467741935483871	0.696182059739527	0.704106373424884	0.00792431368535707	0.670153753798979	-0.212306009661802
SCRI_RS_179987	1H	508269455	508269456	+	No	0.0757521742996091	1.12060489717852	0.467741935483871	0.696182059739527	0.704106373424884	0.00792431368535707	0.670153753798979	-0.244555908926992
SCRI_RS_189323	5H	12379692	12379693	+	No	0.0759810975052121	1.11929443759079	0.467741935483871	0.696182059739527	0.704093840148079	0.007911780408552	0.670153753798979	0.165562378410044
SCRI_RS_157552	6H	28175474	28175475	+	No	0.07617737966912	1.11817397017355	0.467741935483871	0.696182059739527	0.704083126611418	0.00790106687189107	0.670153753798979	0.991738695408046
SCRI_RS_209511	7H	64456115	64456116	+	No	0.0762033141553894	1.11802614036514	0.467741935483871	0.696182059739527	0.704081713294504	0.00789965355497702	0.670153753798979	0.0839516421617112
11_20994	2H	744819957	744819958	+	No	0.0763190886577642	1.11736682427444	0.467741935483871	0.696182059739527	0.704075410465956	0.00789335072642905	0.670153753798979	0.184685696338196
SCRI_RS_229727	7H	25737927	25737928	+	No	0.0765730399487217	1.11592411107835	0.467741935483871	0.696182059739527	0.704061621595467	0.00787956185594008	0.670153753798979	-0.109857841125704
SCRI_RS_119848	2H	755196125	755196126	+	No	0.0766649684067395	1.11540303895969	0.467741935483871	0.696182059739527	0.704056642397295	0.00787458265776808	0.670153753798979	0.166079703610848
11_10687	7H	639922072	639922534	+	No	0.0767259726944606	1.11505759708761	0.467741935483871	0.696182059739527	0.704053341757924	0.00787128201839704	0.670153753798979	-0.0648335322907911
11_20847	7H	639793046	639793047	+	No	0.0767259726944606	1.11505759708761	0.467741935483871	0.696182059739527	0.704053341757924	0.00787128201839704	0.670153753798979	0.0414416705393243
SCRI_RS_237742	7H	639951092	639951093	+	No	0.0767259726944606	1.11505759708761	0.467741935483871	0.696182059739527	0.704053341757924	0.00787128201839704	0.670153753798979	0.0634026117716182
SCRI_RS_154153	2H	766315459	766315460	+	No	0.0767676624860057	1.11482168311185	0.467741935483871	0.696182059739527	0.704051087773358	0.00786902803383105	0.670153753798979	0.00842573853093143
SCRI_RS_160512	2H	766317676	766317677	+	No	0.0767676624860057	1.11482168311185	0.467741935483871	0.696182059739527	0.704051087773358	0.00786902803383105	0.670153753798979	-0.163547305447292
11_21346	2H	745335745	745335985	+	No	0.0771714735035124	1.11254320730045	0.467741935483871	0.696182059739527	0.704029324218379	0.00784726447885209	0.672165271923756	0.184685696338196
12_30893	7H	39680702	39680703	+	No	0.0773140201712589	1.11174174371558	0.467741935483871	0.696182059739527	0.704021671213706	0.007839611474179	0.672165271923756	-0.291722850208995
11_20754	Unknown	Unknown	Unknown	Unknown	Unknown	0.0773984232113914	1.1112678868309	0.467741935483871	0.696182059739527	0.704017147048417	0.00783508730889004	0.672165271923756	0.240319310983306
SCRI_RS_167578	1H	546273296	546273297	+	No	0.0782439618513833	1.10654916733814	0.467741935483871	0.696182059739527	0.703972119005866	0.00779005926633902	0.673817452208831	-0.0227576692796081
11_20476	2H	136904128	136904475	-	No	0.078526631524597	1.10498303162772	0.467741935483871	0.696182059739527	0.70395718397444	0.007775124234913	0.673817452208831	-0.00971241524475275
SCRI_RS_186664	2H	136220586	136220587	+	No	0.078526631524597	1.10498303162772	0.467741935483871	0.696182059739527	0.70395718397444	0.007775124234913	0.673817452208831	0.0422041360946857
SCRI_RS_222933	2H	133423989	133424106	-	No	0.078526631524597	1.10498303162772	0.467741935483871	0.696182059739527	0.70395718397444	0.007775124234913	0.673817452208831	-0.13418638659655
11_10997	2H	132767421	132767422	+	No	0.0785266315246057	1.10498303162767	0.467741935483871	0.696182059739527	0.70395718397444	0.007775124234913	0.673817452208831	-0.0541361963651941
12_31408	2H	136228013	136228014	+	No	0.0785266315246057	1.10498303162767	0.467741935483871	0.696182059739527	0.70395718397444	0.007775124234913	0.673817452208831	-0.135735531969296
SCRI_RS_158123	2H	136573803	136573804	+	No	0.0785266315246057	1.10498303162767	0.467741935483871	0.696182059739527	0.70395718397444	0.007775124234913	0.673817452208831	-0.109911368075954
SCRI_RS_152122	7H	55009034	55009035	+	No	0.0786588568391488	1.10425236954663	0.467741935483871	0.696182059739527	0.703950217871767	0.00776815813224008	0.673817452208831	0.0324062654064665
SCRI_RS_136848	Unknown	91512814	91512815	+	No	0.0790976956651168	1.10183616851878	0.467741935483871	0.696182059739527	0.703927189441888	0.00774512970236108	0.676426304015608	-0.155521147088104
SCRI_RS_156013	2H	747128889	747128890	+	No	0.080373748180833	1.09488577814101	0.467741935483871	0.696182059739527	0.703861011126576	0.00767895138704899	0.680065801142784	-0.199029500773197
SCRI_RS_179240	6H	29624911	29624912	+	No	0.0804378035157506	1.09453979702623	0.467741935483871	0.696182059739527	0.70385771937952	0.00767565963999306	0.680065801142784	0.01781030242695
SCRI_RS_206827	6H	575038284	575038285	+	No	0.0809766421269763	1.09164023616183	0.467741935483871	0.696182059739527	0.703830141699551	0.00764808196002409	0.680065801142784	-0.190501330377153
11_10075	1H	355336584	355336585	+	No	0.0814134758961782	1.08930370293689	0.467741935483871	0.696182059739527	0.703807931261066	0.00762587152153904	0.680065801142784	0.0396112246922407
11_20810	1H	364313609	364313610	+	No	0.0814134758961782	1.08930370293689	0.467741935483871	0.696182059739527	0.703807931261066	0.00762587152153904	0.680065801142784	0.0869786905045835
SCRI_RS_189920	1H	358151994	358151995	+	No	0.0814134758961782	1.08930370293689	0.467741935483871	0.696182059739527	0.703807931261066	0.00762587152153904	0.680065801142784	0.0915661744992775
SCRI_RS_221609	1H	367456204	367456205	+	No	0.0814134758961782	1.08930370293689	0.467741935483871	0.696182059739527	0.703807931261066	0.00762587152153904	0.680065801142784	-0.0347131475234335
12_30350	1H	368821886	368821887	+	No	0.081413475896188	1.08930370293683	0.467741935483871	0.696182059739527	0.703807931261066	0.00762587152153904	0.680065801142784	-0.0347131475234335
SCRI_RS_122889	1H	357906648	357906649	+	No	0.081413475896188	1.08930370293683	0.467741935483871	0.696182059739527	0.703807931261066	0.00762587152153904	0.680065801142784	0.185258243310008
SCRI_RS_130590	1H	353968435	353968555	+	No	0.081413475896188	1.08930370293683	0.467741935483871	0.696182059739527	0.703807931261066	0.00762587152153904	0.680065801142784	0.0396112246922407
SCRI_RS_152642	1H	366832062	366832063	+	No	0.081413475896188	1.08930370293683	0.467741935483871	0.696182059739527	0.703807931261066	0.00762587152153904	0.680065801142784	0.135246540278104
SCRI_RS_189898	1H	358149096	358149097	+	No	0.081413475896188	1.08930370293683	0.467741935483871	0.696182059739527	0.703807931261066	0.00762587152153904	0.680065801142784	0.185258243310008
SCRI_RS_204810	1H	367826116	367826236	-	No	0.081413475896188	1.08930370293683	0.467741935483871	0.696182059739527	0.703807931261066	0.00762587152153904	0.680065801142784	-0.0347131475234335
SCRI_RS_219043	1H	358992876	358992877	+	No	0.081413475896188	1.08930370293683	0.467741935483871	0.696182059739527	0.703807931261066	0.00762587152153904	0.680065801142784	-0.122225010558086
11_10363	5H	620203307	620203547	-	No	0.0815557516459569	1.08854540531632	0.467741935483871	0.696182059739527	0.703800725457601	0.00761866571807401	0.680126359338882	-0.0566967318972083
SCRI_RS_186187	7H	15061564	15061565	+	No	0.0828320183207774	1.081801756305	0.467741935483871	0.696182059739527	0.703736694381317	0.00755463464179007	0.682021885279905	0.207894837124279
SCRI_RS_152172	Unknown	Unknown	Unknown	Unknown	Unknown	0.0831722796088025	1.08002139509042	0.467741935483871	0.696182059739527	0.703719805222792	0.00753774548326502	0.682021885279905	0.184685696338196
SCRI_RS_115036	6H	34026843	34026844	+	No	0.0837190542165307	1.07717568657872	0.467741935483871	0.696182059739527	0.703692823214887	0.00751076347536006	0.682021885279905	-0.0344849432772669
SCRI_RS_150028	6H	34951204	34951205	+	No	0.0837190542165307	1.07717568657872	0.467741935483871	0.696182059739527	0.703692823214887	0.00751076347536006	0.682021885279905	0.771599124789482
11_10882	6H	34582757	34582998	+	No	0.0837190542165525	1.0771756865786	0.467741935483871	0.696182059739527	0.703692823214887	0.00751076347536006	0.682021885279905	0.0606673007887473
11_11440	7H	642430202	642430203	+	No	0.0838207681466012	1.07664836354153	0.467741935483871	0.696182059739527	0.703687825140917	0.00750576540139003	0.682021885279905	0.149852841254916
12_30593	7H	642644375	642644376	+	No	0.0838207681466012	1.07664836354153	0.467741935483871	0.696182059739527	0.703687825140917	0.00750576540139003	0.682021885279905	-0.131928851484485
SCRI_RS_197886	Unknown	114760188	114760189	+	No	0.0838207681466012	1.07664836354153	0.467741935483871	0.696182059739527	0.703687825140917	0.00750576540139003	0.682021885279905	-0.0215157196858797
SCRI_RS_223076	7H	642424471	642424472	+	No	0.0838207681466012	1.07664836354153	0.467741935483871	0.696182059739527	0.703687825140917	0.00750576540139003	0.682021885279905	0.143650027224801
11_10843	7H	642028895	642028896	+	No	0.083820768146612	1.07664836354147	0.467741935483871	0.696182059739527	0.703687825140917	0.00750576540139003	0.682021885279905	0.00970435497178812
12_31166	7H	642081131	642081132	+	No	0.083820768146612	1.07664836354147	0.467741935483871	0.696182059739527	0.703687825140917	0.00750576540139003	0.682021885279905	0.00186846064876178
SCRI_RS_166209	5H	19035934	19035935	+	No	0.0849846523947811	1.0706594976043	0.467741935483871	0.696182059739527	0.703631101497271	0.00744904175774408	0.682021885279905	0.19601153010688
SCRI_RS_139808	7H	599453127	599453247	-	No	0.0853413295343693	1.06884059554113	0.467741935483871	0.696182059739527	0.703613888354809	0.00743182861528202	0.682021885279905	-0.056337132903451
SCRI_RS_222863	7H	599463445	599463446	+	No	0.0853413295343693	1.06884059554113	0.467741935483871	0.696182059739527	0.703613888354809	0.00743182861528202	0.682021885279905	-0.056337132903451
SCRI_RS_7974	7H	599454070	599454071	+	No	0.0853413295343693	1.06884059554113	0.467741935483871	0.696182059739527	0.703613888354809	0.00743182861528202	0.682021885279905	-0.194521189046085
11_11222	7H	7465605	7465606	+	No	0.0856431396207029	1.06730742013807	0.467741935483871	0.696182059739527	0.703599384491377	0.00741732475185009	0.682021885279905	0.0117842969432473
SCRI_RS_230060	7H	7627839	7627840	+	No	0.0856431396207029	1.06730742013807	0.467741935483871	0.696182059739527	0.703599384491377	0.00741732475185009	0.682021885279905	0.166595877901607
BK_23	5H	560732648	560732776	-	No	0.0857918343391195	1.0665540463031	0.467741935483871	0.696182059739527	0.703592259346104	0.00741019960657707	0.682021885279905	0.0934305941272129
12_30251	2H	128270958	128270959	+	No	0.0861733003186604	1.06462727385569	0.467741935483871	0.696182059739527	0.703574041963139	0.00739198222361204	0.682021885279905	-0.171707461276888
SCRI_RS_152472	3H	539924152	539924153	+	No	0.0862067394512218	1.06445878067106	0.467741935483871	0.696182059739527	0.703572449248476	0.00739038950894899	0.682021885279905	-0.185723220410598
SCRI_RS_210118	3H	539925531	539925532	+	No	0.0862067394512218	1.06445878067106	0.467741935483871	0.696182059739527	0.703572449248476	0.00739038950894899	0.682021885279905	0.27824123248168
12_30378	2H	762152339	762152459	+	No	0.0864687406655764	1.06314086606166	0.467741935483871	0.696182059739527	0.703559993440264	0.00737793370073703	0.682021885279905	-0.000553310945342389
SCRI_RS_201868	5H	226170398	226170399	+	No	0.0869804008056519	1.06057859543727	0.467741935483871	0.696182059739527	0.70353578738993	0.00735372765040299	0.682021885279905	-0.0925939489468277
12_31511	4H	1813348	1813349	+	No	0.0869886159473347	1.06053757904516	0.467741935483871	0.696182059739527	0.703535400014964	0.00735334027543699	0.682021885279905	-0.0332549820621981
SCRI_RS_153221	4H	325687	325688	+	No	0.0869886159473347	1.06053757904516	0.467741935483871	0.696182059739527	0.703535400014964	0.00735334027543699	0.682021885279905	0.0235225910854187
SCRI_RS_236542	4H	412234	412235	+	No	0.0869886159473347	1.06053757904516	0.467741935483871	0.696182059739527	0.703535400014964	0.00735334027543699	0.682021885279905	-0.0119045665655229
SCRI_RS_149407	2H	14639312	14639699	-	No	0.0875200005424721	1.05789268831877	0.467741935483871	0.696182059739527	0.703510428050619	0.00732836831109207	0.682021885279905	-0.128430246685213
12_30764	4H	1302636	1302637	+	No	0.0876750028654138	1.05712421125275	0.467741935483871	0.696182059739527	0.703503175153805	0.00732111541427805	0.682021885279905	0.0229166922578674
SCRI_RS_223100	5H	359525804	359525805	+	No	0.0883180924235275	1.05395031981056	0.467741935483871	0.696182059739527	0.703473233058002	0.00729117331847506	0.682021885279905	0.441875672208191
SCRI_RS_13395	5H	359524635	359524636	+	No	0.0883180924235558	1.05395031981042	0.467741935483871	0.696182059739527	0.703473233058002	0.00729117331847506	0.682021885279905	0.441875672208191
SCRI_RS_137940	5H	359312742	359312743	+	No	0.0883180924235558	1.05395031981042	0.467741935483871	0.696182059739527	0.703473233058002	0.00729117331847506	0.682021885279905	0.630416039212363
11_21207	5H	24346237	24346238	+	No	0.0883597314914796	1.05374561253743	0.467741935483871	0.696182059739527	0.703471302602361	0.00728924286283406	0.682021885279905	0.132743137107994
SCRI_RS_1347	7H	620792632	620792633	+	No	0.0883859911510001	1.05361656358349	0.467741935483871	0.696182059739527	0.703470085674437	0.00728802593491007	0.682021885279905	0.169452559725471
SCRI_RS_147772	4H	567865849	567865850	+	No	0.0887039000305105	1.05205728519088	0.467741935483871	0.696182059739527	0.703455384498393	0.007273324758866	0.682021885279905	0.123765318316341
11_20072	4H	567760048	567760049	+	No	0.0887039000305202	1.05205728519083	0.467741935483871	0.696182059739527	0.703455384498393	0.007273324758866	0.682021885279905	0.0243454068870044
11_20580	4H	569760181	569760182	+	No	0.0887039000305202	1.05205728519083	0.467741935483871	0.696182059739527	0.703455384498393	0.007273324758866	0.682021885279905	0.134710933347371
SCRI_RS_139806	4H	567371214	567371215	+	No	0.0887039000305202	1.05205728519083	0.467741935483871	0.696182059739527	0.703455384498393	0.007273324758866	0.682021885279905	0.0445391375803048
SCRI_RS_215737	4H	566997318	566997319	+	No	0.0887039000305202	1.05205728519083	0.467741935483871	0.696182059739527	0.703455384498393	0.007273324758866	0.682021885279905	0.0445391375803048
SCRI_RS_208297	3H	654548238	654548239	+	No	0.089033657844638	1.05044578377191	0.467741935483871	0.696182059739527	0.703440196345976	0.00725813660644903	0.682021885279905	0.0519708728079689
12_31173	7H	8594868	8594869	+	No	0.089150401685884	1.04987669567909	0.467741935483871	0.696182059739527	0.703434834090084	0.00725277435055705	0.682021885279905	0.504000021985174
SCRI_RS_85089	5H	12381465	12381466	+	No	0.089277826941288	1.04925638918263	0.467741935483871	0.696182059739527	0.703428990007418	0.00724693026789103	0.682021885279905	0.0586419574344426
SCRI_RS_135049	6H	114372703	114372704	+	No	0.0893081216113733	1.04910904491191	0.467741935483871	0.696182059739527	0.703427601955196	0.00724554221566909	0.682021885279905	0.0117444098265
SCRI_RS_176150	3H	362502241	362502242	+	No	0.0893081216113733	1.04910904491191	0.467741935483871	0.696182059739527	0.703427601955196	0.00724554221566909	0.682021885279905	-0.0426728322380185
SCRI_RS_2834	6H	114386307	114386308	+	No	0.0893081216113733	1.04910904491191	0.467741935483871	0.696182059739527	0.703427601955196	0.00724554221566909	0.682021885279905	-0.00620324077518042
12_30473	6H	115445291	115445292	+	No	0.0893081216114119	1.04910904491172	0.467741935483871	0.696182059739527	0.703427601955196	0.00724554221566909	0.682021885279905	0.0471641901001192
SCRI_RS_131341	6H	114385177	114385178	+	No	0.0893081216114119	1.04910904491172	0.467741935483871	0.696182059739527	0.703427601955196	0.00724554221566909	0.682021885279905	0.0518821711235518
SCRI_RS_180937	6H	112171668	112171788	-	No	0.0893081216114119	1.04910904491172	0.467741935483871	0.696182059739527	0.703427601955196	0.00724554221566909	0.682021885279905	0.106577227759084
SCRI_RS_162863	3H	654789078	654789079	+	No	0.0893180836728819	1.04906060332587	0.467741935483871	0.696182059739527	0.703427145622755	0.00724508588322803	0.682021885279905	0.0392582028833495
12_30728	5H	129714192	129714193	+	No	0.0893251660938345	1.04902616758487	0.467741935483871	0.696182059739527	0.703426821232068	0.00724476149254105	0.682021885279905	-0.191987345526869
12_31475	3H	51509488	51509489	+	No	0.0894552781815291	1.04839402941204	0.467741935483871	0.696182059739527	0.703420866826694	0.00723880708716707	0.682021885279905	-0.207305304209052
SCRI_RS_238649	3H	51511724	51511725	+	No	0.0894552781815291	1.04839402941204	0.467741935483871	0.696182059739527	0.703420866826694	0.00723880708716707	0.682021885279905	-0.191696923954947
SCRI_RS_9584	4H	578427837	578427838	+	No	0.0894552781815291	1.04839402941204	0.467741935483871	0.696182059739527	0.703420866826694	0.00723880708716707	0.682021885279905	0.122814253105311
SCRI_RS_15050	2H	705595214	705595334	+	No	0.0895009859380568	1.04817218049304	0.467741935483871	0.696182059739527	0.703418777328693	0.007236717589166	0.682021885279905	-0.0575378851319215
SCRI_RS_15711	2H	705705034	705705035	+	No	0.0895009859380568	1.04817218049304	0.467741935483871	0.696182059739527	0.703418777328693	0.007236717589166	0.682021885279905	-0.0538387469216275
12_30459	2H	705587677	705587678	+	No	0.0895009859380618	1.04817218049301	0.467741935483871	0.696182059739527	0.703418777328692	0.007236717589165	0.682021885279905	-0.066469841368562
SCRI_RS_158091	2H	706346452	706346453	+	No	0.0895009859380618	1.04817218049301	0.467741935483871	0.696182059739527	0.703418777328692	0.007236717589165	0.682021885279905	0.027926412985753
SCRI_RS_219799	2H	705855598	705855599	+	No	0.0895009859380618	1.04817218049301	0.467741935483871	0.696182059739527	0.703418777328692	0.007236717589165	0.682021885279905	-0.0538387469216275
SCRI_RS_175568	7H	623961352	623961353	+	No	0.0908752319430674	1.04155446767111	0.467741935483871	0.696182059739527	0.703356496112837	0.00717443637331006	0.690037680545533	0.256670816620122
SCRI_RS_223905	2H	706350180	706350181	+	No	0.0908815558021864	1.0415242468782	0.467741935483871	0.696182059739527	0.703356211910435	0.007174152170908	0.690037680545533	0.0116016547685831
SCRI_RS_121084	4H	613448754	613448874	-	No	0.0911037795892503	1.0404636052366	0.467741935483871	0.696182059739527	0.703346238661433	0.00716417892190602	0.690037680545533	0.0791395721346326
SCRI_RS_101976	7H	2309919	2310039	+	No	0.0913045528651658	1.03950756600437	0.467741935483871	0.696182059739527	0.703337251056992	0.007155191317465	0.690037680545533	0.148156221301708
SCRI_RS_137903	4H	566992726	566992727	+	No	0.0913748526749792	1.03917331025291	0.467741935483871	0.696182059739527	0.703334109223058	0.00715204948353099	0.690037680545533	0.0107831478245153
SCRI_RS_8092	4H	567760632	567760633	+	No	0.0913748526749792	1.03917331025291	0.467741935483871	0.696182059739527	0.703334109223058	0.00715204948353099	0.690037680545533	0.0243454068870044
SCRI_RS_205658	2H	742795239	742795240	+	No	0.0915345191414825	1.0384150955997	0.467741935483871	0.696182059739527	0.703326983279891	0.007144923540364	0.690208642089293	-0.125568888065878
11_20920	3H	654767726	654767727	+	No	0.0920335149572401	1.03605399101938	0.467741935483871	0.696182059739527	0.703304800778963	0.007122741039436	0.692933953422449	0.0736225760244817
SCRI_RS_232930	Unknown	Unknown	Unknown	Unknown	Unknown	0.0923139701297403	1.03473257100924	0.467741935483871	0.696182059739527	0.703292391318984	0.00711033157945706	0.694008160512689	-0.164706100343496
SCRI_RS_226221	4H	82507492	82507493	+	No	0.0927477143305978	1.03269678430958	0.467741935483871	0.696182059739527	0.703273280613876	0.00709122087434899	0.695412140231998	0.0656917179240502
SCRI_RS_208890	7H	600398562	600398563	+	No	0.0930583982516361	1.03124442694204	0.467741935483871	0.696182059739527	0.703259652259974	0.00707759252044704	0.695412140231998	-0.106324740326606
SCRI_RS_130825	Unknown	Unknown	Unknown	Unknown	Unknown	0.0931162042316089	1.03097473581774	0.467741935483871	0.696182059739527	0.703257122086851	0.00707506234732402	0.695412140231998	-0.341203207149258
11_10405	5H	657266563	657266564	+	No	0.0934619826391604	1.02936501038517	0.467741935483871	0.696182059739527	0.703242023335947	0.00705996359642003	0.695412140231998	0.541256706290216
SCRI_RS_141195	3H	624127019	624127020	+	No	0.0934671469003383	1.02934101401672	0.467741935483871	0.696182059739527	0.703241798299625	0.00705973856009801	0.695412140231998	-0.0850757782807463
SCRI_RS_136593	3H	624103478	624103479	+	No	0.0934671469003499	1.02934101401667	0.467741935483871	0.696182059739527	0.703241798299625	0.00705973856009801	0.695412140231998	-0.143347152013121
SCRI_RS_230075	3H	624309969	624309970	+	No	0.0934671469003499	1.02934101401667	0.467741935483871	0.696182059739527	0.703241798299625	0.00705973856009801	0.695412140231998	-0.103192138057587
SCRI_RS_113745	7H	93945462	93945463	+	No	0.0947665483191074	1.02334493739001	0.467741935483871	0.696182059739527	0.703185606808914	0.007003547069387	0.696759329552971	0.480602479447766
SCRI_RS_202396	5H	597494058	597494178	-	No	0.0954890656359237	1.02004635622628	0.467741935483871	0.696182059739527	0.703154728086701	0.00697266834717403	0.696759329552971	0.549494331519597
11_20479	1H	71683	71684	+	No	0.0958756119557932	1.01829185101505	0.467741935483871	0.696182059739527	0.703138313529282	0.00695625378975506	0.696759329552971	-0.0947577518291318
SCRI_RS_204276	1H	248411	248412	+	No	0.096294158154692	1.01640005927358	0.467741935483871	0.696182059739527	0.703120622166926	0.00693856242739899	0.696759329552971	-0.0478680035879613
SCRI_RS_161490	2H	735203017	735203018	+	No	0.0965926263195194	1.01505602545792	0.467741935483871	0.696182059739527	0.703108058044472	0.006925998304945	0.696759329552971	-0.189736414390286
12_30480	2H	687682346	687682347	+	No	0.0969526123929982	1.01344048434104	0.467741935483871	0.696182059739527	0.703092961144182	0.006910901404655	0.696759329552971	0.00078380121373911
SCRI_RS_167842	3H	23646644	23646645	+	No	0.0969872937807496	1.01328515854159	0.467741935483871	0.696182059739527	0.703091509961278	0.00690945022175105	0.696759329552971	0.111942069002781
11_20467	6H	560157418	560157419	+	No	0.0971134977402028	1.01272040359671	0.467741935483871	0.696182059739527	0.703086234001637	0.00690417426210999	0.696759329552971	0.0373336825279882
11_20725	Unknown	92479210	92479211	+	No	0.0971134977402066	1.01272040359669	0.467741935483871	0.696182059739527	0.703086234001637	0.00690417426210999	0.696759329552971	0.0595597972037822
12_10950	2H	743019283	743019284	+	No	0.0973488243525258	1.01166928893382	0.467741935483871	0.696182059739527	0.70307641633882	0.00689435659929305	0.696759329552971	0.817103108699811
SCRI_RS_174514	7H	600403491	600403492	+	No	0.097557082123574	1.01074119766316	0.467741935483871	0.696182059739527	0.703067749785531	0.00688569004600403	0.696759329552971	0.0316213585665253
SCRI_RS_196439	Unknown	Unknown	Unknown	Unknown	Unknown	0.0976877902025372	1.0101597144699	0.467741935483871	0.696182059739527	0.703062320848988	0.00688026110946105	0.696759329552971	0.0483260143482376
12_10696	7H	62559294	62559295	+	No	0.0977131912542942	1.01004680268621	0.467741935483871	0.696182059739527	0.703061266751206	0.00687920701167899	0.696759329552971	-0.0402110717765627
SCRI_RS_152271	4H	641600274	641600275	+	No	0.0986952412563115	1.00570378700563	0.467741935483871	0.696182059739527	0.703020743746128	0.00683868400660104	0.696759329552971	0.243029901446327
SCRI_RS_188943	4H	641609823	641609915	+	No	0.0986952412563115	1.00570378700563	0.467741935483871	0.696182059739527	0.703020743746128	0.00683868400660104	0.696759329552971	-0.119245739476829
SCRI_RS_185339	3H	597773435	597773436	+	No	0.0988312450740461	1.00510573336744	0.467741935483871	0.696182059739527	0.703015166843124	0.00683310710359708	0.696759329552971	0.0152122724895865
11_10120	6H	1361657	1361658	+	No	0.0990999884889745	1.00392639596049	0.467741935483871	0.696182059739527	0.703004171768308	0.00682211202878102	0.696759329552971	0.0611247719947254
SCRI_RS_25684	5H	614055311	614055942	+	No	0.0992440920627214	1.0032953370679	0.467741935483871	0.696182059739527	0.70299828962879	0.006816229889263	0.696759329552971	-0.00948297668134224
SCRI_RS_141732	7H	600443323	600443324	+	No	0.0992927956082992	1.00308226148516	0.467741935483871	0.696182059739527	0.70299630374002	0.00681424400049302	0.696759329552971	0.0316213585665253
12_31165	5H	619632955	619632956	+	No	0.09945419927372	1.00237687485325	0.467741935483871	0.696182059739527	0.702989730184498	0.00680767044497099	0.696759329552971	0.0257353714961646
12_30062	5H	619890644	619890645	+	No	0.0994541992737331	1.00237687485319	0.467741935483871	0.696182059739527	0.702989730184498	0.00680767044497099	0.696759329552971	-0.0566967318972083
SCRI_RS_188829	4H	638109446	638109447	+	No	0.0998610116816056	1.00060403846604	0.467741935483871	0.696182059739527	0.702973213923592	0.00679115418406506	0.696759329552971	-0.236050665224468
SCRI_RS_178985	5H	572542981	572542982	+	No	0.0999671724664069	1.00014259157287	0.467741935483871	0.696182059739527	0.70296891611188	0.00678685637235299	0.696759329552971	-0.0456219505117339
12_10666	4H	620025304	620025305	+	No	0.100044294103203	0.999807675744989	0.467741935483871	0.696182059739527	0.702965797082797	0.00678373734327009	0.696759329552971	0.0321641623665769
11_20762	4H	620025528	620025529	+	No	0.100044294103212	0.99980767574495	0.467741935483871	0.696182059739527	0.702965797082797	0.00678373734327009	0.696759329552971	0.0321641623665769
SCRI_RS_209516	2H	16697012	16697013	+	No	0.100147604042022	0.999359436423084	0.467741935483871	0.696182059739527	0.702961623082597	0.00677956334307006	0.696759329552971	-0.13574162309402
SCRI_RS_1937	6H	535515763	535515764	+	No	0.100665455661895	0.997119536290856	0.467741935483871	0.696182059739527	0.702940771962029	0.00675871222250202	0.696759329552971	-0.279963554652635
SCRI_RS_222839	5H	625351346	625351347	+	No	0.100786146074069	0.996599161313987	0.467741935483871	0.696182059739527	0.702935929443184	0.00675386970365699	0.696759329552971	0.524952438205478
11_11490	5H	625357285	625357286	+	No	0.100786146074088	0.996599161313905	0.467741935483871	0.696182059739527	0.702935929443184	0.00675386970365699	0.696759329552971	0.170422726775676
SCRI_RS_204809	5H	625647861	625647862	+	No	0.100786146074088	0.996599161313905	0.467741935483871	0.696182059739527	0.702935929443184	0.00675386970365699	0.696759329552971	0.254380094487718
11_10551	2H	738841667	738841668	+	No	0.101007784836284	0.995645153136653	0.467741935483871	0.696182059739527	0.702927053204551	0.006744993465024	0.696759329552971	0.0779594967209221
11_11406	6H	6770161	6770162	+	No	0.101040279486774	0.995505461152292	0.467741935483871	0.696182059739527	0.702925753662264	0.00674369392273699	0.696759329552971	0.167536039189876
SCRI_RS_135355	2H	687098008	687098009	+	No	0.101533161599718	0.993392090286525	0.467741935483871	0.696182059739527	0.702906098570037	0.00672403883051009	0.696759329552971	0.122440625336122
SCRI_RS_181114	6H	536771092	536771093	+	No	0.101956219422003	0.991586276719865	0.467741935483871	0.696182059739527	0.702889311927095	0.00670725218756807	0.696759329552971	-0.279963554652635
12_30354	5H	90975204	90975205	+	No	0.102441172093856	0.989525461138967	0.467741935483871	0.696182059739527	0.702870163910797	0.00668810417127008	0.696759329552971	0.0256043591998321
SCRI_RS_32778	5H	629053628	629053629	+	No	0.102603350557719	0.988838456914559	0.467741935483871	0.696182059739527	0.702863782787832	0.00668172304830505	0.696759329552971	0.6058042745171
SCRI_RS_169268	7H	653394605	653394606	+	No	0.1027907432834	0.988045993530912	0.467741935483871	0.696182059739527	0.702856423468597	0.00667436372907004	0.696759329552971	-0.0767319703914957
SCRI_RS_186177	7H	781891	781892	+	No	0.103207374622543	0.986289269342061	0.467741935483871	0.696182059739527	0.702840114548543	0.00665805480901605	0.696759329552971	0.21261716976705
12_31411	7H	8019812	8019813	+	No	0.104075911729121	0.98264977590415	0.467741935483871	0.696182059739527	0.702806349140914	0.00662428940138704	0.696759329552971	-0.178976269152752
SCRI_RS_230959	7H	8003657	8003658	+	No	0.104075911729128	0.982649775904121	0.467741935483871	0.696182059739527	0.702806349140914	0.00662428940138704	0.696759329552971	0.756232719806263
SCRI_RS_193769	7H	31379736	31379737	+	No	0.104468432766124	0.981014920524882	0.467741935483871	0.696182059739527	0.702791191720295	0.00660913198076807	0.696759329552971	-0.234290904612802
SCRI_RS_160234	1H	479978068	479978069	+	No	0.104762841475756	0.979792730745987	0.467741935483871	0.696182059739527	0.702779864335732	0.00659780459620507	0.696759329552971	-0.0252357381027153
SCRI_RS_188360	1H	479554511	479554512	+	No	0.104762841475756	0.979792730745987	0.467741935483871	0.696182059739527	0.702779864335732	0.00659780459620507	0.696759329552971	0.157540040870639
SCRI_RS_138715	7H	621838719	621838720	+	No	0.104766150220587	0.979779014557018	0.467741935483871	0.696182059739527	0.702779737232288	0.00659767749276108	0.696759329552971	-0.0832027629932881
SCRI_RS_150955	7H	621835447	621835684	+	No	0.104766150220587	0.979779014557018	0.467741935483871	0.696182059739527	0.702779737232288	0.00659767749276108	0.696759329552971	-0.162049210493166
SCRI_RS_152504	7H	621060319	621060320	+	No	0.104766150220587	0.979779014557018	0.467741935483871	0.696182059739527	0.702779737232288	0.00659767749276108	0.696759329552971	0.169452559725471
SCRI_RS_214028	Unknown	114434673	114434674	+	No	0.104766150220587	0.979779014557018	0.467741935483871	0.696182059739527	0.702779737232288	0.00659767749276108	0.696759329552971	0.424039400183123
SCRI_RS_150401	7H	620940509	620940510	+	No	0.104766150220607	0.979779014556935	0.467741935483871	0.696182059739527	0.702779737232288	0.00659767749276108	0.696759329552971	0.169452559725471
SCRI_RS_155489	7H	620787779	620787780	+	No	0.104766150220607	0.979779014556935	0.467741935483871	0.696182059739527	0.702779737232288	0.00659767749276108	0.696759329552971	0.169452559725471
SCRI_RS_163468	7H	620941678	620941679	+	No	0.104766150220607	0.979779014556935	0.467741935483871	0.696182059739527	0.702779737232288	0.00659767749276108	0.696759329552971	0.169452559725471
11_20135	4H	488134311	488134312	+	No	0.10483386755813	0.979498391803652	0.467741935483871	0.696182059739527	0.702777136888689	0.00659507714916208	0.696759329552971	-0.361894097999699
11_10116	5H	106968082	106968083	+	No	0.104852803613474	0.979419952632279	0.467741935483871	0.696182059739527	0.702776410077961	0.00659435033843403	0.696759329552971	0.0771104381131238
11_21447	5H	94132897	94132898	+	No	0.104852803613474	0.979419952632279	0.467741935483871	0.696182059739527	0.702776410077961	0.00659435033843403	0.696759329552971	0.280683913959443
SCRI_RS_102075	5H	74273353	74273354	+	No	0.104852803613474	0.979419952632279	0.467741935483871	0.696182059739527	0.702776410077961	0.00659435033843403	0.696759329552971	-0.0260294284237439
SCRI_RS_129414	5H	127751236	127751237	+	No	0.104852803613474	0.979419952632279	0.467741935483871	0.696182059739527	0.702776410077961	0.00659435033843403	0.696759329552971	0.0491964843600172
SCRI_RS_130708	5H	102372018	102372019	+	No	0.104852803613474	0.979419952632279	0.467741935483871	0.696182059739527	0.702776410077961	0.00659435033843403	0.696759329552971	0.154330955202063
SCRI_RS_133538	5H	96626334	96626335	+	No	0.104852803613474	0.979419952632279	0.467741935483871	0.696182059739527	0.702776410077961	0.00659435033843403	0.696759329552971	-0.0215246564949396
SCRI_RS_153463	5H	73999947	73999948	+	No	0.104852803613474	0.979419952632279	0.467741935483871	0.696182059739527	0.702776410077961	0.00659435033843403	0.696759329552971	-0.237303062210907
SCRI_RS_156505	5H	95920957	95920958	+	No	0.104852803613474	0.979419952632279	0.467741935483871	0.696182059739527	0.702776410077961	0.00659435033843403	0.696759329552971	-0.0686693113846655
SCRI_RS_161386	5H	94914814	94914815	+	No	0.104852803613474	0.979419952632279	0.467741935483871	0.696182059739527	0.702776410077961	0.00659435033843403	0.696759329552971	0.0256043591998321
SCRI_RS_168105	5H	98883561	98883562	+	No	0.104852803613474	0.979419952632279	0.467741935483871	0.696182059739527	0.702776410077961	0.00659435033843403	0.696759329552971	-0.0480906079007255
SCRI_RS_188359	5H	166461497	166461498	+	No	0.104852803613474	0.979419952632279	0.467741935483871	0.696182059739527	0.702776410077961	0.00659435033843403	0.696759329552971	0.0231412677543013
SCRI_RS_218181	5H	94136742	94136743	+	No	0.104852803613474	0.979419952632279	0.467741935483871	0.696182059739527	0.702776410077961	0.00659435033843403	0.696759329552971	-0.000704222870242077
SCRI_RS_219574	5H	111920819	111920820	+	No	0.104852803613474	0.979419952632279	0.467741935483871	0.696182059739527	0.702776410077961	0.00659435033843403	0.696759329552971	0.133855971922365
SCRI_RS_238123	5H	91566075	91566076	+	No	0.104852803613474	0.979419952632279	0.467741935483871	0.696182059739527	0.702776410077961	0.00659435033843403	0.696759329552971	0.0363230170344782
SCRI_RS_8076	5H	81004223	81004224	+	No	0.104852803613474	0.979419952632279	0.467741935483871	0.696182059739527	0.702776410077961	0.00659435033843403	0.696759329552971	0.121131720303408
11_20697	5H	121363943	121363944	+	No	0.104852803613491	0.979419952632209	0.467741935483871	0.696182059739527	0.702776410077961	0.00659435033843403	0.696759329552971	0.140898414737769
11_20841	5H	107554248	107554249	+	No	0.104852803613491	0.979419952632209	0.467741935483871	0.696182059739527	0.702776410077961	0.00659435033843403	0.696759329552971	0.0991026578534182
12_30454	5H	100805785	100806680	-	No	0.104852803613491	0.979419952632209	0.467741935483871	0.696182059739527	0.702776410077961	0.00659435033843403	0.696759329552971	0.0321283907289782
12_30729	5H	119823437	119823438	+	No	0.104852803613491	0.979419952632209	0.467741935483871	0.696182059739527	0.702776410077961	0.00659435033843403	0.696759329552971	0.135017128234917
12_31423	5H	126610586	126610587	+	No	0.104852803613491	0.979419952632209	0.467741935483871	0.696182059739527	0.702776410077961	0.00659435033843403	0.696759329552971	0.0872924474343613
12_31512	5H	101849000	101849001	+	No	0.104852803613491	0.979419952632209	0.467741935483871	0.696182059739527	0.702776410077961	0.00659435033843403	0.696759329552971	0.0698393476703885
SCRI_RS_10219	5H	127754255	127754256	+	No	0.104852803613491	0.979419952632209	0.467741935483871	0.696182059739527	0.702776410077961	0.00659435033843403	0.696759329552971	0.0086586719821824
SCRI_RS_109468	5H	105664826	105664827	+	No	0.104852803613491	0.979419952632209	0.467741935483871	0.696182059739527	0.702776410077961	0.00659435033843403	0.696759329552971	0.0484357907010562
SCRI_RS_153139	5H	90680915	90680916	+	No	0.104852803613491	0.979419952632209	0.467741935483871	0.696182059739527	0.702776410077961	0.00659435033843403	0.696759329552971	0.1024342096064
SCRI_RS_170957	5H	74692069	74692070	+	No	0.104852803613491	0.979419952632209	0.467741935483871	0.696182059739527	0.702776410077961	0.00659435033843403	0.696759329552971	0.201173440858039
SCRI_RS_181514	5H	113940028	113940029	+	No	0.104852803613491	0.979419952632209	0.467741935483871	0.696182059739527	0.702776410077961	0.00659435033843403	0.696759329552971	0.146162708313582
SCRI_RS_209980	Unknown	64101022	64101023	+	No	0.104852803613491	0.979419952632209	0.467741935483871	0.696182059739527	0.702776410077961	0.00659435033843403	0.696759329552971	-0.0583062428134937
SCRI_RS_231784	5H	76824491	76824492	+	No	0.104852803613491	0.979419952632209	0.467741935483871	0.696182059739527	0.702776410077961	0.00659435033843403	0.696759329552971	0.0595597972037822
SCRI_RS_240108	5H	117948542	117948543	+	No	0.104852803613491	0.979419952632209	0.467741935483871	0.696182059739527	0.702776410077961	0.00659435033843403	0.696759329552971	0.107369341830832
SCRI_RS_3544	5H	77744884	77744885	+	No	0.104852803613491	0.979419952632209	0.467741935483871	0.696182059739527	0.702776410077961	0.00659435033843403	0.696759329552971	0.0911332399779177
SCRI_RS_152347	5H	522541240	522541241	+	No	0.105396893118493	0.977172191034113	0.467741935483871	0.696182059739527	0.702755588582708	0.00657352884318108	0.699452108877274	0.134942313532544
SCRI_RS_137934	3H	517968310	517968311	+	No	0.105941517635557	0.974933809991822	0.467741935483871	0.696182059739527	0.702734865669967	0.00655280593044005	0.702141347803028	-0.219209878782557
SCRI_RS_194202	Unknown	Unknown	Unknown	Unknown	Unknown	0.106372682170926	0.973169889951715	0.467741935483871	0.696182059739527	0.702718543554018	0.00653648381449101	0.702468702291283	0.0340863410022081
SCRI_RS_157504	2H	721997180	721997181	+	No	0.10637268217094	0.973169889951658	0.467741935483871	0.696182059739527	0.702718543554018	0.00653648381449101	0.702468702291283	0.231368689397247
SCRI_RS_182061	3H	538029565	538029566	+	No	0.106719350830553	0.971756825215065	0.467741935483871	0.696182059739527	0.702705473267647	0.00652341352812003	0.702468702291283	-0.185723220410598
SCRI_RS_225540	3H	536074314	536074315	+	No	0.106719350830553	0.971756825215065	0.467741935483871	0.696182059739527	0.702705473267647	0.00652341352812003	0.702468702291283	-0.185723220410598
11_10846	4H	563098102	563098103	+	No	0.106894441622717	0.971044876974038	0.467741935483871	0.696182059739527	0.702698889803317	0.00651683006379	0.702468702291283	0.131164763706185
SCRI_RS_149487	6H	565519321	565519322	+	No	0.107012862234919	0.970564019866782	0.467741935483871	0.696182059739527	0.702694443937504	0.00651238419797706	0.702468702291283	-0.18549348957163
11_20498	2H	687725717	687725718	+	No	0.107541046810635	0.968425740391262	0.467741935483871	0.696182059739527	0.702674680606662	0.00649262086713509	0.702468702291283	0.780523014262062
SCRI_RS_154954	2H	714018523	714018524	+	No	0.107601104126311	0.968183272224426	0.467741935483871	0.696182059739527	0.702672440241991	0.00649038050246409	0.702468702291283	-0.0502523673626776
SCRI_RS_116548	1H	24027749	24027750	+	No	0.108264368493777	0.965514453002721	0.467741935483871	0.696182059739527	0.702647789971927	0.00646573023240005	0.702468702291283	0.0326854726771284
SCRI_RS_161702	1H	24025029	24025030	+	No	0.108264368493791	0.965514453002664	0.467741935483871	0.696182059739527	0.702647789971927	0.00646573023240005	0.702468702291283	-0.104833517277839
11_20092	7H	607662553	607662554	+	No	0.108665471369755	0.963908431771736	0.467741935483871	0.696182059739527	0.702632964240787	0.00645090450126007	0.702468702291283	-0.0120525955371704
SCRI_RS_151617	2H	706098677	706098678	+	No	0.108806250774233	0.963346154281421	0.467741935483871	0.696182059739527	0.702627775109525	0.00644571536999805	0.702468702291283	0.027926412985753
11_10454	7H	639840936	639840937	+	No	0.109904306235683	0.958985290854434	0.467741935483871	0.696182059739527	0.702587555205174	0.00640549546564706	0.702468702291283	-0.0307181246939692
11_10909	2H	545242939	545242940	+	No	0.11057231227998	0.956353608378526	0.467741935483871	0.696182059739527	0.702563305347964	0.006381245608437	0.702468702291283	-0.194670251036129
SCRI_RS_145311	4H	83874136	83874137	+	No	0.110967338896451	0.95480482863958	0.467741935483871	0.696182059739527	0.702549041740163	0.00636698200063601	0.702468702291283	0.11627979608518
SCRI_RS_175365	4H	348342540	348342541	+	No	0.110967338896451	0.95480482863958	0.467741935483871	0.696182059739527	0.702549041740163	0.00636698200063601	0.702468702291283	0.055004772608946
SCRI_RS_200010	4H	88541575	88541576	+	No	0.110967338896451	0.95480482863958	0.467741935483871	0.696182059739527	0.702549041740163	0.00636698200063601	0.702468702291283	0.162152006320802
SCRI_RS_205863	4H	70917763	70917764	+	No	0.110967338896451	0.95480482863958	0.467741935483871	0.696182059739527	0.702549041740163	0.00636698200063601	0.702468702291283	0.00653503942544731
SCRI_RS_92128	4H	91784214	91784334	-	No	0.110967338896451	0.95480482863958	0.467741935483871	0.696182059739527	0.702549041740163	0.00636698200063601	0.702468702291283	0.0139540915405334
11_10432	4H	68389188	68389189	+	No	0.11096733889649	0.954804828639427	0.467741935483871	0.696182059739527	0.702549041740163	0.00636698200063601	0.702468702291283	0.0682018524945818
SCRI_RS_148289	4H	73302089	73302090	+	No	0.11096733889649	0.954804828639427	0.467741935483871	0.696182059739527	0.702549041740163	0.00636698200063601	0.702468702291283	-0.0161058724824628
SCRI_RS_224697	4H	72270630	72270631	+	No	0.11096733889649	0.954804828639427	0.467741935483871	0.696182059739527	0.702549041740163	0.00636698200063601	0.702468702291283	-0.0161058724824628
SCRI_RS_229704	4H	70430681	70430682	+	No	0.11096733889649	0.954804828639427	0.467741935483871	0.696182059739527	0.702549041740163	0.00636698200063601	0.702468702291283	-0.0345294841730812
SCRI_RS_239818	4H	78082073	78082074	+	No	0.11096733889649	0.954804828639427	0.467741935483871	0.696182059739527	0.702549041740163	0.00636698200063601	0.702468702291283	0.0656917179240502
SCRI_RS_222330	7H	18518874	18518875	+	No	0.111179627406688	0.953974785734503	0.467741935483871	0.696182059739527	0.702541399764891	0.00635934002536409	0.702468702291283	0.215079864684117
SCRI_RS_169593	5H	589891743	589891744	+	No	0.11141532673643	0.95305506177269	0.467741935483871	0.696182059739527	0.702532934055223	0.00635087431569603	0.702468702291283	-0.0516948245752324
SCRI_RS_66630	1H	4164435	4164555	+	No	0.111531501554398	0.952602450831032	0.467741935483871	0.696182059739527	0.702528768690779	0.006346708951252	0.702468702291283	-0.194670251036129
SCRI_RS_144202	5H	450800888	450800889	+	No	0.111667468172443	0.95207333047428	0.467741935483871	0.696182059739527	0.702523899838107	0.00634184009858008	0.702468702291283	0.285359635550098
12_31161	3H	667790880	667790881	+	No	0.112029268703869	0.950668498972918	0.467741935483871	0.696182059739527	0.702510976153662	0.00632891641413502	0.702468702291283	0.200924372404977
SCRI_RS_129737	3H	667843139	667843140	+	No	0.112029268703869	0.950668498972918	0.467741935483871	0.696182059739527	0.702510976153662	0.00632891641413502	0.702468702291283	-0.0280618010204261
SCRI_RS_189710	3H	552526825	552526826	+	No	0.112029268703885	0.950668498972856	0.467741935483871	0.696182059739527	0.702510976153662	0.00632891641413502	0.702468702291283	-0.195896330493534
12_30723	7H	18910882	18911089	+	No	0.112085857347217	0.950449181905839	0.467741935483871	0.696182059739527	0.702508958985995	0.00632689924646801	0.702468702291283	0.233855139348071
SCRI_RS_139944	5H	568354447	568354648	-	No	0.112111643483052	0.950349280912201	0.467741935483871	0.696182059739527	0.702508040185603	0.00632598044607602	0.702468702291283	-0.0802422095948323
SCRI_RS_185563	5H	568799783	568799784	+	No	0.112111643483052	0.950349280912201	0.467741935483871	0.696182059739527	0.702508040185603	0.00632598044607602	0.702468702291283	0.0515234883732134
11_11219	7H	440745793	440745794	+	No	0.112127225857096	0.950288922606854	0.467741935483871	0.696182059739527	0.702507485075336	0.00632542533580904	0.702468702291283	0.302160471006927
11_21178	7H	440067104	440067105	+	No	0.112127225857096	0.950288922606854	0.467741935483871	0.696182059739527	0.702507485075336	0.00632542533580904	0.702468702291283	0.257311785601988
12_30475	7H	430903963	430903964	+	No	0.112127225857096	0.950288922606854	0.467741935483871	0.696182059739527	0.702507485075336	0.00632542533580904	0.702468702291283	-0.123264165513408
12_30574	7H	435465480	435465481	+	No	0.112127225857096	0.950288922606854	0.467741935483871	0.696182059739527	0.702507485075336	0.00632542533580904	0.702468702291283	-0.123264165513408
SCRI_RS_12729	7H	429810125	429810126	+	No	0.112127225857096	0.950288922606854	0.467741935483871	0.696182059739527	0.702507485075336	0.00632542533580904	0.702468702291283	-0.0442921563732632
SCRI_RS_146847	7H	429082482	429082483	+	No	0.112127225857096	0.950288922606854	0.467741935483871	0.696182059739527	0.702507485075336	0.00632542533580904	0.702468702291283	-0.216003040586457
SCRI_RS_151367	7H	432343050	432343051	+	No	0.112127225857096	0.950288922606854	0.467741935483871	0.696182059739527	0.702507485075336	0.00632542533580904	0.702468702291283	-0.123264165513408
SCRI_RS_153388	7H	443397467	443397468	+	No	0.112127225857096	0.950288922606854	0.467741935483871	0.696182059739527	0.702507485075336	0.00632542533580904	0.702468702291283	0.172371258232131
SCRI_RS_162419	7H	430315577	430315697	-	No	0.112127225857096	0.950288922606854	0.467741935483871	0.696182059739527	0.702507485075336	0.00632542533580904	0.702468702291283	0.154698649265399
SCRI_RS_189377	7H	435470721	435470841	+	No	0.112127225857096	0.950288922606854	0.467741935483871	0.696182059739527	0.702507485075336	0.00632542533580904	0.702468702291283	0.00260129194947822
SCRI_RS_205992	2H	760982503	760982623	-	No	0.112352246917533	0.949418237760846	0.467741935483871	0.696182059739527	0.70249947843962	0.00631741870009306	0.702630446338709	-0.000553310945342389
11_20737	5H	361450925	361450926	+	No	0.112432030920985	0.94910994436745	0.467741935483871	0.696182059739527	0.702496643877595	0.00631458413806807	0.702630446338709	0.441875672208191
SCRI_RS_208186	Unknown	Unknown	Unknown	Unknown	Unknown	0.113193145340594	0.94617987200721	0.467741935483871	0.696182059739527	0.702469715218904	0.00628765547937704	0.706510375564523	-0.199984747312213
SCRI_RS_8252	6H	542413945	542413946	+	No	0.113418780808028	0.945315025461162	0.467741935483871	0.696182059739527	0.702461770881457	0.00627971114193004	0.707042572933211	0.0123086145614835
11_10787	2H	38368644	38368645	+	No	0.114768629543605	0.940176804254317	0.467741935483871	0.696182059739527	0.702414609632381	0.00623254989285404	0.7136908481619	0.125012911995285
SCRI_RS_192657	2H	38084279	38084280	+	No	0.114768629543605	0.940176804254317	0.467741935483871	0.696182059739527	0.702414609632381	0.00623254989285404	0.7136908481619	-0.00688037558464671
SCRI_RS_101389	Unknown	Unknown	Unknown	Unknown	Unknown	0.115779397300614	0.936368715519767	0.467741935483871	0.696182059739527	0.702379698750508	0.00619763901098103	0.713823804181357	-0.0823630620557445
11_21027	3H	8709612	8709613	+	No	0.115783929309874	0.936351716052342	0.467741935483871	0.696182059739527	0.702379542986847	0.00619748324732006	0.713823804181357	0.0291376752156438
SCRI_RS_238114	3H	428086092	428086093	+	No	0.115812470661638	0.936244673355292	0.467741935483871	0.696182059739527	0.702378562186453	0.00619650244692604	0.713823804181357	-0.0882692169211978
SCRI_RS_144369	3H	428091044	428091045	+	No	0.115812470661648	0.936244673355255	0.467741935483871	0.696182059739527	0.702378562186453	0.00619650244692604	0.713823804181357	0.0279961598791729
SCRI_RS_167465	2H	11898430	11898431	+	No	0.115856701596151	0.936078839888244	0.467741935483871	0.696182059739527	0.70237704275949	0.00619498301996302	0.713823804181357	-0.0884368594013374
12_30987	Unknown	Unknown	Unknown	Unknown	Unknown	0.116611832924434	0.933257378281595	0.467741935483871	0.696182059739527	0.702351201897448	0.00616914215792108	0.713823804181357	0.0911027172094769
SCRI_RS_154621	1H	556905464	556905465	+	No	0.116616185013834	0.933241170208242	0.467741935483871	0.696182059739527	0.702351053509749	0.00616899377022206	0.713823804181357	-0.126050117385393
11_20509	1H	556421104	556421105	+	No	0.116616185013852	0.933241170208175	0.467741935483871	0.696182059739527	0.702351053509749	0.00616899377022206	0.713823804181357	0.0052615900788382
SCRI_RS_132472	1H	556777555	556777556	+	No	0.116616185013852	0.933241170208175	0.467741935483871	0.696182059739527	0.702351053509749	0.00616899377022206	0.713823804181357	0.0052615900788382
SCRI_RS_52789	1H	558414571	558414572	+	No	0.116616185013852	0.933241170208175	0.467741935483871	0.696182059739527	0.702351053509749	0.00616899377022206	0.713823804181357	0.0989434209211844
SCRI_RS_206532	1H	548750611	548750612	+	No	0.116953401118577	0.931987143965538	0.467741935483871	0.696182059739527	0.702339574656428	0.00615751491690109	0.713823804181357	-0.00239679596264608
SCRI_RS_165886	1H	548750064	548750065	+	No	0.11695340111858	0.931987143965527	0.467741935483871	0.696182059739527	0.702339574656428	0.00615751491690109	0.713823804181357	-0.00239679596264608
SCRI_RS_142188	2H	684036885	684036886	+	No	0.117217514121784	0.931007493111708	0.467741935483871	0.696182059739527	0.702330610038174	0.00614855029864703	0.713823804181357	0.0460774060246081
SCRI_RS_1398	3H	536067936	536067937	+	No	0.117363232054729	0.930467939006235	0.467741935483871	0.696182059739527	0.702325673687912	0.00614361394838503	0.713823804181357	-0.185723220410598
SCRI_RS_221776	2H	7268383	7268384	+	No	0.117419862899156	0.930258431045519	0.467741935483871	0.696182059739527	0.702323757106299	0.00614169736677206	0.713823804181357	-0.164595746753163
SCRI_RS_13615	7H	7043557	7043558	+	No	0.117724221471144	0.929134172933693	0.467741935483871	0.696182059739527	0.702313474242767	0.00613141450324006	0.713823804181357	0.166595877901607
SCRI_RS_174935	2H	46832133	46832134	+	No	0.117930184930452	0.928375020427332	0.467741935483871	0.696182059739527	0.702306532544374	0.00612447280484707	0.713823804181357	-0.00235734428530066
SCRI_RS_6203	5H	614472408	614472409	+	No	0.117937471779767	0.928348186409534	0.467741935483871	0.696182059739527	0.702306287200113	0.00612422746058605	0.713823804181357	-0.0954855126916065
SCRI_RS_188572	5H	614133141	614133142	+	No	0.117937471779778	0.928348186409494	0.467741935483871	0.696182059739527	0.702306287200113	0.00612422746058605	0.713823804181357	-0.108020020466682
SCRI_RS_153202	7H	15927236	15927237	+	No	0.118112994974299	0.927702318007503	0.467741935483871	0.696182059739527	0.702300382546901	0.00611832280737401	0.713823804181357	-0.171081209948142
SCRI_RS_235422	7H	15923460	15923461	+	No	0.118112994974299	0.927702318007503	0.467741935483871	0.696182059739527	0.702300382546901	0.00611832280737401	0.713823804181357	-0.0828464842799583
SCRI_RS_141429	6H	31192647	31192648	+	No	0.11818885757492	0.927423465263785	0.467741935483871	0.696182059739527	0.702297833543095	0.00611577380356809	0.713823804181357	0.400072385266007
11_20845	5H	24737439	24737440	+	No	0.118264575666186	0.92714532212253	0.467741935483871	0.696182059739527	0.702295291219145	0.00611323147961806	0.713823804181357	-0.115431640281127
11_20980	5H	24741605	24741606	+	No	0.118264575666186	0.92714532212253	0.467741935483871	0.696182059739527	0.702295291219145	0.00611323147961806	0.713823804181357	-0.145099310124346
11_21077	5H	614629503	614629504	+	No	0.118332911751327	0.926894448913006	0.467741935483871	0.696182059739527	0.702292998317447	0.00611093857792	0.713823804181357	-0.00948297668134224
SCRI_RS_89959	4H	570522456	570522457	+	No	0.118573813500617	0.926011212387353	0.467741935483871	0.696182059739527	0.702284927066755	0.00610286732722809	0.71422243152835	0.0295823408432341
SCRI_RS_6729	3H	471408439	471408440	+	No	0.118682583916861	0.92561300694048	0.467741935483871	0.696182059739527	0.702281288797283	0.00609922905775606	0.71422243152835	0.0279961598791729
SCRI_RS_4575	3H	538154289	538154290	+	No	0.118905859731528	0.924796742636469	0.467741935483871	0.696182059739527	0.7022738321051	0.00609177236557301	0.714438404250274	-0.183305617380134
SCRI_RS_238605	2H	725523910	725523911	+	No	0.119002148335513	0.9244451982559	0.467741935483871	0.696182059739527	0.702270621210661	0.00608856147113401	0.714438404250274	0.180830509626386
SCRI_RS_160461	4H	624565014	624565015	+	No	0.119751609132409	0.921718642150304	0.467741935483871	0.696182059739527	0.702245728246839	0.00606366850731199	0.718081970476125	-0.0641676895363972
SCRI_RS_161636	2H	744897598	744897599	+	No	0.120006478065094	0.920795309685811	0.467741935483871	0.696182059739527	0.702237302625639	0.00605524288611203	0.718369482502224	-0.0607397221224062
SCRI_RS_126972	6H	523708741	523708742	+	No	0.12045263787402	0.919183684652052	0.467741935483871	0.696182059739527	0.702222601325931	0.00604054158640399	0.718369482502224	0.0375559312342943
11_10025	7H	19591102	19591103	+	No	0.121040477129479	0.917069373035998	0.467741935483871	0.696182059739527	0.702203324453895	0.00602126471436804	0.718369482502224	-0.325635692853011
SCRI_RS_171096	6H	522766967	522766968	+	No	0.121069342249948	0.916965817032935	0.467741935483871	0.696182059739527	0.702202380590562	0.00602032085103499	0.718369482502224	0.1345456931518
SCRI_RS_172605	6H	522768011	522768012	+	No	0.121069342249948	0.916965817032935	0.467741935483871	0.696182059739527	0.702202380590562	0.00602032085103499	0.718369482502224	0.123016254097443
SCRI_RS_81903	6H	522654353	522654354	+	No	0.121069342249948	0.916965817032935	0.467741935483871	0.696182059739527	0.702202380590562	0.00602032085103499	0.718369482502224	0.1345456931518
SCRI_RS_133	6H	522767633	522767634	+	No	0.121069342249963	0.916965817032881	0.467741935483871	0.696182059739527	0.702202380590562	0.00602032085103499	0.718369482502224	0.0994379353970345
SCRI_RS_150951	6H	523861638	523861639	+	No	0.121069342249963	0.916965817032881	0.467741935483871	0.696182059739527	0.702202380590562	0.00602032085103499	0.718369482502224	0.0994379353970345
SCRI_RS_78578	1H	516785733	516785734	+	No	0.121165022683411	0.916622732050327	0.467741935483871	0.696182059739527	0.702199253729576	0.00601719399004907	0.718369482502224	-0.315975626389516
12_30878	4H	350264059	350264060	+	No	0.121225741537997	0.91640515062448	0.467741935483871	0.696182059739527	0.702197270856961	0.00601521111743408	0.718369482502224	0.0517025578350285
12_30591	5H	3152370	3152371	+	No	0.121962127331809	0.913775009032729	0.467741935483871	0.696182059739527	0.702173311244357	0.00599125150483004	0.721883942855843	-0.154723815467701
SCRI_RS_172655	7H	6748161	6748162	+	No	0.122185846078222	0.912979099544709	0.467741935483871	0.696182059739527	0.702166064272853	0.00598400453332604	0.722359280159631	-0.132966584370898
SCRI_RS_221695	5H	157818767	157818768	+	No	0.123195827308748	0.909404001647849	0.467741935483871	0.696182059739527	0.702133531981363	0.00595147224183601	0.727013918043149	0.0289321822443718
SCRI_RS_208720	2H	735301602	735301603	+	No	0.123307504165122	0.909010492598638	0.467741935483871	0.696182059739527	0.702129953167737	0.00594789342821	0.727013918043149	-0.157157111417224
SCRI_RS_229445	7H	5199041	5199042	+	No	0.123406174295591	0.908663111004367	0.467741935483871	0.696182059739527	0.702126794195521	0.00594473445599408	0.727013918043149	-0.101921487348253
11_10113	4H	9730297	9730298	+	No	0.124655040578969	0.904290155576799	0.467741935483871	0.696182059739527	0.702087054526681	0.00590499478715401	0.731803542420059	-0.152941329473283
SCRI_RS_105960	4H	10036554	10036555	+	No	0.124655040578969	0.904290155576799	0.467741935483871	0.696182059739527	0.702087054526681	0.00590499478715401	0.731803542420059	0.140192768942921
SCRI_RS_180891	4H	9701992	9701993	+	No	0.124655040578997	0.904290155576702	0.467741935483871	0.696182059739527	0.702087054526681	0.00590499478715401	0.731803542420059	-0.152941329473283
SCRI_RS_147599	6H	544496350	544496470	+	No	0.125679097601339	0.900736946269849	0.467741935483871	0.696182059739527	0.7020548007239	0.00587274098437307	0.736099551881348	0.0268217656358765
SCRI_RS_138716	6H	544589748	544589749	+	No	0.125679097601342	0.900736946269839	0.467741935483871	0.696182059739527	0.7020548007239	0.00587274098437307	0.736099551881348	-0.0697647410004105
SCRI_RS_168118	6H	36909588	36909589	+	No	0.126094687752194	0.89930320944996	0.467741935483871	0.696182059739527	0.702041795430258	0.00585973569073106	0.737675891065973	0.0368530923423123
SCRI_RS_203880	5H	657815232	657815352	-	No	0.126562268573063	0.897695749238836	0.467741935483871	0.696182059739527	0.702027220665911	0.00584516092638399	0.738859079168638	0.185562987083522
SCRI_RS_44952	2H	743216831	743216832	+	No	0.126848684320983	0.896714032936537	0.467741935483871	0.696182059739527	0.70201832280394	0.00583626306441309	0.738859079168638	0.402990763432861
SCRI_RS_153732	3H	28693402	28693403	+	No	0.12696975320489	0.896299724561534	0.467741935483871	0.696182059739527	0.702014568442666	0.00583250870313901	0.738859079168638	0.05360593685376
SCRI_RS_139762	7H	26541829	26541830	+	No	0.127023516686255	0.896115867850343	0.467741935483871	0.696182059739527	0.702012902521714	0.00583084278218704	0.738859079168638	0.0349435877193418
SCRI_RS_124926	1H	14371313	14371314	+	No	0.127176021233871	0.895594766262331	0.467741935483871	0.696182059739527	0.702008181313659	0.00582612157413209	0.738859079168638	0.0513929678785985
SCRI_RS_153718	3H	18619794	18619795	+	No	0.1271770541273	0.895591239040055	0.467741935483871	0.696182059739527	0.702008149359257	0.00582608961973008	0.738859079168638	0.085145712184632
12_30328	4H	36217687	36217807	-	No	0.12763067078228	0.894044948256735	0.467741935483871	0.696182059739527	0.70199414407945	0.00581208433992308	0.739300140367987	-0.0181200326968636
SCRI_RS_177093	6H	535401923	535401924	+	No	0.128217299882269	0.892053373128299	0.467741935483871	0.696182059739527	0.701976114945619	0.005794055206092	0.739300140367987	-0.272295016608908
11_10683	3H	549071682	549071922	-	No	0.128423313330671	0.891356129446278	0.467741935483871	0.696182059739527	0.701969805470174	0.005787745730647	0.739300140367987	-0.110189038581055
SCRI_RS_123364	2H	763961511	763961512	+	No	0.128428689116295	0.891337950308015	0.467741935483871	0.696182059739527	0.701969640981202	0.005787581241675	0.739300140367987	-0.0207915505598848
SCRI_RS_8637	2H	765155000	765155001	+	No	0.128428689116295	0.891337950308015	0.467741935483871	0.696182059739527	0.701969640981202	0.005787581241675	0.739300140367987	1.01177469274883
SCRI_RS_176094	Unknown	Unknown	Unknown	Unknown	Unknown	0.128460882579662	0.89122909852805	0.467741935483871	0.696182059739527	0.701968656083769	0.00578659634424206	0.739300140367987	-0.101385037525411
11_21325	5H	591634038	591634039	+	No	0.128701342089998	0.890416924274779	0.467741935483871	0.696182059739527	0.70196130846737	0.00577924872784308	0.739300140367987	-0.00436502038899533
SCRI_RS_157896	5H	589742873	589742874	+	No	0.128701342089998	0.890416924274779	0.467741935483871	0.696182059739527	0.70196130846737	0.00577924872784308	0.739300140367987	-0.0931841549463037
SCRI_RS_204188	6H	562816318	562816319	+	No	0.128768961005632	0.89018880847071	0.467741935483871	0.696182059739527	0.701959245051185	0.00577718531165805	0.739300140367987	0.029424222765531
SCRI_RS_230497	2H	746332765	746332766	+	No	0.129155521758269	0.888887021795086	0.467741935483871	0.696182059739527	0.70194747239713	0.005765412657603	0.739300140367987	1.06493844573958
SCRI_RS_199972	1H	518555080	518555081	+	No	0.12958675013552	0.887439401530255	0.467741935483871	0.696182059739527	0.701934386160699	0.00575232642117207	0.739300140367987	-0.253073127070392
SCRI_RS_213539	1H	518820762	518820763	+	No	0.12958675013552	0.887439401530255	0.467741935483871	0.696182059739527	0.701934386160699	0.00575232642117207	0.739300140367987	-0.253073127070392
12_31333	2H	687148692	687148812	+	No	0.129748128664933	0.886898897189363	0.467741935483871	0.696182059739527	0.701929501516953	0.00574744177742603	0.739300140367987	0.156826046176029
SCRI_RS_187700	2H	686810236	686810237	+	No	0.129748128664933	0.886898897189363	0.467741935483871	0.696182059739527	0.701929501516953	0.00574744177742603	0.739300140367987	0.158414579285743
11_10398	2H	685490222	685490223	+	No	0.129748128664939	0.886898897189343	0.467741935483871	0.696182059739527	0.701929501516953	0.00574744177742603	0.739300140367987	0.0298289562471226
11_10900	2H	687072769	687072770	+	No	0.129748128664939	0.886898897189343	0.467741935483871	0.696182059739527	0.701929501516953	0.00574744177742603	0.739300140367987	-0.0226680855901424
SCRI_RS_162618	2H	687254241	687254242	+	No	0.129748128664939	0.886898897189343	0.467741935483871	0.696182059739527	0.701929501516953	0.00574744177742603	0.739300140367987	0.00078380121373911
11_20125	1H	516309831	516309832	+	No	0.131347759839275	0.881577329788743	0.467741935483871	0.696182059739527	0.701881450897547	0.0056993911580201	0.741073934046435	-0.205031063915078
11_20153	1H	516507942	516507943	+	No	0.131347759839275	0.881577329788743	0.467741935483871	0.696182059739527	0.701881450897547	0.0056993911580201	0.741073934046435	-0.205031063915078
11_21406	2H	718210885	718210886	+	No	0.131399397381941	0.881406626513665	0.467741935483871	0.696182059739527	0.701879910796412	0.00569785105688503	0.741073934046435	-0.0104898132808131
12_31100	2H	718210885	718210886	+	No	0.131399397381941	0.881406626513665	0.467741935483871	0.696182059739527	0.701879910796412	0.00569785105688503	0.741073934046435	-0.0464262324009468
SCRI_RS_196192	2H	26048481	26048482	+	No	0.131613180548583	0.880700615639401	0.467741935483871	0.696182059739527	0.701873541926467	0.00569148218694004	0.741073934046435	-0.295299965654809
SCRI_RS_224822	2H	747296453	747296454	+	No	0.131639022535929	0.880615351148466	0.467741935483871	0.696182059739527	0.701872772852233	0.00569071311270608	0.741073934046435	-0.0492270683562381
SCRI_RS_238760	2H	700872961	700872962	+	No	0.132320371108192	0.878373289759379	0.467741935483871	0.696182059739527	0.701852556746987	0.00567049700746003	0.741073934046435	0.19482575138251
11_11097	6H	47978634	47978635	+	No	0.132350440244737	0.878274609741991	0.467741935483871	0.696182059739527	0.701851667283681	0.00566960754415402	0.741073934046435	0.0261658839808092
12_11468	3H	585500434	585500435	+	No	0.132800121985965	0.876801526038731	0.467741935483871	0.696182059739527	0.701838392589976	0.00565633285044909	0.741073934046435	-0.0228120833734096
SCRI_RS_177399	3H	585703548	585703668	+	No	0.132800121985965	0.876801526038731	0.467741935483871	0.696182059739527	0.701838392589976	0.00565633285044909	0.741073934046435	-0.0574907810765897
SCRI_RS_126417	4H	1291596	1291716	-	No	0.132828468148744	0.876708835849632	0.467741935483871	0.696182059739527	0.701837557507451	0.00565549776792407	0.741073934046435	-0.196975861499837
11_20367	5H	501849882	501849883	+	No	0.133111137774967	0.875785604391309	0.467741935483871	0.696182059739527	0.701829241013083	0.00564718127355601	0.741073934046435	-0.110866746224513
SCRI_RS_157323	6H	571454032	571454033	+	No	0.133253513556051	0.875321330910116	0.467741935483871	0.696182059739527	0.701825059692552	0.00564299995302509	0.741073934046435	0.028844645318113
SCRI_RS_161343	6H	571367939	571367940	+	No	0.133253513556051	0.875321330910116	0.467741935483871	0.696182059739527	0.701825059692552	0.00564299995302509	0.741073934046435	0.000668456507330717
11_10645	3H	18008074	18008075	+	No	0.133253513556095	0.875321330909972	0.467741935483871	0.696182059739527	0.701825059692552	0.00564299995302509	0.741073934046435	-0.0637135698141513
12_30355	6H	571849345	571849346	+	No	0.133253513556095	0.875321330909972	0.467741935483871	0.696182059739527	0.701825059692552	0.00564299995302509	0.741073934046435	0.0328656022504177
SCRI_RS_162678	6H	571453183	571453184	+	No	0.133253513556095	0.875321330909972	0.467741935483871	0.696182059739527	0.701825059692552	0.00564299995302509	0.741073934046435	0.0841852877048126
SCRI_RS_234548	6H	571872209	571872210	+	No	0.133253513556095	0.875321330909972	0.467741935483871	0.696182059739527	0.701825059692552	0.00564299995302509	0.741073934046435	-0.1460049225267
12_30122	6H	28175037	28175038	+	No	0.133313684681171	0.875125267866904	0.467741935483871	0.696182059739527	0.701823294092264	0.005641234352737	0.741073934046435	0.991738695408046
12_30042	2H	252052546	252052547	+	No	0.133333539724596	0.875060591132822	0.467741935483871	0.696182059739527	0.70182271168367	0.00564065194414309	0.741073934046435	-0.0764997601396225
11_10158	3H	493556239	493556240	+	No	0.133370841108296	0.874939109924577	0.467741935483871	0.696182059739527	0.701821617786033	0.00563955804650607	0.741073934046435	-0.0882692169211978
12_30829	3H	493556032	493556152	-	No	0.133370841108309	0.874939109924534	0.467741935483871	0.696182059739527	0.701821617786033	0.00563955804650607	0.741073934046435	-0.0882692169211978
SCRI_RS_170857	1H	552517745	552517746	+	No	0.133712816080048	0.873826964569775	0.467741935483871	0.696182059739527	0.701811605141089	0.00562954540156202	0.741073934046435	-0.0402360773880446
SCRI_RS_160624	4H	577122061	577122062	+	No	0.133971654187795	0.872987080232643	0.467741935483871	0.696182059739527	0.701804045877487	0.00562198613796006	0.741073934046435	0.0462279600450941
SCRI_RS_218491	4H	577396097	577396098	+	No	0.133971654187803	0.872987080232617	0.467741935483871	0.696182059739527	0.701804045877487	0.00562198613796006	0.741073934046435	0.0462279600450941
11_21065	5H	9600389	9600390	+	No	0.13403183520276	0.872792035882934	0.467741935483871	0.696182059739527	0.701802290680666	0.00562023094113906	0.741073934046435	-0.0686693113846655
12_30167	5H	9252480	9252481	+	No	0.13403183520276	0.872792035882934	0.467741935483871	0.696182059739527	0.701802290680666	0.00562023094113906	0.741073934046435	0.0763202212022112
11_10419	1H	4153887	4153888	+	No	0.134949170841927	0.869829779502292	0.467741935483871	0.696182059739527	0.701775646123577	0.00559358638405005	0.744375709257162	-0.0490159453331618
SCRI_RS_9164	4H	636574078	636574079	+	No	0.135123465739223	0.869269224211785	0.467741935483871	0.696182059739527	0.701770606788251	0.00558854704872402	0.744375709257162	-0.142618487788035
SCRI_RS_170674	6H	533617498	533617499	+	No	0.136118533409316	0.866082738798036	0.467741935483871	0.696182059739527	0.701741976877916	0.00555991713838899	0.744375709257162	-0.251430605976228
12_30651	6H	7701030	7701031	+	No	0.136206603420297	0.865801836920458	0.467741935483871	0.696182059739527	0.701739454362882	0.00555739462335503	0.744375709257162	-0.014211230319237
11_20387	2H	118999843	118999844	+	No	0.136268242438048	0.86560534549277	0.467741935483871	0.696182059739527	0.701737689986884	0.00555563024735706	0.744375709257162	-0.110772578162777
SCRI_RS_195938	2H	119910815	119910816	+	No	0.136268242438048	0.86560534549277	0.467741935483871	0.696182059739527	0.701737689986884	0.00555563024735706	0.744375709257162	0.261229331634507
SCRI_RS_144592	2H	114309420	114309421	+	No	0.136268242438058	0.865605345492738	0.467741935483871	0.696182059739527	0.701737689986884	0.00555563024735706	0.744375709257162	-0.204715395975564
SCRI_RS_155546	2H	113639907	113639908	+	No	0.136268242438058	0.865605345492738	0.467741935483871	0.696182059739527	0.701737689986884	0.00555563024735706	0.744375709257162	0.0028156497494507
SCRI_RS_121048	1H	508312976	508312977	+	No	0.136710615321043	0.864197761976711	0.467741935483871	0.696182059739527	0.701725053817301	0.00554299407777403	0.744375709257162	-0.273742899555948
SCRI_RS_189168	1H	509307825	509307826	+	No	0.136710615321043	0.864197761976711	0.467741935483871	0.696182059739527	0.701725053817301	0.00554299407777403	0.744375709257162	0.0911019397693593
11_21446	1H	508567720	508567721	+	No	0.136710615321069	0.864197761976629	0.467741935483871	0.696182059739527	0.701725053817301	0.00554299407777403	0.744375709257162	-0.149759982144957
SCRI_RS_170389	1H	508320276	508320277	+	No	0.136710615321069	0.864197761976629	0.467741935483871	0.696182059739527	0.701725053817301	0.00554299407777403	0.744375709257162	0.135701432361564
11_20346	6H	531939951	531939952	+	No	0.137109822469533	0.862931431486841	0.467741935483871	0.696182059739527	0.701713690349451	0.00553163060992401	0.744375709257162	0.0754068221002946
SCRI_RS_219260	7H	610792315	610792316	+	No	0.137123822015756	0.862887090277793	0.467741935483871	0.696182059739527	0.701713292531638	0.0055312327921111	0.744375709257162	0.114587827164947
12_10652	7H	610912783	610912784	+	No	0.13712382201578	0.862887090277717	0.467741935483871	0.696182059739527	0.701713292531638	0.0055312327921111	0.744375709257162	-0.0306717587372844
SCRI_RS_172243	7H	611124923	611124924	+	No	0.13712382201578	0.862887090277717	0.467741935483871	0.696182059739527	0.701713292531638	0.0055312327921111	0.744375709257162	-0.0306717587372844
SCRI_RS_142851	2H	34412	34413	+	No	0.137289067679155	0.86236404423191	0.467741935483871	0.696182059739527	0.701708600306313	0.00552654056678603	0.744375709257162	0.311027611481318
SCRI_RS_148694	2H	32051	32052	+	No	0.137289067679155	0.86236404423191	0.467741935483871	0.696182059739527	0.701708600306313	0.00552654056678603	0.744375709257162	0.41439764341682
SCRI_RS_180989	1H	274428	274548	-	No	0.138384132136097	0.858913705549895	0.467741935483871	0.696182059739527	0.70167766634094	0.00549560660141302	0.74914842802143	-0.00945850574551343
SCRI_RS_106435	4H	578666275	578666276	+	No	0.138466783102631	0.858654397324562	0.467741935483871	0.696182059739527	0.701675342844574	0.00549328310504704	0.74914842802143	0.122814253105311
SCRI_RS_125339	1H	493364816	493364817	+	No	0.139003425249685	0.85697449795663	0.467741935483871	0.696182059739527	0.701660294843111	0.00547823510358403	0.751244906633759	0.0645069456447018
SCRI_RS_155382	1H	18358066	18358067	+	No	0.139891133689344	0.854209810253101	0.467741935483871	0.696182059739527	0.701635546708483	0.00545348696895609	0.75257141186207	0.0823589837929894
11_10588	4H	604442990	604442991	+	No	0.140081645983199	0.853618763860498	0.467741935483871	0.696182059739527	0.701630258709627	0.00544819897010007	0.75257141186207	0.150882188778169
SCRI_RS_201871	4H	627084649	627084769	+	No	0.140425156171595	0.852555084457879	0.467741935483871	0.696182059739527	0.701620744592619	0.00543868485309207	0.75257141186207	0.36631363038088
SCRI_RS_7914	4H	626848456	626848457	+	No	0.140425156171605	0.852555084457848	0.467741935483871	0.696182059739527	0.701620744592619	0.00543868485309207	0.75257141186207	-0.0532478927543814
SCRI_RS_7401	4H	103678516	103678517	+	No	0.140687684209702	0.85174391901068	0.467741935483871	0.696182059739527	0.701613491219208	0.00543143147968106	0.75257141186207	-0.206648253248176
11_21335	7H	425598771	425598772	+	No	0.140833628711051	0.851293630564519	0.467741935483871	0.696182059739527	0.701609465571892	0.00542740583236501	0.75257141186207	-0.0735732619561951
SCRI_RS_152698	7H	425387282	425387283	+	No	0.140833628711051	0.851293630564519	0.467741935483871	0.696182059739527	0.701609465571892	0.00542740583236501	0.75257141186207	0.100054147307233
12_31055	7H	428681743	428681744	+	No	0.140876403689517	0.851161743623215	0.467741935483871	0.696182059739527	0.701608286589976	0.00542622685044902	0.75257141186207	-0.0323693140008423
11_10700	7H	428682740	428682741	+	No	0.140876403689524	0.851161743623193	0.467741935483871	0.696182059739527	0.701608286589976	0.00542622685044902	0.75257141186207	-0.0407628691201438
BK_07	7H	428680535	428680536	+	No	0.140876403689524	0.851161743623193	0.42741935483871	0.696182059739527	0.701608286589976	0.00542622685044902	0.75257141186207	0.00653665693821992
SCRI_RS_130686	4H	83229373	83229374	+	No	0.141229617760091	0.850074216308826	0.467741935483871	0.696182059739527	0.7015985666732	0.00541650693367302	0.75257141186207	0.11627979608518
SCRI_RS_176091	4H	78083933	78083934	+	No	0.141229617760091	0.850074216308826	0.467741935483871	0.696182059739527	0.7015985666732	0.00541650693367302	0.75257141186207	0.0656917179240502
12_10051	6H	571854717	571854718	+	No	0.141801984026543	0.848317692666692	0.467741935483871	0.696182059739527	0.701582874521879	0.00540081478235199	0.75257141186207	0.0613865401103606
SCRI_RS_132017	7H	11427761	11427762	+	No	0.141809298728881	0.848295290632246	0.467741935483871	0.696182059739527	0.701582674446131	0.00540061470660402	0.75257141186207	0.193916522103359
11_10748	6H	574761498	574761499	+	No	0.141938529731853	0.847899697716757	0.467741935483871	0.696182059739527	0.701579141582231	0.00539708184270404	0.75257141186207	0.0850399829083095
SCRI_RS_108369	4H	631307601	631307602	+	No	0.14201120549046	0.847677385964322	0.467741935483871	0.696182059739527	0.70157715640837	0.00539509666884308	0.75257141186207	-0.353323635126609
11_20562	2H	12863210	12863636	-	No	0.142171810856638	0.847186504893261	0.467741935483871	0.696182059739527	0.701572773487977	0.00539071374845002	0.75257141186207	-0.181215283035701
SCRI_RS_193452	2H	12951150	12951151	+	No	0.142171810856638	0.847186504893261	0.467741935483871	0.696182059739527	0.701572773487977	0.00539071374845002	0.75257141186207	0.0356798352113472
SCRI_RS_184453	6H	544590816	544590817	+	No	0.142829108775985	0.845183273704864	0.467741935483871	0.696182059739527	0.701554894319234	0.00537283457970705	0.75257141186207	0.0268217656358765
SCRI_RS_160175	6H	545283678	545283679	+	No	0.142829108775991	0.845183273704845	0.467741935483871	0.696182059739527	0.701554894319234	0.00537283457970705	0.75257141186207	-0.0697647410004105
SCRI_RS_189650	5H	609517829	609517830	+	No	0.142949900358883	0.844816143024442	0.467741935483871	0.696182059739527	0.701551618845951	0.005369559106424	0.75257141186207	-0.259671320182264
11_20149	1H	509763134	509763135	+	No	0.14312147242113	0.844295204434238	0.467741935483871	0.696182059739527	0.701546971780551	0.00536491204102407	0.75257141186207	-0.156681369636491
11_11042	4H	420743634	420743635	+	No	0.143383438612124	0.843501008603604	0.467741935483871	0.696182059739527	0.701539888584925	0.00535782884539804	0.75257141186207	-0.0119045665655229
11_11332	4H	420308348	420308349	+	No	0.143383438612124	0.843501008603604	0.467741935483871	0.696182059739527	0.701539888584925	0.00535782884539804	0.75257141186207	0.0375714075248545
12_10609	3H	549471407	549471408	+	No	0.143583786329683	0.842894598430092	0.467741935483871	0.696182059739527	0.70153448139675	0.00535242165722305	0.75257141186207	-0.0995431255860062
11_20695	3H	549472626	549472627	+	No	0.14358378632969	0.842894598430071	0.467741935483871	0.696182059739527	0.70153448139675	0.00535242165722305	0.75257141186207	-0.124349071119028
SCRI_RS_104564	3H	549896816	549896817	+	No	0.14358378632969	0.842894598430071	0.467741935483871	0.696182059739527	0.70153448139675	0.00535242165722305	0.75257141186207	-0.205966907177636
SCRI_RS_194602	3H	547846680	547846681	+	No	0.14358378632969	0.842894598430071	0.467741935483871	0.696182059739527	0.70153448139675	0.00535242165722305	0.75257141186207	-0.00543604305774537
SCRI_RS_159529	6H	575423184	575423185	+	No	0.143731963362689	0.842446641967186	0.467741935483871	0.696182059739527	0.701530487765288	0.00534842802576108	0.75257141186207	-0.111937411875941
SCRI_RS_126437	7H	638089288	638089289	+	No	0.144226690579553	0.840954361677721	0.467741935483871	0.696182059739527	0.701517187865971	0.00533512812644399	0.75257141186207	0.0582087884681357
SCRI_RS_156315	3H	685355557	685355558	+	No	0.144687614083873	0.839568644867555	0.467741935483871	0.696182059739527	0.701504843382987	0.00532278364346006	0.75257141186207	-0.0611469557720135
11_10869	5H	646684472	646684709	-	No	0.144829741935558	0.839142243165641	0.467741935483871	0.696182059739527	0.701501045938374	0.00531898619884708	0.75257141186207	-0.0429192817463857
SCRI_RS_8410	5H	653924639	653924640	+	No	0.144829741935558	0.839142243165641	0.467741935483871	0.696182059739527	0.701501045938374	0.00531898619884708	0.75257141186207	0.27043792258598
11_10736	5H	656077280	656077281	+	No	0.144829741935578	0.839142243165581	0.467741935483871	0.696182059739527	0.701501045938374	0.00531898619884708	0.75257141186207	0.159080437113381
11_21138	5H	653915795	653915796	+	No	0.144829741935578	0.839142243165581	0.467741935483871	0.696182059739527	0.701501045938374	0.00531898619884708	0.75257141186207	0.159080437113381
SCRI_RS_186984	5H	653922698	653922699	+	No	0.144829741935578	0.839142243165581	0.467741935483871	0.696182059739527	0.701501045938374	0.00531898619884708	0.75257141186207	0.27043792258598
11_21224	6H	524652121	524652122	+	No	0.145279074002938	0.837796936972054	0.467741935483871	0.696182059739527	0.701489068324036	0.00530700858450905	0.75257141186207	-0.0678440462286289
SCRI_RS_203164	3H	688997970	688998090	-	No	0.145669055429115	0.836632695887613	0.467741935483871	0.696182059739527	0.701478706956654	0.00529664721712708	0.75257141186207	-0.0672516962169425
SCRI_RS_192891	3H	684878218	684878219	+	No	0.145799789709777	0.836243102410015	0.467741935483871	0.696182059739527	0.701475240568018	0.00529318082849106	0.75257141186207	-0.0611469557720135
SCRI_RS_152752	7H	614682595	614682596	+	No	0.145980381048917	0.835705507056095	0.467741935483871	0.696182059739527	0.701470458054489	0.00528839831496208	0.75257141186207	0.474965037554041
SCRI_RS_166774	7H	615053886	615053887	+	No	0.145980381048917	0.835705507056095	0.467741935483871	0.696182059739527	0.701470458054489	0.00528839831496208	0.75257141186207	0.474965037554041
11_20247	Unknown	Unknown	Unknown	Unknown	Unknown	0.145980381048918	0.835705507056092	0.467741935483871	0.696182059739527	0.701470458054489	0.00528839831496208	0.75257141186207	0.184685696338196
SCRI_RS_172331	7H	616345939	616346041	+	No	0.145980381048918	0.835705507056092	0.467741935483871	0.696182059739527	0.701470458054489	0.00528839831496208	0.75257141186207	-0.151317141385483
SCRI_RS_239722	7H	614680778	614680779	+	No	0.145980381048918	0.835705507056092	0.467741935483871	0.696182059739527	0.701470458054489	0.00528839831496208	0.75257141186207	0.0776914378836686
SCRI_RS_195238	1H	471968411	471968531	+	No	0.146031751749131	0.835552705104678	0.467741935483871	0.696182059739527	0.701469098861076	0.00528703912154904	0.75257141186207	-0.0217113080442228
11_10956	7H	31741847	31741848	+	No	0.146377227429123	0.834526483189833	0.467741935483871	0.696182059739527	0.701459972219315	0.00527791247978804	0.75257141186207	0.0545613189834917
11_11243	7H	623438216	623438217	+	No	0.146527979871336	0.834079437811768	0.467741935483871	0.696182059739527	0.701455997394877	0.00527393765535	0.75257141186207	-0.0378151082425475
12_30631	2H	18521931	18521932	+	No	0.146569893793268	0.833955226844922	0.467741935483871	0.696182059739527	0.701454893097198	0.00527283335767104	0.75257141186207	0.00238365732428925
SCRI_RS_141564	2H	18589428	18589429	+	No	0.146569893793268	0.833955226844922	0.467741935483871	0.696182059739527	0.701454893097198	0.00527283335767104	0.75257141186207	0.0750903140786221
11_20691	7H	641771595	641771596	+	No	0.147467045913319	0.831305019529825	0.467741935483871	0.696182059739527	0.701431342018626	0.00524928227909904	0.756167066521345	0.113366137139591
SCRI_RS_93571	7H	625768442	625768443	+	No	0.147602160809844	0.830907284647648	0.467741935483871	0.696182059739527	0.701427809295076	0.00524574955554902	0.756167066521345	0.190450578335884
SCRI_RS_166244	3H	85842778	85842779	+	No	0.147833384400305	0.830227480530947	0.467741935483871	0.696182059739527	0.701421772261614	0.00523971252208699	0.756167066521345	0.00544505921458338
SCRI_RS_192456	4H	633358095	633358096	+	No	0.147870669152973	0.830117961826457	0.467741935483871	0.696182059739527	0.701420799800501	0.00523874006097402	0.756167066521345	0.00753782451122476
SCRI_RS_235726	3H	674780094	674780095	+	No	0.148814383353694	0.827355090905368	0.467741935483871	0.696182059739527	0.701396278648983	0.00521421890945606	0.758590603301089	0.0884269085642444
SCRI_RS_207246	7H	524392754	524392755	+	No	0.148946059077694	0.826970983173699	0.467741935483871	0.696182059739527	0.701392871354561	0.00521081161503401	0.758590603301089	0.0919610360654044
11_11023	Unknown	Unknown	Unknown	Unknown	Unknown	0.149126143515402	0.826446213091761	0.467741935483871	0.696182059739527	0.7013882169842	0.00520615724467299	0.758590603301089	0.1024342096064
SCRI_RS_156819	2H	746376977	746376978	+	No	0.149252352132177	0.826078815910648	0.467741935483871	0.696182059739527	0.701384958886628	0.00520289914710104	0.758590603301089	0.395398165591558
SCRI_RS_194653	2H	746375934	746375935	+	No	0.149252352132177	0.826078815910648	0.467741935483871	0.696182059739527	0.701384958886628	0.00520289914710104	0.758590603301089	0.28594213960336
12_30158	4H	620533072	620533073	+	No	0.149259256555576	0.826058725884691	0.467741935483871	0.696182059739527	0.701384780738558	0.00520272099903107	0.758590603301089	0.0321641623665769
SCRI_RS_165569	5H	585262957	585262958	+	No	0.149398824394417	0.825652819930435	0.467741935483871	0.696182059739527	0.701381181624222	0.00519912188469507	0.758590603301089	-0.042733031409302
SCRI_RS_13970	Unknown	Unknown	Unknown	Unknown	Unknown	0.150413391616872	0.822713495882658	0.467741935483871	0.696182059739527	0.701355133381459	0.00517307364193209	0.762973065029388	-0.189508329396489
11_20531	6H	552807318	552807319	+	No	0.151427695842373	0.819794685922578	0.467741935483871	0.696182059739527	0.701329291980543	0.00514723224101599	0.765820768660865	0.147797399481849
SCRI_RS_187887	3H	540511462	540511463	+	No	0.151775691220215	0.81879778057696	0.467741935483871	0.696182059739527	0.701320471715011	0.00513841197548404	0.765820768660865	-0.197027861888706
12_31356	3H	540867182	540867183	+	No	0.151775691220225	0.818797780576931	0.467741935483871	0.696182059739527	0.701320471715011	0.00513841197548404	0.765820768660865	-0.147927735154823
SCRI_RS_139294	3H	542307828	542307829	+	No	0.151775691220225	0.818797780576931	0.467741935483871	0.696182059739527	0.701320471715011	0.00513841197548404	0.765820768660865	-0.147927735154823
12_30377	5H	587971000	587971001	+	No	0.151826183703235	0.81865332424275	0.467741935483871	0.696182059739527	0.701319193859457	0.00513713411993	0.765820768660865	-0.220635705853152
11_10943	2H	21582613	21582849	-	No	0.151986396911364	0.818195280546682	0.467741935483871	0.696182059739527	0.701315142428339	0.00513308268881207	0.765820768660865	0.109317044609154
SCRI_RS_216751	5H	613512450	613512561	-	No	0.152183959761832	0.817631119930959	0.467741935483871	0.696182059739527	0.701310153236068	0.00512809349654109	0.765820768660865	-0.00948297668134224
11_20644	5H	646079707	646079708	+	No	0.152297756386874	0.817306494536428	0.467741935483871	0.696182059739527	0.701307282815691	0.00512522307616403	0.765820768660865	0.0573640125143697
SCRI_RS_13262	5H	623480627	623480628	+	No	0.152343142783043	0.817177089314679	0.467741935483871	0.696182059739527	0.701306138668593	0.00512407892906608	0.765820768660865	0.384636298242665
SCRI_RS_114207	7H	3422675	3422920	+	No	0.152985384573452	0.81535005743266	0.467741935483871	0.696182059739527	0.701289990101569	0.00510793036204205	0.768282534492998	0.00291676824141263
11_10024	5H	557857271	557857272	+	No	0.153375605227981	0.814243710513325	0.467741935483871	0.696182059739527	0.701280216254303	0.00509815651477608	0.768922929458259	-0.0033876695061501
SCRI_RS_223166	2H	718333093	718333094	+	No	0.153553140829567	0.813741295919062	0.467741935483871	0.696182059739527	0.701275778951892	0.00509371921236501	0.768922929458259	-0.0383348568721118
SCRI_RS_172266	3H	614514415	614514416	+	No	0.153570868976575	0.813691158279655	0.467741935483871	0.696182059739527	0.701275336179754	0.00509327644022706	0.768922929458259	0.0746865008041002
SCRI_RS_142893	7H	14439972	14439973	+	No	0.153985641275399	0.81251977400505	0.467741935483871	0.696182059739527	0.701264993658335	0.00508293391880799	0.770234036846263	-0.138778012726309
12_31239	5H	651129039	651129040	+	No	0.154149724473665	0.81205724719225	0.467741935483871	0.696182059739527	0.701260910988291	0.00507885124876406	0.770289843426437	0.0366531789576072
SCRI_RS_165631	7H	29226510	29226511	+	No	0.15472494123487	0.810439673581838	0.467741935483871	0.696182059739527	0.701246637873752	0.00506457813422501	0.771872265753165	-0.187004994762734
SCRI_RS_161744	3H	530420176	530420177	+	No	0.155077470929665	0.809451290268948	0.467741935483871	0.696182059739527	0.70123792044437	0.0050558607048431	0.771872265753165	-0.0537782350969032
SCRI_RS_172335	7H	59282286	59282287	+	No	0.155591258687587	0.808014805870649	0.467741935483871	0.696182059739527	0.701225256029506	0.00504319628997907	0.771872265753165	0.210375722691822
12_30752	7H	59140448	59140449	+	No	0.155591258687595	0.808014805870627	0.467741935483871	0.696182059739527	0.701225256029506	0.00504319628997907	0.771872265753165	0.210375722691822
12_30839	4H	494332468	494332469	+	No	0.155727922566564	0.807633509915234	0.467741935483871	0.696182059739527	0.701221895465983	0.00503983572645605	0.771872265753165	0.198590193489892
SCRI_RS_119287	5H	482425684	482425685	+	No	0.155845561697623	0.807305561418441	0.467741935483871	0.696182059739527	0.701219005431132	0.00503694569160507	0.771872265753165	-0.0254050641824239
11_10641	5H	482426682	482426683	+	No	0.155845561697631	0.807305561418418	0.467741935483871	0.696182059739527	0.701219005431132	0.00503694569160507	0.771872265753165	-0.152588995493076
SCRI_RS_147940	5H	482624109	482624110	+	No	0.155845561697631	0.807305561418418	0.467741935483871	0.696182059739527	0.701219005431132	0.00503694569160507	0.771872265753165	-0.110866746224513
SCRI_RS_153533	5H	482625929	482625930	+	No	0.155845561697631	0.807305561418418	0.467741935483871	0.696182059739527	0.701219005431132	0.00503694569160507	0.771872265753165	-0.110866746224513
SCRI_RS_116590	2H	750406412	750406413	+	No	0.157472193822389	0.802796122100556	0.467741935483871	0.696182059739527	0.701179298998029	0.00499723925850204	0.776576686333155	0.531578449530185
SCRI_RS_182540	5H	581967046	581967047	+	No	0.15762935598302	0.802362898812203	0.467741935483871	0.696182059739527	0.70117548762179	0.00499342788226309	0.776576686333155	-0.179953117370701
SCRI_RS_2831	5H	581827300	581827301	+	No	0.157629355983048	0.802362898812126	0.467741935483871	0.696182059739527	0.70117548762179	0.00499342788226309	0.776576686333155	0.19316470285068
SCRI_RS_153546	7H	643317374	643317375	+	No	0.157874718929349	0.801687409627691	0.467741935483871	0.696182059739527	0.701169545993047	0.00498748625352008	0.776576686333155	0.108266426808502
12_31458	4H	6500728	6500729	+	No	0.158182981968976	0.800840241663386	0.467741935483871	0.696182059739527	0.701162096227337	0.00498003648781009	0.776576686333155	0.0142120128324645
SCRI_RS_145228	4H	6162359	6162360	+	No	0.158182981968993	0.800840241663339	0.467741935483871	0.696182059739527	0.701162096227337	0.00498003648781009	0.776576686333155	-0.0851595133977305
SCRI_RS_189331	4H	7400437	7400438	+	No	0.158182981968993	0.800840241663339	0.467741935483871	0.696182059739527	0.701162096227337	0.00498003648781009	0.776576686333155	-0.0161058724824628
SCRI_RS_203148	4H	6513598	6513599	+	No	0.158182981968993	0.800840241663339	0.467741935483871	0.696182059739527	0.701162096227337	0.00498003648781009	0.776576686333155	-0.0259994687408582
SCRI_RS_219136	4H	6142699	6142700	+	No	0.158182981968993	0.800840241663339	0.467741935483871	0.696182059739527	0.701162096227337	0.00498003648781009	0.776576686333155	0.0791395721346326
SCRI_RS_232722	2H	9180222	9180223	+	No	0.158797865340489	0.799155339925783	0.467741935483871	0.696182059739527	0.701147286138844	0.00496522639931707	0.778381506857486	-0.109259535301671
SCRI_RS_204611	1H	454174268	454174269	+	No	0.159149894231539	0.798193645668013	0.467741935483871	0.696182059739527	0.701138836833329	0.00495677709380205	0.778381506857486	-0.343509087205129
SCRI_RS_173017	2H	748652129	748652130	+	No	0.159323274482832	0.797720776357543	0.467741935483871	0.696182059739527	0.701134683306862	0.00495262356733506	0.778381506857486	0.848344318263191
SCRI_RS_174037	2H	748490754	748490755	+	No	0.159323274482832	0.797720776357543	0.467741935483871	0.696182059739527	0.701134683306862	0.00495262356733506	0.778381506857486	-0.283044807880852
SCRI_RS_8420	2H	748718695	748718696	+	No	0.159323274482841	0.797720776357518	0.467741935483871	0.696182059739527	0.701134683306862	0.00495262356733506	0.778381506857486	-0.301677998278166
SCRI_RS_198609	3H	594475815	594475816	+	No	0.159686672802714	0.796731327880049	0.467741935483871	0.696182059739527	0.701125994530254	0.00494393479072708	0.779400940801621	-0.0612687327330317
11_20371	1H	13581567	13581568	+	No	0.159891743028325	0.796173963081941	0.467741935483871	0.696182059739527	0.701121101385824	0.00493904164629699	0.779646379122626	-0.129731311280761
SCRI_RS_192386	2H	26303345	26303346	+	No	0.160107390631354	0.795588620383431	0.467741935483871	0.696182059739527	0.701115963645078	0.00493390390555104	0.77994286906202	-0.278116985041748
SCRI_RS_156158	7H	11038015	11038016	+	No	0.160541012303115	0.794414002874938	0.467741935483871	0.696182059739527	0.701105656817972	0.00492359707844503	0.781299593208494	0.0805467614211999
SCRI_RS_153154	7H	34329782	34329783	+	No	0.161017061001912	0.793128104673583	0.467741935483871	0.696182059739527	0.701094378401183	0.00491231866165609	0.782859977091344	0.0212825872762963
SCRI_RS_140250	7H	9454334	9454335	+	No	0.162065349582269	0.790309829653792	0.467741935483871	0.696182059739527	0.701069677548266	0.00488761780873903	0.787196881240009	0.461276261127225
11_20118	6H	546757074	546757075	+	No	0.163242995580486	0.787165444331636	0.467741935483871	0.696182059739527	0.701042147473962	0.00486008773443503	0.789667882605884	0.230116159377133
11_21419	7H	737146	737147	+	No	0.163341285746367	0.786904030170593	0.467741935483871	0.696182059739527	0.701039860092519	0.00485780035299199	0.789667882605884	0.166595877901607
11_20093	3H	567582668	567582669	+	No	0.163357937993911	0.786859757159209	0.467741935483871	0.696182059739527	0.701039472723428	0.00485741298390108	0.789667882605884	-0.17405065287913
SCRI_RS_159249	3H	567514015	567514016	+	No	0.163357937993911	0.786859757159209	0.467741935483871	0.696182059739527	0.701039472723428	0.00485741298390108	0.789667882605884	-0.12677358193551
SCRI_RS_190676	3H	567671658	567671659	+	No	0.163357937993911	0.786859757159209	0.467741935483871	0.696182059739527	0.701039472723428	0.00485741298390108	0.789667882605884	-0.17405065287913
SCRI_RS_190876	3H	432099320	432099321	+	No	0.164208995786313	0.784603054808896	0.467741935483871	0.696182059739527	0.7010197356672	0.00483767592767304	0.7921464898408	-0.0882692169211978
SCRI_RS_181360	3H	440011663	440011664	+	No	0.164208995786315	0.784603054808891	0.467741935483871	0.696182059739527	0.7010197356672	0.00483767592767304	0.7921464898408	0.0279961598791729
SCRI_RS_1804	3H	602779	602780	+	No	0.164342482009854	0.784250158307729	0.467741935483871	0.696182059739527	0.70101665067972	0.00483459094019301	0.7921464898408	-0.0472414105488159
SCRI_RS_239569	Unknown	Unknown	Unknown	Unknown	Unknown	0.164913600849803	0.782743525492907	0.467741935483871	0.696182059739527	0.701003484217081	0.00482142447755407	0.793665597246842	0.182599195906583
12_10897	7H	604694388	604694389	+	No	0.164972777509915	0.782587713680685	0.467741935483871	0.696182059739527	0.701002122982995	0.00482006324346806	0.793665597246842	0.0316213585665253
SCRI_RS_222920	7H	14242749	14242750	+	No	0.165892735226656	0.780172632179723	0.467741935483871	0.696182059739527	0.700981033603241	0.00479897386371408	0.796887171216738	-0.0736530995260161
SCRI_RS_194326	1H	4405317	4405318	+	No	0.166011727858938	0.779861230246041	0.467741935483871	0.696182059739527	0.700978315660392	0.00479625592086508	0.796887171216738	-0.343509087205129
12_30106	2H	727956635	727956636	+	No	0.166463801239358	0.778680192375012	0.467741935483871	0.696182059739527	0.700968010234559	0.00478595049503205	0.796887171216738	-0.232327482254894
SCRI_RS_144761	4H	615742904	615742905	+	No	0.166541092732039	0.778478590116428	0.467741935483871	0.696182059739527	0.70096625154542	0.00478419180589307	0.796887171216738	0.0791395721346326
SCRI_RS_122057	4H	618871318	618871319	+	No	0.166541092732045	0.778478590116412	0.467741935483871	0.696182059739527	0.70096625154542	0.00478419180589307	0.796887171216738	0.0321641623665769
SCRI_RS_13476	2H	9669793	9669794	+	No	0.166610357034611	0.778298004951006	0.467741935483871	0.696182059739527	0.700964676308957	0.00478261656943002	0.796887171216738	0.27453893266479
SCRI_RS_205578	6H	574798633	574798634	+	No	0.166749866679063	0.777934504641221	0.467741935483871	0.696182059739527	0.70096150582372	0.00477944608419301	0.796887171216738	-0.19925214858899
12_31448	3H	2471227	2471228	+	No	0.167049251981851	0.777155464718348	0.467741935483871	0.696182059739527	0.700954712366542	0.00477265262701509	0.796964962316647	0.117698692640804
SCRI_RS_207933	6H	8027828	8027829	+	No	0.167082588883538	0.777068804120801	0.467741935483871	0.696182059739527	0.700953956779174	0.00477189703964709	0.796964962316647	-0.0711677670250701
SCRI_RS_202141	Unknown	Unknown	Unknown	Unknown	Unknown	0.167439897144038	0.776141051450249	0.467741935483871	0.696182059739527	0.70094586926028	0.00476380952075306	0.797913682038332	-0.0906753504871318
SCRI_RS_193505	7H	653257442	653257443	+	No	0.168562258138853	0.77323965934897	0.467741935483871	0.696182059739527	0.700920594499615	0.00473853476008801	0.799339054894044	0.138847771239403
SCRI_RS_157219	7H	653256080	653256081	+	No	0.168562258138866	0.773239659348936	0.467741935483871	0.696182059739527	0.700920594499615	0.00473853476008801	0.799339054894044	-0.00208232538229325
SCRI_RS_6252	7H	652868319	652868320	+	No	0.168562258138866	0.773239659348936	0.467741935483871	0.696182059739527	0.700920594499615	0.00473853476008801	0.799339054894044	0.206514146969045
11_21275	Unknown	Unknown	Unknown	Unknown	Unknown	0.168849861903346	0.772499290223354	0.467741935483871	0.696182059739527	0.700914149241549	0.00473208950202209	0.799339054894044	1.00086155446885
SCRI_RS_145361	Unknown	Unknown	Unknown	Unknown	Unknown	0.168849861903346	0.772499290223354	0.467741935483871	0.696182059739527	0.700914149241549	0.00473208950202209	0.799339054894044	-0.207361294374383
SCRI_RS_231238	5H	481396324	481396325	+	No	0.168849861903346	0.772499290223354	0.467741935483871	0.696182059739527	0.700914149241549	0.00473208950202209	0.799339054894044	0.0296123648716389
SCRI_RS_181722	5H	481702111	481702112	+	No	0.168849861903368	0.772499290223297	0.467741935483871	0.696182059739527	0.700914149241549	0.00473208950202209	0.799339054894044	-0.0254050641824239
SCRI_RS_159158	2H	17262462	17262463	+	No	0.169193593603448	0.771616085241114	0.467741935483871	0.696182059739527	0.700906462815487	0.00472440307596	0.79943252879488	-0.164020255343178
SCRI_RS_136287	3H	650802202	650802203	+	No	0.16919359360346	0.771616085241084	0.467741935483871	0.696182059739527	0.700906462815487	0.00472440307596	0.79943252879488	0.0866197748328617
SCRI_RS_215471	2H	732633537	732633538	+	No	0.16934574314555	0.771225715769475	0.467741935483871	0.696182059739527	0.700903066270255	0.00472100653072804	0.79943252879488	-0.224339704969513
12_31272	1H	351866364	351866365	+	No	0.16988697597443	0.769839914122387	0.467741935483871	0.696182059739527	0.70089101255374	0.00470895281421302	0.801172162788302	-0.144801848199377
SCRI_RS_168188	Unknown	Unknown	Unknown	Unknown	Unknown	0.170191426282208	0.769062322113444	0.467741935483871	0.696182059739527	0.700884251742123	0.00470219200259603	0.801172162788302	-0.137932110696106
SCRI_RS_173687	5H	650946777	650946778	+	No	0.170191426282208	0.769062322113444	0.467741935483871	0.696182059739527	0.700884251742123	0.00470219200259603	0.801172162788302	0.328613331549722
SCRI_RS_209622	2H	684694483	684694603	+	No	0.170441549510337	0.768424526215717	0.467741935483871	0.696182059739527	0.700878707841218	0.00469664810169101	0.801428228173216	0.0460774060246081
SCRI_RS_144776	2H	569389925	569389926	+	No	0.171830533106244	0.764899662499247	0.467741935483871	0.696182059739527	0.700848092316877	0.00466603257734999	0.801428228173216	0.667258894585196
SCRI_RS_231057	2H	14014392	14014393	+	No	0.17284247746206	0.762349517294905	0.467741935483871	0.696182059739527	0.700825967792605	0.00464390805307802	0.801428228173216	-0.0392265201676132
SCRI_RS_141598	1H	351864573	351864574	+	No	0.173223525452111	0.761393126867044	0.467741935483871	0.696182059739527	0.700817675782646	0.00463561604311902	0.801428228173216	0.0903679427203379
SCRI_RS_229932	1H	360883330	360883331	+	No	0.173223525452111	0.761393126867044	0.467741935483871	0.696182059739527	0.700817675782646	0.00463561604311902	0.801428228173216	-0.0112771160704739
SCRI_RS_7813	1H	352312916	352312917	+	No	0.173223525452111	0.761393126867044	0.467741935483871	0.696182059739527	0.700817675782646	0.00463561604311902	0.801428228173216	0.0570960081913867
SCRI_RS_125407	1H	362736048	362736049	+	No	0.173223525452123	0.761393126867013	0.467741935483871	0.696182059739527	0.700817675782646	0.00463561604311902	0.801428228173216	0.0869786905045835
SCRI_RS_160466	1H	360035915	360035916	+	No	0.173223525452123	0.761393126867013	0.467741935483871	0.696182059739527	0.700817675782646	0.00463561604311902	0.801428228173216	-0.122225010558086
SCRI_RS_188133	7H	54430330	54430331	+	No	0.173281107739683	0.761248784381647	0.467741935483871	0.696182059739527	0.700816424575381	0.004634364835854	0.801428228173216	0.0261839033144042
11_10138	2H	677197362	677197363	+	No	0.173586341465963	0.760484450008191	0.467741935483871	0.696182059739527	0.70080980020695	0.00462774046742309	0.801428228173216	-0.0360027648805996
SCRI_RS_229980	5H	361904672	361904673	+	No	0.174133148719286	0.75911854688663	0.467741935483871	0.696182059739527	0.700797966869579	0.004615907130052	0.801428228173216	0.441875672208191
12_30717	Unknown	Unknown	Unknown	Unknown	Unknown	0.174133148719293	0.759118546886612	0.467741935483871	0.696182059739527	0.700797966869579	0.004615907130052	0.801428228173216	0.0620660452717132
SCRI_RS_41519	5H	361700802	361700803	+	No	0.174133148719293	0.759118546886612	0.467741935483871	0.696182059739527	0.700797966869579	0.004615907130052	0.801428228173216	0.441875672208191
SCRI_RS_149233	2H	753283323	753283324	+	No	0.174324569906284	0.75864139761341	0.467741935483871	0.696182059739527	0.700793834577467	0.00461177483794006	0.801428228173216	0.00138506481568257
SCRI_RS_10111	3H	630470499	630470500	+	No	0.174431754313762	0.758374451353533	0.467741935483871	0.696182059739527	0.700791523046605	0.00460946330707801	0.801428228173216	0.00567704284506121
SCRI_RS_179398	4H	626842826	626842827	+	No	0.174630539684663	0.757879803833692	0.467741935483871	0.696182059739527	0.700787240428844	0.00460518068931703	0.801428228173216	-0.0532478927543814
SCRI_RS_231184	5H	517604790	517604791	+	No	0.174832050773687	0.757378948142156	0.467741935483871	0.696182059739527	0.700782904876027	0.00460084513650005	0.801428228173216	0.01652093277891
SCRI_RS_239779	5H	517608491	517608492	+	No	0.174832050773687	0.757378948142156	0.467741935483871	0.696182059739527	0.700782904876027	0.00460084513650005	0.801428228173216	0.01652093277891
12_30848	5H	560570414	560570415	+	No	0.174891247158182	0.75723192526131	0.467741935483871	0.696182059739527	0.700781632358887	0.00459957261936006	0.801428228173216	0.0597851928548643
11_20864	2H	38834969	38834970	+	No	0.174949475258126	0.757087355798063	0.467741935483871	0.696182059739527	0.700780381145612	0.00459832140608507	0.801428228173216	-0.106971777387038
SCRI_RS_173947	2H	20068912	20068913	+	No	0.174964330046979	0.757050481843765	0.467741935483871	0.696182059739527	0.700780062021521	0.00459800228199403	0.801428228173216	-0.107361789207836
SCRI_RS_179958	5H	47057565	47057566	+	No	0.17497871937536	0.757014766284173	0.467741935483871	0.696182059739527	0.700779752926952	0.00459769318742509	0.801428228173216	-0.102601606669165
SCRI_RS_114351	6H	390501933	390501934	+	No	0.175066286899605	0.756797479405714	0.467741935483871	0.696182059739527	0.700777872542573	0.004595812803046	0.801428228173216	0.0368530923423123
12_30777	4H	348275439	348275440	+	No	0.175282653112062	0.756261061832517	0.467741935483871	0.696182059739527	0.70077323108711	0.00459117134758302	0.801428228173216	0.0515900906745443
SCRI_RS_157666	4H	349551966	349551967	+	No	0.175282653112062	0.756261061832517	0.467741935483871	0.696182059739527	0.70077323108711	0.00459117134758302	0.801428228173216	-0.0302386430282962
11_10577	4H	69380591	69380592	+	No	0.175282653112099	0.756261061832425	0.467741935483871	0.696182059739527	0.70077323108711	0.00459117134758302	0.801428228173216	-0.0345294841730812
11_20782	4H	76087995	76087996	+	No	0.175282653112099	0.756261061832425	0.467741935483871	0.696182059739527	0.70077323108711	0.00459117134758302	0.801428228173216	-0.0166994853282603
11_21071	4H	82516541	82516542	+	No	0.175282653112099	0.756261061832425	0.467741935483871	0.696182059739527	0.70077323108711	0.00459117134758302	0.801428228173216	0.11627979608518
SCRI_RS_157290	4H	70818670	70818671	+	No	0.175282653112099	0.756261061832425	0.467741935483871	0.696182059739527	0.70077323108711	0.00459117134758302	0.801428228173216	-0.00967122540126475
SCRI_RS_160373	4H	78083106	78083107	+	No	0.175282653112099	0.756261061832425	0.467741935483871	0.696182059739527	0.70077323108711	0.00459117134758302	0.801428228173216	0.0656917179240502
SCRI_RS_217322	4H	68267233	68267234	+	No	0.175282653112099	0.756261061832425	0.467741935483871	0.696182059739527	0.70077323108711	0.00459117134758302	0.801428228173216	0.325752632949278
11_20290	1H	470389577	470389578	+	No	0.175542626738267	0.755617407350058	0.467741935483871	0.696182059739527	0.700767662988643	0.00458560324911605	0.801428228173216	-0.105862736720788
12_30505	1H	471473363	471473364	+	No	0.175542626738267	0.755617407350058	0.467741935483871	0.696182059739527	0.700767662988643	0.00458560324911605	0.801428228173216	0.0279678872564979
SCRI_RS_173554	4H	477365682	477365683	+	No	0.175655502065363	0.755338242232887	0.467741935483871	0.696182059739527	0.700765248421642	0.00458318868211505	0.801428228173216	-0.0527799004526237
SCRI_RS_128484	2H	694690284	694690285	+	No	0.1777035496428	0.750303897040596	0.467741935483871	0.696182059739527	0.700721749176921	0.00453968943739402	0.802569071782138	0.780523014262062
SCRI_RS_159344	3H	687544221	687544341	-	No	0.178095723312164	0.749346509308393	0.467741935483871	0.696182059739527	0.700713486348251	0.00453142660872408	0.802569071782138	0.0112863424852296
11_10429	2H	704365928	704365929	+	No	0.178225140063284	0.749031035312196	0.467741935483871	0.696182059739527	0.700710764284885	0.00452870454535803	0.802569071782138	-0.169686339434691
SCRI_RS_100278	4H	50152	50272	+	No	0.178303983088032	0.748838955120596	0.467741935483871	0.696182059739527	0.700709107085199	0.004527047345672	0.802569071782138	-0.279012890351341
SCRI_RS_160474	2H	741027807	741027808	+	No	0.178370557757217	0.748676829661746	0.467741935483871	0.696182059739527	0.700707708419656	0.00452564868012906	0.802569071782138	0.269521061764006
SCRI_RS_221939	2H	731177267	731177268	+	No	0.178419177511465	0.748558467001474	0.467741935483871	0.696182059739527	0.7007066873534	0.00452462761387307	0.802569071782138	0.274689459966954
11_20715	2H	731304969	731304970	+	No	0.178419177511522	0.748558467001335	0.467741935483871	0.696182059739527	0.7007066873534	0.00452462761387307	0.802569071782138	-0.232327482254894
SCRI_RS_138045	2H	732622020	732622021	+	No	0.178419177511522	0.748558467001335	0.467741935483871	0.696182059739527	0.7007066873534	0.00452462761387307	0.802569071782138	0.00872114502103827
SCRI_RS_201191	2H	732613576	732613577	+	No	0.178419177511522	0.748558467001335	0.467741935483871	0.696182059739527	0.7007066873534	0.00452462761387307	0.802569071782138	-0.224339704969513
SCRI_RS_205803	5H	488367544	488367545	+	No	0.179089274163044	0.746930423705923	0.467741935483871	0.696182059739527	0.700692647617225	0.00451058787769809	0.802569071782138	-0.110866746224513
SCRI_RS_11645	2H	729917528	729917529	+	No	0.179113167293104	0.746872486331104	0.467741935483871	0.696182059739527	0.700692148146014	0.00451008840648703	0.802569071782138	0.0363557663600744
11_10522	6H	342712322	342712323	+	No	0.179316818666501	0.746378974735086	0.467741935483871	0.696182059739527	0.700687894094848	0.00450583435532104	0.802569071782138	-0.0344849432772669
12_30362	7H	611405335	611405336	+	No	0.179406541672817	0.746161725391088	0.467741935483871	0.696182059739527	0.70068602167124	0.00450396193171299	0.802569071782138	-0.0306717587372844
SCRI_RS_204593	5H	40133811	40133931	-	No	0.180282268916061	0.744046984817143	0.467741935483871	0.696182059739527	0.700667803430742	0.00448574369121502	0.802569071782138	0.630416039212363
11_20667	2H	620951832	620951833	+	No	0.180844926835959	0.742693669805606	0.467741935483871	0.696182059739527	0.700656152637513	0.00447409289798606	0.802569071782138	0.0689827638039695
11_20960	2H	627657786	627657787	+	No	0.180844926835959	0.742693669805606	0.467741935483871	0.696182059739527	0.700656152637513	0.00447409289798606	0.802569071782138	0.401366567762913
11_21078	2H	624272301	624272302	+	No	0.180844926835959	0.742693669805606	0.467741935483871	0.696182059739527	0.700656152637513	0.00447409289798606	0.802569071782138	0.0244025733201632
11_21156	2H	626123766	626124514	-	No	0.180844926835959	0.742693669805606	0.467741935483871	0.696182059739527	0.700656152637513	0.00447409289798606	0.802569071782138	0.020337273427117
12_20489	2H	639062553	639062554	+	No	0.180844926835959	0.742693669805606	0.467741935483871	0.696182059739527	0.700656152637513	0.00447409289798606	0.802569071782138	0.0198443478458685
12_30674	2H	626233860	626233861	+	No	0.180844926835959	0.742693669805606	0.467741935483871	0.696182059739527	0.700656152637513	0.00447409289798606	0.802569071782138	0.020337273427117
12_31021	2H	617147016	617147017	+	No	0.180844926835959	0.742693669805606	0.467741935483871	0.696182059739527	0.700656152637513	0.00447409289798606	0.802569071782138	0.391578619099894
12_31293	2H	641328117	641328118	+	No	0.180844926835959	0.742693669805606	0.467741935483871	0.696182059739527	0.700656152637513	0.00447409289798606	0.802569071782138	0.0198443478458685
12_31445	2H	639288725	639288726	+	No	0.180844926835959	0.742693669805606	0.467741935483871	0.696182059739527	0.700656152637513	0.00447409289798606	0.802569071782138	0.0198443478458685
SCRI_RS_163975	2H	613635962	613635963	+	No	0.180844926835959	0.742693669805606	0.467741935483871	0.696182059739527	0.700656152637513	0.00447409289798606	0.802569071782138	0.110934392683268
SCRI_RS_198848	2H	614154596	614154597	+	No	0.180844926835959	0.742693669805606	0.467741935483871	0.696182059739527	0.700656152637513	0.00447409289798606	0.802569071782138	0.290079667477395
SCRI_RS_206677	2H	624657452	624657660	-	No	0.180844926835959	0.742693669805606	0.467741935483871	0.696182059739527	0.700656152637513	0.00447409289798606	0.802569071782138	0.020337273427117
SCRI_RS_207224	2H	623318110	623318111	+	No	0.180844926835959	0.742693669805606	0.467741935483871	0.696182059739527	0.700656152637513	0.00447409289798606	0.802569071782138	0.0244025733201632
SCRI_RS_221992	2H	625293799	625293800	+	No	0.180844926835959	0.742693669805606	0.467741935483871	0.696182059739527	0.700656152637513	0.00447409289798606	0.802569071782138	0.020337273427117
SCRI_RS_59851	2H	613854115	613854116	+	No	0.180844926835959	0.742693669805606	0.467741935483871	0.696182059739527	0.700656152637513	0.00447409289798606	0.802569071782138	0.139876643063159
SCRI_RS_73	2H	624266485	624266486	+	No	0.180844926835959	0.742693669805606	0.467741935483871	0.696182059739527	0.700656152637513	0.00447409289798606	0.802569071782138	0.138663978004239
SCRI_RS_9469	2H	625385194	625385195	+	No	0.180844926835959	0.742693669805606	0.467741935483871	0.696182059739527	0.700656152637513	0.00447409289798606	0.802569071782138	0.020337273427117
SCRI_RS_194566	5H	661219775	661219776	+	No	0.181271744006164	0.741669886905963	0.467741935483871	0.696182059739527	0.700647342896005	0.00446528315647809	0.803127386748177	-0.0379102665184696
SCRI_RS_154027	3H	651072916	651072917	+	No	0.181310289246516	0.741577549262526	0.467741935483871	0.696182059739527	0.700646548495717	0.00446448875618999	0.803127386748177	-0.00983767863106877
SCRI_RS_238263	2H	9041828	9041829	+	No	0.182116137117059	0.739651570128275	0.467741935483871	0.696182059739527	0.700629985435055	0.00444792569552799	0.803127386748177	0.315044142232153
SCRI_RS_186448	2H	32347862	32347863	+	No	0.182511701145198	0.738709286934146	0.467741935483871	0.696182059739527	0.700621886534609	0.00443982679508204	0.803127386748177	0.3285860150201
SCRI_RS_144042	Unknown	Unknown	Unknown	Unknown	Unknown	0.182571963142921	0.738565914573905	0.467741935483871	0.696182059739527	0.700620654515794	0.00443859477626707	0.803127386748177	-0.565387496207093
12_30424	2H	11270655	11270656	+	No	0.183391990831903	0.73661963493351	0.467741935483871	0.696182059739527	0.700603936746798	0.00442187700727104	0.803127386748177	0.12632592690013
SCRI_RS_164876	2H	11118072	11118073	+	No	0.183391990831903	0.73661963493351	0.467741935483871	0.696182059739527	0.700603936746798	0.00442187700727104	0.803127386748177	0.0608533234983355
SCRI_RS_238125	1H	528280272	528280392	-	No	0.183655905517837	0.73599510220802	0.467741935483871	0.696182059739527	0.700598574981251	0.00441651524172404	0.803127386748177	0.265681286610015
11_10279	1H	481938292	481938293	+	No	0.183862109718805	0.735507760895159	0.467741935483871	0.696182059739527	0.700594391957895	0.00441233221836801	0.803127386748177	0.107845898381672
12_30690	2H	720339994	720339995	+	No	0.183923125032527	0.735363662591038	0.467741935483871	0.696182059739527	0.700593155265723	0.00441109552619601	0.803127386748177	-0.131073052291878
SCRI_RS_2552	2H	721999331	721999332	+	No	0.183923125032527	0.735363662591038	0.467741935483871	0.696182059739527	0.700593155265723	0.00441109552619601	0.803127386748177	-0.0695290554940655
11_20366	2H	720345060	720345061	+	No	0.183923125032534	0.735363662591021	0.467741935483871	0.696182059739527	0.700593155265723	0.00441109552619601	0.803127386748177	0.0420275714663738
SCRI_RS_103614	3H	31380493	31380494	+	No	0.184408992896651	0.734217903943122	0.467741935483871	0.696182059739527	0.700583324557917	0.00440126481839009	0.803127386748177	-0.00861041668662565
SCRI_RS_230486	3H	31216367	31216368	+	No	0.184408992896658	0.734217903943106	0.467741935483871	0.696182059739527	0.700583324557917	0.00440126481839009	0.803127386748177	-0.00861041668662565
11_20988	5H	640705396	640705397	+	No	0.18453589019922	0.733919155794159	0.467741935483871	0.696182059739527	0.700580762008221	0.00439870226869399	0.803127386748177	0.284653950417379
SCRI_RS_118326	5H	640710136	640710137	+	No	0.18453589019922	0.733919155794159	0.467741935483871	0.696182059739527	0.700580762008221	0.00439870226869399	0.803127386748177	0.284653950417379
SCRI_RS_216164	3H	1325058	1325059	+	No	0.184541201697435	0.733906655672009	0.467741935483871	0.696182059739527	0.70058065479349	0.00439859505396301	0.803127386748177	0.110665039101104
11_20858	3H	1006388	1006389	+	No	0.18454120169744	0.733906655671998	0.467741935483871	0.696182059739527	0.70058065479349	0.00439859505396301	0.803127386748177	0.15106448150987
11_10112	3H	11039299	11039300	+	No	0.184756516155026	0.733400235583929	0.467741935483871	0.696182059739527	0.700576311628727	0.00439425188920006	0.803127386748177	0.200599957981746
11_10136	6H	16749790	16749791	+	No	0.184834248768553	0.733217553283285	0.467741935483871	0.696182059739527	0.700574745121879	0.00439268538235205	0.803127386748177	0.0811910720392248
SCRI_RS_145156	7H	26197106	26197310	-	No	0.184843770121295	0.733195182080531	0.467741935483871	0.696182059739527	0.700574553295898	0.00439249355637106	0.803127386748177	-0.19989699653596
SCRI_RS_237894	3H	686680762	686680763	+	No	0.184875901158049	0.733119696067321	0.467741935483871	0.696182059739527	0.700573906039846	0.00439184630031908	0.803127386748177	-0.0614408313088592
SCRI_RS_2844	Unknown	Unknown	Unknown	Unknown	Unknown	0.185108580785295	0.73257344887903	0.467741935483871	0.696182059739527	0.700569222814567	0.00438716307504006	0.803127386748177	-0.190638855964592
SCRI_RS_169758	2H	10055297	10055298	+	No	0.18527576402648	0.732181387146069	0.467741935483871	0.696182059739527	0.700565862120035	0.00438380238050806	0.803127386748177	-0.186634089958803
SCRI_RS_187012	2H	10050718	10050719	+	No	0.18527576402648	0.732181387146069	0.467741935483871	0.696182059739527	0.700565862120035	0.00438380238050806	0.803127386748177	0.0569032356658195
SCRI_RS_192463	2H	10216365	10216485	+	No	0.18527576402648	0.732181387146069	0.467741935483871	0.696182059739527	0.700565862120035	0.00438380238050806	0.803127386748177	-0.150196969270056
SCRI_RS_88391	2H	10900150	10900151	+	No	0.18527576402648	0.732181387146069	0.467741935483871	0.696182059739527	0.700565862120035	0.00438380238050806	0.803127386748177	-0.0291385038992544
11_10373	3H	496167005	496167245	+	No	0.185781281832515	0.730998044951419	0.467741935483871	0.696182059739527	0.700555721878324	0.00437366213879709	0.804626239544607	-0.0882692169211978
11_20728	6H	546608851	546608852	+	No	0.186011058439806	0.730461236015286	0.467741935483871	0.696182059739527	0.700551123462154	0.00436906372262702	0.804929296702151	0.20522695513373
SCRI_RS_206793	5H	568485510	568485630	+	No	0.186369706559336	0.729624678587739	0.467741935483871	0.696182059739527	0.700543959310374	0.00436189957084709	0.805789023123929	-0.063029265172684
11_21443	7H	2962422	2962423	+	No	0.186538566524052	0.729231364943628	0.467741935483871	0.696182059739527	0.70054059186268	0.00435853212315307	0.805827409589752	-0.0666806433641192
SCRI_RS_133377	2H	9641347	9641348	+	No	0.187289244937291	0.727487161217909	0.467741935483871	0.696182059739527	0.700525664867548	0.00434360512802101	0.806514575677611	0.27453893266479
11_21057	1H	478389125	478389126	+	No	0.188607238916353	0.724441642663935	0.467741935483871	0.696182059739527	0.700499626332613	0.00431756659308602	0.806514575677611	0.195024720231057
SCRI_RS_153727	1H	478254218	478254219	+	No	0.188607238916353	0.724441642663935	0.467741935483871	0.696182059739527	0.700499626332613	0.00431756659308602	0.806514575677611	0.0542670906909386
11_20568	5H	617780068	617780069	+	No	0.188779171078791	0.724045925210434	0.467741935483871	0.696182059739527	0.700496245391354	0.00431418565182706	0.806514575677611	-0.084944411950385
SCRI_RS_146573	5H	617777065	617777066	+	No	0.188779171078791	0.724045925210434	0.467741935483871	0.696182059739527	0.700496245391354	0.00431418565182706	0.806514575677611	-0.0663311985610626
SCRI_RS_166491	5H	619307824	619307825	+	No	0.188779171078791	0.724045925210434	0.467741935483871	0.696182059739527	0.700496245391354	0.00431418565182706	0.806514575677611	0.0488278593896574
SCRI_RS_227878	5H	619080066	619080067	+	No	0.188779171078791	0.724045925210434	0.467741935483871	0.696182059739527	0.700496245391354	0.00431418565182706	0.806514575677611	0.00136312688607809
12_31206	5H	618627766	618627767	+	No	0.188779171078798	0.724045925210417	0.467741935483871	0.696182059739527	0.700496245391354	0.00431418565182706	0.806514575677611	0.00136312688607809
SCRI_RS_152484	5H	619657111	619657112	+	No	0.188779171078798	0.724045925210417	0.467741935483871	0.696182059739527	0.700496245391354	0.00431418565182706	0.806514575677611	-0.0566967318972083
SCRI_RS_161550	5H	617562383	617562384	+	No	0.188779171078798	0.724045925210417	0.467741935483871	0.696182059739527	0.700496245391354	0.00431418565182706	0.806514575677611	-0.0873156053206294
SCRI_RS_199904	5H	619407939	619407940	+	No	0.188779171078798	0.724045925210417	0.467741935483871	0.696182059739527	0.700496245391354	0.00431418565182706	0.806514575677611	0.0488278593896574
SCRI_RS_204797	5H	619306489	619306490	+	No	0.188779171078798	0.724045925210417	0.467741935483871	0.696182059739527	0.700496245391354	0.00431418565182706	0.806514575677611	0.0488278593896574
SCRI_RS_220146	5H	618624840	618624841	+	No	0.188779171078798	0.724045925210417	0.467741935483871	0.696182059739527	0.700496245391354	0.00431418565182706	0.806514575677611	0.00136312688607809
SCRI_RS_194812	2H	20049733	20049734	+	No	0.189607006310787	0.722145618760114	0.467741935483871	0.696182059739527	0.700480017084729	0.004297957345202	0.807029581387487	-0.0105967049906859
SCRI_RS_109375	5H	2260323	2260324	+	No	0.189907790129891	0.721457219881027	0.467741935483871	0.696182059739527	0.70047414137314	0.00429208163361305	0.807029581387487	-0.0962806805702776
SCRI_RS_179411	5H	2261892	2261893	+	No	0.189907790129891	0.721457219881027	0.467741935483871	0.696182059739527	0.70047414137314	0.00429208163361305	0.807029581387487	-0.117939984883179
11_10962	6H	163196604	163196605	+	No	0.190474391859373	0.720163404354453	0.467741935483871	0.696182059739527	0.700463102706006	0.00428104296647902	0.807029581387487	0.197142478151356
11_21014	6H	157298700	157298701	+	No	0.190474391859373	0.720163404354453	0.467741935483871	0.696182059739527	0.700463102706006	0.00428104296647902	0.807029581387487	0.142573877490328
SCRI_RS_179537	5H	519566679	519566680	+	No	0.190474391859373	0.720163404354453	0.467741935483871	0.696182059739527	0.700463102706006	0.00428104296647902	0.807029581387487	0.0732530232704303
SCRI_RS_182515	6H	158175617	158175618	+	No	0.190474391859373	0.720163404354453	0.467741935483871	0.696182059739527	0.700463102706006	0.00428104296647902	0.807029581387487	0.142573877490328
SCRI_RS_200419	6H	158747824	158747825	+	No	0.190474391859373	0.720163404354453	0.467741935483871	0.696182059739527	0.700463102706006	0.00428104296647902	0.807029581387487	0.197142478151356
SCRI_RS_219810	6H	158189215	158189216	+	No	0.190474391859401	0.720163404354389	0.467741935483871	0.696182059739527	0.700463102706006	0.00428104296647902	0.807029581387487	0.0747150535115289
SCRI_RS_144892	6H	518269810	518269930	+	No	0.190603809358843	0.71986842391284	0.467741935483871	0.696182059739527	0.700460586789905	0.00427852705037801	0.807029581387487	-0.00172446415123773
11_20324	5H	632384040	632384041	+	No	0.190662140530298	0.719735535538775	0.467741935483871	0.696182059739527	0.70045945347185	0.00427739373232305	0.807029581387487	0.344879859817468
SCRI_RS_9560	6H	343144	343145	+	No	0.191008700397843	0.718946850298259	0.467741935483871	0.696182059739527	0.700452728563494	0.00427066882396709	0.807817652312286	0.771599124789482
SCRI_RS_154670	3H	10175802	10175803	+	No	0.191887946630545	0.716952304452894	0.467741935483871	0.696182059739527	0.70043573133933	0.00425367159980305	0.808379271466445	0.142125448465405
SCRI_RS_6682	3H	9116917	9116918	+	No	0.191887946630545	0.716952304452894	0.467741935483871	0.696182059739527	0.70043573133933	0.00425367159980305	0.808379271466445	0.0291376752156438
SCRI_RS_174164	7H	638691937	638691938	+	No	0.192005368852089	0.716686627388965	0.467741935483871	0.696182059739527	0.700433468333823	0.00425140859429607	0.808379271466445	-0.0325920420520216
11_20780	1H	522486880	522487120	+	No	0.192390231070006	0.715816983754032	0.467741935483871	0.696182059739527	0.700426062551256	0.00424400281172899	0.808379271466445	-0.0937763664430395
SCRI_RS_141421	1H	522568616	522568617	+	No	0.192390231070006	0.715816983754032	0.467741935483871	0.696182059739527	0.700426062551256	0.00424400281172899	0.808379271466445	-0.0937763664430395
SCRI_RS_215740	1H	522585429	522585430	+	No	0.192390231070006	0.715816983754032	0.467741935483871	0.696182059739527	0.700426062551256	0.00424400281172899	0.808379271466445	-0.140910390271245
SCRI_RS_232650	1H	522485279	522485280	+	No	0.192390231070006	0.715816983754032	0.467741935483871	0.696182059739527	0.700426062551256	0.00424400281172899	0.808379271466445	-0.244824727290901
SCRI_RS_192445	5H	644033381	644033382	+	No	0.192425401327828	0.715737598990754	0.467741935483871	0.696182059739527	0.700425386652704	0.00424332691317708	0.808379271466445	-0.011804474703311
SCRI_RS_145279	6H	518255814	518255815	+	No	0.193019677806207	0.714398413650161	0.467741935483871	0.696182059739527	0.700413987898854	0.00423192815932705	0.809009581055953	-0.0118725372039563
SCRI_RS_159243	2H	713069815	713069816	+	No	0.193057279418135	0.714313818222658	0.467741935483871	0.696182059739527	0.700413268060008	0.00423120832048107	0.809009581055953	-0.00473251437989219
SCRI_RS_205807	2H	713070717	713070718	+	No	0.193057279418157	0.714313818222609	0.467741935483871	0.696182059739527	0.700413268060008	0.00423120832048107	0.809009581055953	0.065892817565846
SCRI_RS_168604	7H	553981971	553981972	+	No	0.193530746359882	0.713250028507183	0.467741935483871	0.696182059739527	0.70040421822818	0.00422215848865304	0.810319509072922	-0.033063002318297
12_31523	4H	599963571	599963572	+	No	0.193742310546292	0.712775525227247	0.467741935483871	0.696182059739527	0.700400182843923	0.00421812310439607	0.810531576596073	0.234086442414512
11_20294	6H	7539592	7539593	+	No	0.195204442963301	0.709510301769297	0.467741935483871	0.696182059739527	0.700372435631282	0.00419037589175508	0.814301651321918	0.0420592136412594
11_20044	4H	624939356	624939357	+	No	0.195548865033914	0.70874470035076	0.467741935483871	0.696182059739527	0.700365935199004	0.00418387545947707	0.814301651321918	-0.0427251997493094
SCRI_RS_148773	4H	625044073	625044074	+	No	0.195548865033914	0.70874470035076	0.467741935483871	0.696182059739527	0.700365935199004	0.00418387545947707	0.814301651321918	0.0645283130380712
SCRI_RS_182584	4H	625147888	625147889	+	No	0.19554886503393	0.708744700350724	0.467741935483871	0.696182059739527	0.700365935199004	0.00418387545947707	0.814301651321918	-0.0702903870659153
SCRI_RS_135248	2H	683772664	683772665	+	No	0.195674864089461	0.708464959157332	0.467741935483871	0.696182059739527	0.700363560544324	0.00418150080479707	0.814301651321918	0.0460774060246081
12_30420	Unknown	Unknown	Unknown	Unknown	Unknown	0.195779133409448	0.708233598171559	0.467741935483871	0.696182059739527	0.700361596788686	0.00417953704915908	0.814301651321918	-0.351071845542425
SCRI_RS_138887	6H	574045230	574045231	+	No	0.195843499562629	0.708090838979183	0.467741935483871	0.696182059739527	0.700360385166592	0.00417832542706509	0.814301651321918	0.0911027172094769
SCRI_RS_189093	5H	559593227	559593228	+	No	0.196098452065405	0.70752583449186	0.467741935483871	0.696182059739527	0.700355590590432	0.00417353085090499	0.814301651321918	-0.0639893226794719
11_11361	5H	559673257	559673258	+	No	0.196098452065413	0.707525834491843	0.467741935483871	0.696182059739527	0.700355590590432	0.00417353085090499	0.814301651321918	0.0218326384741943
SCRI_RS_230508	2H	695882342	695882343	+	No	0.196302384182	0.707074425663374	0.467741935483871	0.696182059739527	0.700351760797764	0.004169701058237	0.814477025638167	0.24584357685729
11_10342	1H	343529638	343529639	+	No	0.196601296591693	0.706413622308763	0.467741935483871	0.696182059739527	0.700346155800061	0.00416409606053403	0.815045869080131	0.079563241712453
SCRI_RS_8667	3H	614562616	614562617	+	No	0.197627716578696	0.704152147232898	0.467741935483871	0.696182059739527	0.70032698561573	0.00414492587620308	0.815870276853852	0.288035542628613
SCRI_RS_140043	3H	614735804	614735805	+	No	0.197627716578707	0.704152147232874	0.467741935483871	0.696182059739527	0.70032698561573	0.00414492587620308	0.815870276853852	-0.14193535563045
SCRI_RS_158981	5H	483316061	483316062	+	No	0.197714617469612	0.703961221168296	0.467741935483871	0.696182059739527	0.700325368006456	0.00414330826692899	0.815870276853852	-0.110866746224513
SCRI_RS_115369	6H	379347350	379347351	+	No	0.199223870108558	0.700658627582193	0.467741935483871	0.696182059739527	0.700297407816074	0.00411534807654701	0.815870276853852	0.0368530923423123
12_10752	5H	567880978	567880979	+	No	0.199541758472631	0.699966204857023	0.467741935483871	0.696182059739527	0.700291550681603	0.00410949094207602	0.815870276853852	0.0431122423161305
SCRI_RS_13549	5H	567663220	567663221	+	No	0.199541758472631	0.699966204857023	0.467741935483871	0.696182059739527	0.700291550681603	0.00410949094207602	0.815870276853852	0.00124440916313162
SCRI_RS_206460	5H	568256949	568256950	+	No	0.199541758472631	0.699966204857023	0.467741935483871	0.696182059739527	0.700291550681603	0.00410949094207602	0.815870276853852	-0.063029265172684
SCRI_RS_129893	5H	568196561	568196562	+	No	0.199541758472648	0.699966204856986	0.467741935483871	0.696182059739527	0.700291550681603	0.00410949094207602	0.815870276853852	-0.027060193627289
SCRI_RS_198617	5H	567894520	567894521	+	No	0.199541758472648	0.699966204856986	0.467741935483871	0.696182059739527	0.700291550681603	0.00410949094207602	0.815870276853852	0.0431122423161305
SCRI_RS_208647	5H	567893903	567893904	+	No	0.199541758472648	0.699966204856986	0.467741935483871	0.696182059739527	0.700291550681603	0.00410949094207602	0.815870276853852	-0.0565798146215002
SCRI_RS_196031	7H	629619863	629619864	+	No	0.199756213398474	0.69949970311433	0.467741935483871	0.696182059739527	0.700287605571433	0.00410554583190603	0.815870276853852	-0.0943297266471195
11_21209	7H	629621983	629621984	+	No	0.199756213398477	0.699499703114324	0.467741935483871	0.696182059739527	0.700287605571433	0.00410554583190603	0.815870276853852	-0.109650577519572
SCRI_RS_131225	7H	10155806	10155807	+	No	0.200166600476962	0.698608386590204	0.467741935483871	0.696182059739527	0.700280070088831	0.00409801034930402	0.815870276853852	-0.0186160054112765
SCRI_RS_221282	5H	457229468	457229469	+	No	0.200208759866254	0.698516924467351	0.467741935483871	0.696182059739527	0.700279297001525	0.00409723726199807	0.815870276853852	-0.242501599902166
SCRI_RS_119628	4H	12284149	12284610	-	No	0.200709758521855	0.697431511572486	0.467741935483871	0.696182059739527	0.700270124831756	0.00408806509222903	0.815870276853852	-0.0705801057816906
SCRI_RS_160288	5H	588766900	588766901	+	No	0.200970358070891	0.696867993701739	0.467741935483871	0.696182059739527	0.700265364576483	0.00408330483695607	0.815870276853852	0.198865446146328
SCRI_RS_166511	7H	2610855	2610856	+	No	0.201133173489619	0.69651629402125	0.467741935483871	0.696182059739527	0.700262394219781	0.00408033448025402	0.815870276853852	0.276088922978811
SCRI_RS_150302	7H	647913791	647913792	+	No	0.201157640955888	0.696463466140432	0.467741935483871	0.696182059739527	0.700261948089381	0.00407988834985407	0.815870276853852	0.100191906754119
SCRI_RS_752	7H	647662894	647662895	+	No	0.201157640955888	0.696463466140432	0.467741935483871	0.696182059739527	0.700261948089381	0.00407988834985407	0.815870276853852	0.0427461065013262
SCRI_RS_13914	5H	655900347	655900348	+	No	0.201285944387498	0.69618655043709	0.467741935483871	0.696182059739527	0.700259609708681	0.00407754996915399	0.815870276853852	0.327785870831001
SCRI_RS_235584	7H	450200792	450200793	+	No	0.20145331746863	0.695825576394457	0.467741935483871	0.696182059739527	0.700256561928673	0.00407450218914607	0.815870276853852	-0.0105147666891892
12_31211	7H	451633977	451634097	-	No	0.201453317468639	0.695825576394438	0.467741935483871	0.696182059739527	0.700256561928673	0.00407450218914607	0.815870276853852	0.0421060285729133
SCRI_RS_115426	7H	451631641	451631642	+	No	0.201453317468639	0.695825576394438	0.467741935483871	0.696182059739527	0.700256561928673	0.00407450218914607	0.815870276853852	-0.0105147666891892
SCRI_RS_175859	7H	456136476	456136477	+	No	0.201453317468639	0.695825576394438	0.467741935483871	0.696182059739527	0.700256561928673	0.00407450218914607	0.815870276853852	0.025790801030336
SCRI_RS_222088	Unknown	Unknown	Unknown	Unknown	Unknown	0.201453317468639	0.695825576394438	0.467741935483871	0.696182059739527	0.700256561928673	0.00407450218914607	0.815870276853852	-0.0947720113382609
SCRI_RS_231916	7H	456137737	456137738	+	No	0.201453317468639	0.695825576394438	0.467741935483871	0.696182059739527	0.700256561928673	0.00407450218914607	0.815870276853852	0.025790801030336
11_11328	3H	653294646	653294647	+	No	0.201475864845786	0.695776971319818	0.467741935483871	0.696182059739527	0.700256151582189	0.00407409184266205	0.815870276853852	0.0601168032347044
12_30743	3H	548756146	548756147	+	No	0.201579021227488	0.695554667857572	0.467741935483871	0.696182059739527	0.700254274903919	0.00407221516439205	0.815870276853852	-0.0873406352327386
11_20778	3H	548580014	548580015	+	No	0.201579021227508	0.695554667857529	0.467741935483871	0.696182059739527	0.700254274903919	0.00407221516439205	0.815870276853852	-0.0873406352327386
SCRI_RS_190352	7H	518163689	518163690	+	No	0.201659419234276	0.69538148788432	0.467741935483871	0.696182059739527	0.700252813049845	0.00407075331031803	0.815870276853852	-0.101921487348253
11_20798	1H	375902959	375902960	+	No	0.202916265309707	0.69268313950618	0.467741935483871	0.696182059739527	0.700230049849366	0.00404799010983903	0.817950135781301	-0.0341876450409764
12_30110	1H	374864764	374864765	+	No	0.202916265309707	0.69268313950618	0.467741935483871	0.696182059739527	0.700230049849366	0.00404799010983903	0.817950135781301	-0.0341876450409764
12_30406	1H	376377100	376377220	-	No	0.202916265309707	0.69268313950618	0.467741935483871	0.696182059739527	0.700230049849366	0.00404799010983903	0.817950135781301	-0.0217785590792072
12_30694	1H	375075126	375075127	+	No	0.202916265309707	0.69268313950618	0.467741935483871	0.696182059739527	0.700230049849366	0.00404799010983903	0.817950135781301	-0.0341876450409764
SCRI_RS_3336	Unknown	Unknown	Unknown	Unknown	Unknown	0.202985441676916	0.692535109013424	0.467741935483871	0.696182059739527	0.700228801842051	0.00404674210252409	0.817950135781301	0.117891701291029
SCRI_RS_224461	5H	467644319	467644320	+	No	0.203222450759013	0.692028315570397	0.467741935483871	0.696182059739527	0.700224529806964	0.00404247006743708	0.818250587108831	-0.102601606669165
SCRI_RS_13376	3H	525135220	525135221	+	No	0.203748921107238	0.690904682261182	0.467741935483871	0.696182059739527	0.700215061473624	0.00403300173409704	0.819715108320414	0.0651488522331185
SCRI_RS_154704	4H	569882044	569882045	+	No	0.204173300098005	0.690001051564754	0.467741935483871	0.696182059739527	0.700207450382287	0.00402539064276008	0.820766889540026	0.0295823408432341
12_11154	3H	654554805	654554806	+	No	0.204548786055711	0.689203093583698	0.467741935483871	0.696182059739527	0.700200731861748	0.00401867212222107	0.821620602362532	0.0519708728079689
SCRI_RS_155555	5H	5590683	5590684	+	No	0.205006687742676	0.688231971127829	0.467741935483871	0.696182059739527	0.700192558541779	0.00401049880225202	0.82253924821157	0.0701963216458381
SCRI_RS_196842	2H	684122531	684122532	+	No	0.205104088892939	0.688025681582196	0.467741935483871	0.696182059739527	0.700190822784535	0.00400876304500808	0.82253924821157	0.0460774060246081
SCRI_RS_14608	5H	664642806	664642807	+	No	0.206364505102567	0.685364999698571	0.467741935483871	0.696182059739527	0.700168449517216	0.00398638977768906	0.826935570566135	0.139204540404961
SCRI_RS_199964	5H	581494694	581494695	+	No	0.207018756644001	0.683990304118187	0.467741935483871	0.696182059739527	0.700156900257679	0.003974840518152	0.828208103862884	-0.135722262578359
11_21048	1H	19370549	19370550	+	No	0.207201333070941	0.683607454797986	0.467741935483871	0.696182059739527	0.700153685075859	0.003971625336332	0.828208103862884	-0.0518734542472306
11_20173	2H	47286514	47286515	+	No	0.207258692396109	0.683487246155248	0.467741935483871	0.696182059739527	0.700152675672753	0.00397061593322601	0.828208103862884	0.666552864082064
SCRI_RS_14174	7H	651178099	651178100	+	No	0.20733976949992	0.683317388606421	0.467741935483871	0.696182059739527	0.70015124945548	0.00396918971595306	0.828208103862884	-0.112855368556172
SCRI_RS_103515	2H	12239941	12239942	+	No	0.208146854744725	0.68163014724336	0.467741935483871	0.696182059739527	0.700137088327319	0.00395502858779206	0.830131567906799	0.170527535936994
SCRI_RS_224360	3H	539228382	539228383	+	No	0.208150917265493	0.68162167095321	0.467741935483871	0.696182059739527	0.700137017212248	0.00395495747272101	0.830131567906799	-0.185723220410598
SCRI_RS_152664	2H	99722332	99722333	+	No	0.208565824512848	0.680756853346879	0.467741935483871	0.696182059739527	0.700129762915419	0.00394770317589199	0.83041980601869	0.0283279606485323
SCRI_RS_174077	2H	746743803	746743804	+	No	0.208565824512848	0.680756853346879	0.467741935483871	0.696182059739527	0.700129762915419	0.00394770317589199	0.83041980601869	0.280022783902929
11_20653	5H	589787307	589787308	+	No	0.208991842852122	0.679870664479598	0.467741935483871	0.696182059739527	0.700122332273366	0.003940272533839	0.83041980601869	-0.0170989612183412
12_20016	7H	2527557	2527558	+	No	0.209311793129535	0.679206301776963	0.467741935483871	0.696182059739527	0.70011676357362	0.003934703834093	0.83041980601869	0.106701116785647
SCRI_RS_186760	4H	208648580	208648581	+	No	0.209446384233514	0.678927132657677	0.467741935483871	0.696182059739527	0.700114424070568	0.00393236433104105	0.83041980601869	0.235686844953843
SCRI_RS_216726	5H	661213473	661213474	+	No	0.209653051065776	0.678498812958058	0.467741935483871	0.696182059739527	0.700110835223181	0.003928775483654	0.83041980601869	0.086514039726552
SCRI_RS_234006	3H	533566575	533566576	+	No	0.210500330313121	0.676747218341124	0.467741935483871	0.696182059739527	0.700096166016972	0.00391410627744504	0.83041980601869	-0.0932776841132892
12_31081	1H	558224306	558224307	+	No	0.210676606201738	0.676383686326183	0.467741935483871	0.696182059739527	0.700093122976966	0.00391106323743906	0.83041980601869	-0.126050117385393
SCRI_RS_13570	7H	617114376	617114377	+	No	0.210865254045587	0.675994976540503	0.467741935483871	0.696182059739527	0.700089869735127	0.00390780999560003	0.83041980601869	0.169452559725471
SCRI_RS_162	1H	522955483	522955562	-	No	0.211048233842262	0.675618277888958	0.467741935483871	0.696182059739527	0.700086717566434	0.00390465782690708	0.83041980601869	-0.16872219110882
SCRI_RS_106752	1H	522843676	522843677	+	No	0.211048233842273	0.675618277888936	0.467741935483871	0.696182059739527	0.700086717566434	0.00390465782690708	0.83041980601869	-0.0789654389995142
SCRI_RS_206759	1H	522839678	522839679	+	No	0.211048233842273	0.675618277888936	0.467741935483871	0.696182059739527	0.700086717566434	0.00390465782690708	0.83041980601869	-0.0937763664430395
11_20412	4H	502029408	502029409	+	No	0.211138521289371	0.675432524356022	0.467741935483871	0.696182059739527	0.700085163402045	0.003903103662518	0.83041980601869	0.198590193489892
SCRI_RS_237939	3H	543465095	543465096	+	No	0.211356737805553	0.674983902814241	0.467741935483871	0.696182059739527	0.700081410412697	0.00389935067317004	0.83041980601869	-0.172209214303706
SCRI_RS_162931	3H	543661373	543661374	+	No	0.211356737805575	0.674983902814195	0.467741935483871	0.696182059739527	0.700081410412697	0.00389935067317004	0.83041980601869	-0.00543604305774537
SCRI_RS_175710	3H	544018709	544018710	+	No	0.211356737805575	0.674983902814195	0.467741935483871	0.696182059739527	0.700081410412697	0.00389935067317004	0.83041980601869	-0.00543604305774537
SCRI_RS_188103	6H	549921401	549921402	+	No	0.211496934617739	0.674695922796024	0.467741935483871	0.696182059739527	0.700079001690321	0.00389694195079404	0.83041980601869	0.157039732824064
SCRI_RS_95857	6H	549920096	549920097	+	No	0.211496934617739	0.674695922796024	0.467741935483871	0.696182059739527	0.700079001690321	0.00389694195079404	0.83041980601869	0.157039732824064
SCRI_RS_200033	2H	712500709	712500710	+	No	0.212732656991538	0.672165835614176	0.467741935483871	0.696182059739527	0.700057853140188	0.00387579340066102	0.83041980601869	0.231340948768111
SCRI_RS_347	6H	571365289	571365290	+	No	0.214027940667363	0.66952952718556	0.467741935483871	0.696182059739527	0.700035842785656	0.00385378304612904	0.83041980601869	-0.112618127180905
11_20080	2H	673846459	673847644	-	No	0.214340062002029	0.668896647995363	0.467741935483871	0.696182059739527	0.700030562898313	0.00384850315878604	0.83041980601869	-0.0320949534513382
SCRI_RS_144778	2H	673852608	673852728	-	No	0.214340062002029	0.668896647995363	0.467741935483871	0.696182059739527	0.700030562898313	0.00384850315878604	0.83041980601869	-0.0320949534513382
SCRI_RS_152800	6H	477803753	477803754	+	No	0.214638398924787	0.668292579903409	0.467741935483871	0.696182059739527	0.700025524811558	0.00384346507203104	0.83041980601869	-0.102378203036363
SCRI_RS_27067	5H	16884010	16884011	+	No	0.215010835205145	0.667539653799583	0.467741935483871	0.696182059739527	0.700019247181141	0.00383718744161399	0.83041980601869	0.0795570780567978
SCRI_RS_237918	2H	11907753	11907974	-	No	0.215724457203649	0.666100615090014	0.467741935483871	0.696182059739527	0.700007255084615	0.00382519534508807	0.83041980601869	-0.0868282498780424
SCRI_RS_227898	3H	564870387	564870388	+	No	0.216391188308373	0.664760428163278	0.467741935483871	0.696182059739527	0.699996093976532	0.00381403423700499	0.83041980601869	0.0777068796713003
SCRI_RS_202438	6H	557706149	557706150	+	No	0.216792127841868	0.663956491953342	0.467741935483871	0.696182059739527	0.699989402124391	0.00380734238486402	0.83041980601869	0.170374479295381
SCRI_RS_177084	3H	25260299	25260300	+	No	0.216851614949289	0.663837339201393	0.467741935483871	0.696182059739527	0.699988410527522	0.00380635078799507	0.83041980601869	-0.014285877281349
11_11067	6H	404560107	404560108	+	No	0.216861977759657	0.663816585822037	0.467741935483871	0.696182059739527	0.699988237822215	0.00380617808268802	0.83041980601869	-0.0292171111927502
SCRI_RS_10810	6H	397259458	397259459	+	No	0.216861977759657	0.663816585822037	0.467741935483871	0.696182059739527	0.699988237822215	0.00380617808268802	0.83041980601869	-0.152598522810926
SCRI_RS_129321	6H	404717696	404717697	+	No	0.216861977759657	0.663816585822037	0.467741935483871	0.696182059739527	0.699988237822215	0.00380617808268802	0.83041980601869	-0.0292171111927502
SCRI_RS_134034	6H	404557569	404557570	+	No	0.216861977759657	0.663816585822037	0.467741935483871	0.696182059739527	0.699988237822215	0.00380617808268802	0.83041980601869	0.0368530923423123
SCRI_RS_206704	6H	405001423	405001424	+	No	0.216861977759657	0.663816585822037	0.467741935483871	0.696182059739527	0.699988237822215	0.00380617808268802	0.83041980601869	-0.0292171111927502
SCRI_RS_134469	6H	397262706	397262707	+	No	0.216861977759693	0.663816585821965	0.467741935483871	0.696182059739527	0.699988237822215	0.00380617808268802	0.83041980601869	-0.607133265819682
SCRI_RS_165585	6H	399381548	399381549	+	No	0.216861977759693	0.663816585821965	0.467741935483871	0.696182059739527	0.699988237822215	0.00380617808268802	0.83041980601869	-0.0292171111927502
SCRI_RS_170846	6H	397859374	397859494	+	No	0.216861977759693	0.663816585821965	0.467741935483871	0.696182059739527	0.699988237822215	0.00380617808268802	0.83041980601869	0.0368530923423123
SCRI_RS_130264	2H	306740140	306740141	+	No	0.217284501173386	0.662971250646482	0.467741935483871	0.696182059739527	0.699981204544339	0.00379914480481203	0.83041980601869	0.0471328319651789
SCRI_RS_190665	7H	31360944	31360945	+	No	0.217540851603143	0.662459175675396	0.467741935483871	0.696182059739527	0.699976945381326	0.00379488564179908	0.83041980601869	-0.219162358231381
SCRI_RS_168359	5H	3438902	3438903	+	No	0.21779853508601	0.661945045637185	0.467741935483871	0.696182059739527	0.699972670154975	0.00379061041544804	0.83041980601869	0.630416039212363
SCRI_RS_153505	7H	593453029	593453030	+	No	0.217818231700804	0.661905771983023	0.467741935483871	0.696182059739527	0.699972343619026	0.00379028387949909	0.83041980601869	0.16747926823766
SCRI_RS_174699	7H	594003628	594003629	+	No	0.217818231700804	0.661905771983023	0.467741935483871	0.696182059739527	0.699972343619026	0.00379028387949909	0.83041980601869	-0.0537608508140544
SCRI_RS_202464	7H	594217202	594217322	+	No	0.217818231700804	0.661905771983023	0.467741935483871	0.696182059739527	0.699972343619026	0.00379028387949909	0.83041980601869	-0.237450207442858
SCRI_RS_222286	7H	593803093	593803296	+	No	0.217818231700804	0.661905771983023	0.467741935483871	0.696182059739527	0.699972343619026	0.00379028387949909	0.83041980601869	0.16747926823766
SCRI_RS_229415	7H	593304452	593304569	-	No	0.217818231700804	0.661905771983023	0.467741935483871	0.696182059739527	0.699972343619026	0.00379028387949909	0.83041980601869	0.16747926823766
12_30630	7H	593307016	593307017	+	No	0.217818231700823	0.661905771982985	0.467741935483871	0.696182059739527	0.699972343619026	0.00379028387949909	0.83041980601869	0.16747926823766
12_31294	7H	594218014	594218134	+	No	0.217818231700823	0.661905771982985	0.467741935483871	0.696182059739527	0.699972343619026	0.00379028387949909	0.83041980601869	0.147225391328003
12_31440	7H	593707032	593707033	+	No	0.217818231700823	0.661905771982985	0.467741935483871	0.696182059739527	0.699972343619026	0.00379028387949909	0.83041980601869	0.153788475389
SCRI_RS_14491	7H	593837517	593837518	+	No	0.217818231700823	0.661905771982985	0.467741935483871	0.696182059739527	0.699972343619026	0.00379028387949909	0.83041980601869	0.0789964969148471
SCRI_RS_181338	7H	593708580	593708581	+	No	0.217818231700823	0.661905771982985	0.467741935483871	0.696182059739527	0.699972343619026	0.00379028387949909	0.83041980601869	0.16747926823766
SCRI_RS_193197	7H	592905899	592906012	-	No	0.217818231700823	0.661905771982985	0.467741935483871	0.696182059739527	0.699972343619026	0.00379028387949909	0.83041980601869	0.210375722691822
SCRI_RS_195937	7H	593303540	593303541	+	No	0.217818231700823	0.661905771982985	0.467741935483871	0.696182059739527	0.699972343619026	0.00379028387949909	0.83041980601869	0.210375722691822
SCRI_RS_4556	7H	593836026	593836027	+	No	0.217818231700823	0.661905771982985	0.467741935483871	0.696182059739527	0.699972343619026	0.00379028387949909	0.83041980601869	0.00880051826676365
11_21377	2H	11188932	11188933	+	No	0.218382181017322	0.660782800956138	0.467741935483871	0.696182059739527	0.69996300936666	0.00378094962713305	0.83041980601869	-0.0345033674780169
SCRI_RS_10006	2H	744901715	744901716	+	No	0.218409457512838	0.660728559846837	0.467741935483871	0.696182059739527	0.699962558633832	0.0037804988943051	0.83041980601869	-0.0453770958632802
11_10547	7H	651216818	651216819	+	No	0.218724285930225	0.660102992637218	0.467741935483871	0.696182059739527	0.69995736112781	0.00377530138828308	0.83041980601869	0.137666377065944
12_30166	7H	651732990	651732991	+	No	0.218724285930225	0.660102992637218	0.467741935483871	0.696182059739527	0.69995736112781	0.00377530138828308	0.83041980601869	0.137666377065944
SCRI_RS_126143	7H	651191913	651191914	+	No	0.218724285930225	0.660102992637218	0.467741935483871	0.696182059739527	0.69995736112781	0.00377530138828308	0.83041980601869	-0.10956387606047
SCRI_RS_151470	7H	651732762	651732763	+	No	0.218724285930225	0.660102992637218	0.467741935483871	0.696182059739527	0.69995736112781	0.00377530138828308	0.83041980601869	0.137666377065944
SCRI_RS_219515	7H	651220144	651220145	+	No	0.218724285930225	0.660102992637218	0.467741935483871	0.696182059739527	0.69995736112781	0.00377530138828308	0.83041980601869	0.206514146969045
SCRI_RS_147449	7H	651735525	651735526	+	No	0.218724285930246	0.660102992637177	0.467741935483871	0.696182059739527	0.69995736112781	0.00377530138828308	0.83041980601869	0.206514146969045
SCRI_RS_175551	7H	651486647	651486648	+	No	0.218724285930246	0.660102992637177	0.467741935483871	0.696182059739527	0.69995736112781	0.00377530138828308	0.83041980601869	0.118013150331713
12_31394	2H	627474976	627474977	+	No	0.218939999238202	0.659674887762828	0.467741935483871	0.696182059739527	0.699953805115823	0.00377174537629599	0.83041980601869	0.020337273427117
SCRI_RS_165088	4H	641155131	641155132	+	No	0.219636409882944	0.658295663764198	0.467741935483871	0.696182059739527	0.699942353618617	0.00376029387909005	0.83041980601869	0.243029901446327
11_20955	2H	699187393	699187394	+	No	0.219766468581165	0.658038570425129	0.467741935483871	0.696182059739527	0.69994021983697	0.00375816009744301	0.83041980601869	-0.00173513042945217
SCRI_RS_175783	2H	722482867	722482868	+	No	0.219889241711941	0.657796018385614	0.467741935483871	0.696182059739527	0.699938206981419	0.00375614724189199	0.83041980601869	0.000268189936260654
SCRI_RS_209551	2H	722343049	722343050	+	No	0.219889241711941	0.657796018385614	0.467741935483871	0.696182059739527	0.699938206981419	0.00375614724189199	0.83041980601869	0.1116474449849
SCRI_RS_124541	2H	722484982	722484983	+	No	0.219889241711943	0.65779601838561	0.467741935483871	0.696182059739527	0.699938206981419	0.00375614724189199	0.83041980601869	-0.0395642654685702
SCRI_RS_219233	7H	308402823	308402824	+	No	0.221654225979859	0.65432398418311	0.467741935483871	0.696182059739527	0.699909419225621	0.00372735948609404	0.83041980601869	0.0171177439290986
SCRI_RS_128218	6H	561253738	561253739	+	No	0.221842864463455	0.653954535728064	0.467741935483871	0.696182059739527	0.699906358818119	0.00372429907859206	0.83041980601869	0.0543567172233992
11_10072	2H	751886865	751886866	+	No	0.222546403703284	0.652579419419826	0.467741935483871	0.696182059739527	0.699894972504219	0.00371291276469199	0.83041980601869	-0.0527380428181239
SCRI_RS_133909	5H	2567658	2567659	+	No	0.222656595269827	0.652364436185708	0.467741935483871	0.696182059739527	0.699893193067974	0.00371113332844708	0.83041980601869	-0.0148137844553311
SCRI_RS_121057	7H	647189739	647189740	+	No	0.223175377200608	0.651353722529214	0.467741935483871	0.696182059739527	0.699884829764726	0.00370277002519903	0.83041980601869	-0.203861727330164
SCRI_RS_165668	7H	647061388	647061389	+	No	0.223175377200608	0.651353722529214	0.467741935483871	0.696182059739527	0.699884829764726	0.00370277002519903	0.83041980601869	-0.203861727330164
SCRI_RS_204567	7H	648210235	648210300	-	No	0.223175377200608	0.651353722529214	0.467741935483871	0.696182059739527	0.699884829764726	0.00370277002519903	0.83041980601869	0.0427461065013262
SCRI_RS_120015	7H	648263321	648263322	+	No	0.223814858180372	0.650111085763195	0.467741935483871	0.696182059739527	0.699874552965655	0.00369249322612808	0.83041980601869	0.0427461065013262
SCRI_RS_15864	7H	77006398	77006399	+	No	0.224290695548438	0.649188742269841	0.467741935483871	0.696182059739527	0.699866929034513	0.00368486929498602	0.83041980601869	0.166595877901607
12_31023	5H	2754382	2754383	+	No	0.22432699566656	0.649118459972303	0.467741935483871	0.696182059739527	0.699866348232952	0.00368428849342506	0.83041980601869	-0.0983562525079318
SCRI_RS_169845	5H	650750185	650750186	+	No	0.224364481907741	0.649045893103781	0.467741935483871	0.696182059739527	0.699865748572838	0.00368368883331105	0.83041980601869	0.175415082583484
SCRI_RS_106444	2H	163407580	163407581	+	No	0.22470833726875	0.648380813817452	0.467741935483871	0.696182059739527	0.699860253639034	0.00367819389950708	0.83041980601869	-0.0426329784166075
SCRI_RS_131325	2H	165117115	165117116	+	No	0.22470833726875	0.648380813817452	0.467741935483871	0.696182059739527	0.699860253639034	0.00367819389950708	0.83041980601869	-0.0284350944933429
12_31491	7H	641613113	641613114	+	No	0.224785024307426	0.648232625831152	0.467741935483871	0.696182059739527	0.699859029540816	0.00367696980128907	0.83041980601869	0.123504442926491
SCRI_RS_188511	3H	650804661	650804662	+	No	0.22486667065887	0.648074910156169	0.467741935483871	0.696182059739527	0.699857726836536	0.00367566709700906	0.83041980601869	0.0866197748328617
SCRI_RS_138238	7H	14771942	14771943	+	No	0.224981209623912	0.647853752543848	0.467741935483871	0.696182059739527	0.699855900281067	0.00367384054154007	0.83041980601869	-0.149949135365468
SCRI_RS_168091	5H	638454516	638454517	+	No	0.22555275505018	0.646751863774504	0.467741935483871	0.696182059739527	0.699846802638874	0.00366474289934704	0.83041980601869	0.0542300426414766
SCRI_RS_181059	5H	638461095	638461096	+	No	0.22555275505018	0.646751863774504	0.467741935483871	0.696182059739527	0.699846802638874	0.00366474289934704	0.83041980601869	0.0542300426414766
SCRI_RS_151716	5H	638476947	638476948	+	No	0.225552755050232	0.646751863774403	0.467741935483871	0.696182059739527	0.699846802638874	0.00366474289934704	0.83041980601869	-0.0680330518278609
11_10400	6H	540211351	540211352	+	No	0.225677490233202	0.646511756629064	0.467741935483871	0.696182059739527	0.699844820864975	0.00366276112544806	0.83041980601869	-0.153072290027691
12_10218	7H	40109823	40109824	+	No	0.225815367365877	0.646246506453984	0.467741935483871	0.696182059739527	0.699842631837928	0.00366057209840109	0.83041980601869	-0.359736237171745
SCRI_RS_177876	7H	638732338	638732339	+	No	0.225925161517953	0.646035398562254	0.467741935483871	0.696182059739527	0.69984088983296	0.00365883009343304	0.83041980601869	-0.0325920420520216
SCRI_RS_13902	5H	74085570	74085571	+	No	0.226042197113466	0.645810480043326	0.467741935483871	0.696182059739527	0.699839034064202	0.00365697432467504	0.83041980601869	-0.0509656720922997
11_21373	1H	509511424	509511425	+	No	0.226778577060946	0.644397974045685	0.467741935483871	0.696182059739527	0.699827384359946	0.003645324620419	0.83041980601869	-0.0550845094614267
11_11431	4H	546808812	546808813	+	No	0.227619225703425	0.642791058339023	0.467741935483871	0.696182059739527	0.699814141070481	0.00363208133095405	0.83041980601869	0.0607654172310319
SCRI_RS_234574	4H	546807124	546807125	+	No	0.227619225703425	0.642791058339023	0.467741935483871	0.696182059739527	0.699814141070481	0.00363208133095405	0.83041980601869	-0.142574288462292
SCRI_RS_175469	6H	546109653	546109654	+	No	0.228125354159368	0.641826443966728	0.467741935483871	0.696182059739527	0.699806196297472	0.00362413655794502	0.83041980601869	0.201169093212435
SCRI_RS_191173	6H	549055029	549055149	+	No	0.228555290386597	0.641008721611077	0.467741935483871	0.696182059739527	0.6997994643226	0.00361740458307303	0.83041980601869	0.157039732824064
SCRI_RS_214888	1H	552978371	552978372	+	No	0.228723744327203	0.640688747964285	0.467741935483871	0.696182059739527	0.699796830851271	0.00361477111174402	0.83041980601869	-0.193523141871985
SCRI_RS_182209	3H	520179689	520179690	+	No	0.228975868601671	0.64021028484508	0.467741935483871	0.696182059739527	0.699792893746665	0.00361083400713802	0.83041980601869	0.0347809855589833
SCRI_RS_238981	3H	520182440	520182441	+	No	0.228975868601671	0.64021028484508	0.467741935483871	0.696182059739527	0.699792893746665	0.00361083400713802	0.83041980601869	0.118886600680515
11_11394	3H	520181223	520181224	+	No	0.228975868601681	0.640210284845061	0.467741935483871	0.696182059739527	0.699792893746665	0.00361083400713802	0.83041980601869	0.117938266541042
SCRI_RS_1473	1H	478306318	478306319	+	No	0.229221417832899	0.639744805500161	0.467741935483871	0.696182059739527	0.699789064377447	0.00360700463792007	0.83041980601869	0.0542670906909386
SCRI_RS_169123	Unknown	Unknown	Unknown	Unknown	Unknown	0.229221417832911	0.639744805500138	0.467741935483871	0.696182059739527	0.699789064377447	0.00360700463792007	0.83041980601869	0.0198443478458685
SCRI_RS_150792	2H	13265795	13265796	+	No	0.229553853065487	0.639115413196215	0.467741935483871	0.696182059739527	0.699783887949345	0.00360182820981803	0.83041980601869	-0.170707642027926
11_10627	4H	568135119	568135359	+	No	0.229875579283588	0.638507163335818	0.467741935483871	0.696182059739527	0.699778886946313	0.003596827206786	0.83041980601869	0.113792583856767
12_31536	4H	568135239	568135240	+	No	0.229875579283588	0.638507163335818	0.467741935483871	0.696182059739527	0.699778886946313	0.003596827206786	0.83041980601869	0.0295823408432341
11_11343	7H	573239658	573239659	+	No	0.229920058800955	0.638423138141099	0.467741935483871	0.696182059739527	0.699778196213988	0.003596136474461	0.83041980601869	-0.089917158380441
SCRI_RS_138128	Unknown	Unknown	Unknown	Unknown	Unknown	0.231304900730907	0.635815165595818	0.467741935483871	0.696182059739527	0.699756771677163	0.00357471193763603	0.83041980601869	-0.105862736720788
SCRI_RS_181112	2H	726082736	726082737	+	No	0.231664153434448	0.635141161592015	0.467741935483871	0.696182059739527	0.699751239271232	0.00356917953170499	0.83041980601869	-0.073995996514256
SCRI_RS_182627	2H	726082736	726082737	+	No	0.231664153434449	0.635141161592014	0.467741935483871	0.696182059739527	0.699751239271232	0.00356917953170499	0.83041980601869	-0.150636560505816
11_10496	6H	543914605	543914606	+	No	0.231756495048287	0.634968085774171	0.467741935483871	0.696182059739527	0.699749818920553	0.00356775918102603	0.83041980601869	-0.090727994291516
SCRI_RS_183055	6H	543605094	543605095	+	No	0.231756495048299	0.634968085774148	0.467741935483871	0.696182059739527	0.699749818920553	0.00356775918102603	0.83041980601869	-0.0288182518646511
SCRI_RS_116694	2H	670791117	670791118	+	No	0.232419949766129	0.633726597015381	0.467741935483871	0.696182059739527	0.699739634238757	0.00355757449923	0.83041980601869	-0.126777257922946
11_20269	4H	72688992	72688993	+	No	0.232452571404494	0.633665645262328	0.467741935483871	0.696182059739527	0.699739134378726	0.00355707463919908	0.83041980601869	-0.0161058724824628
11_11019	4H	642561253	642561254	+	No	0.232970587678598	0.6326989047902	0.467741935483871	0.696182059739527	0.699731208279675	0.00354914854014809	0.83041980601869	-0.0367704305069338
SCRI_RS_136981	4H	642066299	642066300	+	No	0.232970587678598	0.6326989047902	0.467741935483871	0.696182059739527	0.699731208279675	0.00354914854014809	0.83041980601869	0.281129086279329
SCRI_RS_145343	4H	641852369	641852370	+	No	0.232970587678598	0.6326989047902	0.467741935483871	0.696182059739527	0.699731208279675	0.00354914854014809	0.83041980601869	-0.191857423619942
SCRI_RS_188329	4H	641911026	641911027	+	No	0.232970587678598	0.6326989047902	0.467741935483871	0.696182059739527	0.699731208279675	0.00354914854014809	0.83041980601869	-0.119245739476829
12_30824	4H	642564120	642564121	+	No	0.23297058767862	0.632698904790159	0.467741935483871	0.696182059739527	0.699731208279676	0.00354914854014909	0.83041980601869	0.012988480530602
12_30825	4H	642563582	642563583	+	No	0.23297058767862	0.632698904790159	0.467741935483871	0.696182059739527	0.699731208279676	0.00354914854014909	0.83041980601869	0.281129086279329
SCRI_RS_111	4H	642262377	642262378	+	No	0.23297058767862	0.632698904790159	0.467741935483871	0.696182059739527	0.699731208279676	0.00354914854014909	0.83041980601869	-0.119245739476829
SCRI_RS_133334	4H	643438906	643438907	+	No	0.23297058767862	0.632698904790159	0.467741935483871	0.696182059739527	0.699731208279676	0.00354914854014909	0.83041980601869	-0.0207895604721795
12_30132	2H	5332638	5332639	+	No	0.23312330907172	0.63241430093189	0.467741935483871	0.696182059739527	0.699728875610822	0.00354681587129502	0.83041980601869	1.00086155446885
11_11249	5H	484879162	484879402	-	No	0.234359962926411	0.630116579365905	0.467741935483871	0.696182059739527	0.699710055352962	0.00352799561343509	0.83041980601869	0.0579079139782976
11_20392	5H	485027050	485027051	+	No	0.234359962926411	0.630116579365905	0.467741935483871	0.696182059739527	0.699710055352962	0.00352799561343509	0.83041980601869	0.0579079139782976
12_30007	5H	484377885	484377886	+	No	0.234359962926411	0.630116579365905	0.467741935483871	0.696182059739527	0.699710055352962	0.00352799561343509	0.83041980601869	-0.0868296325957587
SCRI_RS_162773	5H	483491500	483491501	+	No	0.234359962926422	0.630116579365885	0.467741935483871	0.696182059739527	0.699710055352962	0.00352799561343509	0.83041980601869	-0.110866746224513
SCRI_RS_197571	5H	483761457	483761458	+	No	0.234359962926422	0.630116579365885	0.467741935483871	0.696182059739527	0.699710055352962	0.00352799561343509	0.83041980601869	-0.110866746224513
SCRI_RS_7189	5H	484375582	484375583	+	No	0.234359962926422	0.630116579365885	0.467741935483871	0.696182059739527	0.699710055352962	0.00352799561343509	0.83041980601869	-0.110866746224513
SCRI_RS_170337	2H	30903032	30903033	+	No	0.234615260643316	0.629643742443721	0.467741935483871	0.696182059739527	0.699706185148985	0.00352412540945801	0.83041980601869	0.0347353217645043
SCRI_RS_213791	7H	646492187	646492188	+	No	0.234641825961578	0.629594570373771	0.467741935483871	0.696182059739527	0.69970578272558	0.00352372298605308	0.83041980601869	-0.147375687129575
SCRI_RS_142714	1H	1275212	1275213	+	No	0.234658516356058	0.629563679511043	0.467741935483871	0.696182059739527	0.699705529920429	0.00352347018090204	0.83041980601869	-0.0717568397210755
11_10894	7H	4103784	4104024	-	No	0.234669338443544	0.629543650983732	0.467741935483871	0.696182059739527	0.699705366012763	0.00352330627323605	0.83041980601869	-0.232843479540982
SCRI_RS_165476	1H	548452630	548452631	+	No	0.235560286739729	0.62789792569977	0.467741935483871	0.696182059739527	0.69969190359676	0.00350984385723307	0.83041980601869	-0.0511778135776115
SCRI_RS_165338	1H	548449807	548449808	+	No	0.235560286739754	0.627897925699724	0.467741935483871	0.696182059739527	0.699691903596759	0.00350984385723208	0.83041980601869	-0.103076783530545
SCRI_RS_229174	7H	451797258	451797259	+	No	0.236400810110562	0.626351039525368	0.467741935483871	0.696182059739527	0.699679260040436	0.00349720030090905	0.83041980601869	0.0421060285729133
SCRI_RS_203128	5H	357326459	357326460	+	No	0.23682101338949	0.625579764811408	0.467741935483871	0.696182059739527	0.699672959736601	0.00349089999707408	0.83041980601869	0.630416039212363
SCRI_RS_160321	5H	358675173	358675174	+	No	0.236821013389498	0.625579764811394	0.467741935483871	0.696182059739527	0.699672959736601	0.00349089999707408	0.83041980601869	0.441875672208191
SCRI_RS_234579	5H	354507155	354507156	+	No	0.236821013389498	0.625579764811394	0.467741935483871	0.696182059739527	0.699672959736601	0.00349089999707408	0.83041980601869	0.441875672208191
11_21305	5H	164301181	164301182	+	No	0.237287229055444	0.62472563514971	0.467741935483871	0.696182059739527	0.699665985535381	0.00348392579585399	0.83041980601869	-0.0384359510083563
SCRI_RS_211224	3H	520311498	520311618	-	No	0.237287229055464	0.624725635149673	0.467741935483871	0.696182059739527	0.699665985535381	0.00348392579585399	0.83041980601869	0.0651488522331185
SCRI_RS_119279	2H	759146859	759146860	+	No	0.237547424755382	0.624249673392911	0.467741935483871	0.696182059739527	0.699662100511053	0.00348004077152608	0.83041980601869	0.063249359372449
12_30380	7H	635735956	635735957	+	No	0.238073177162333	0.623289532216241	0.467741935483871	0.696182059739527	0.699654266293875	0.00347220655434799	0.83041980601869	-0.135715650751777
12_30995	4H	496360153	496360154	+	No	0.238130136577046	0.623185638946679	0.467741935483871	0.696182059739527	0.699653418816049	0.00347135907652207	0.83041980601869	-0.32270193302166
SCRI_RS_194819	5H	12332122	12332123	+	No	0.238203484208286	0.623051890370597	0.467741935483871	0.696182059739527	0.699652327869775	0.00347026813024809	0.83041980601869	0.277141216082205
SCRI_RS_172761	7H	37300089	37300090	+	No	0.238428840480788	0.622641213260241	0.467741935483871	0.696182059739527	0.699648978574677	0.00346691883515005	0.83041980601869	0.188635730948771
12_10036	7H	1867224	1867225	+	No	0.238582100916155	0.622362141407217	0.467741935483871	0.696182059739527	0.699646702999129	0.00346464325960205	0.83041980601869	0.181146807282971
SCRI_RS_150266	2H	621090749	621090750	+	No	0.239518304911424	0.620661290523985	0.467741935483871	0.696182059739527	0.699632841251279	0.00345078151175204	0.83041980601869	0.0244025733201632
SCRI_RS_16024	2H	621072862	621072863	+	No	0.239518304911424	0.620661290523985	0.467741935483871	0.696182059739527	0.699632841251279	0.00345078151175204	0.83041980601869	0.0437508101468929
SCRI_RS_16995	2H	621211439	621211440	+	No	0.239518304911424	0.620661290523985	0.467741935483871	0.696182059739527	0.699632841251279	0.00345078151175204	0.83041980601869	0.138663978004239
11_20410	3H	36874153	36874154	+	No	0.239557688801691	0.620589885542388	0.467741935483871	0.696182059739527	0.699632259577007	0.00345019983748007	0.83041980601869	0.167589947829114
12_30953	3H	36787380	36787381	+	No	0.239557688801691	0.620589885542388	0.467741935483871	0.696182059739527	0.699632259577007	0.00345019983748007	0.83041980601869	0.167589947829114
SCRI_RS_152682	3H	36887252	36887253	+	No	0.239557688801691	0.620589885542388	0.467741935483871	0.696182059739527	0.699632259577007	0.00345019983748007	0.83041980601869	0.167589947829114
11_10825	3H	36786736	36786737	+	No	0.239557688801714	0.620589885542346	0.467741935483871	0.696182059739527	0.699632259577007	0.00345019983748007	0.83041980601869	0.167589947829114
SCRI_RS_219896	3H	654496322	654496442	+	No	0.239764328408011	0.620215429777349	0.467741935483871	0.696182059739527	0.699629209566357	0.00344714982683003	0.83041980601869	0.405573235014801
SCRI_RS_189094	5H	588765820	588765821	+	No	0.240749395807547	0.618434794121507	0.467741935483871	0.696182059739527	0.699614714129716	0.00343265439018903	0.83041980601869	-0.089917158380441
SCRI_RS_90041	5H	588764020	588764021	+	No	0.240749395807547	0.618434794121507	0.467741935483871	0.696182059739527	0.699614714129716	0.00343265439018903	0.83041980601869	-0.0207875342551205
11_20347	5H	588765188	588765189	+	No	0.240749395807591	0.618434794121428	0.467741935483871	0.696182059739527	0.699614714129716	0.00343265439018903	0.83041980601869	-0.0883058010201836
12_30590	5H	589146668	589146669	+	No	0.240749395807591	0.618434794121428	0.467741935483871	0.696182059739527	0.699614714129716	0.00343265439018903	0.83041980601869	0.0377857886201021
SCRI_RS_162590	5H	588989594	588989595	+	No	0.240749395807591	0.618434794121428	0.467741935483871	0.696182059739527	0.699614714129716	0.00343265439018903	0.83041980601869	-0.075195244287702
SCRI_RS_189371	5H	587941849	587941850	+	No	0.240749395807591	0.618434794121428	0.467741935483871	0.696182059739527	0.699614714129716	0.00343265439018903	0.83041980601869	-0.183844402127608
11_11012	Unknown	Unknown	Unknown	Unknown	Unknown	0.240750562380983	0.618432689712577	0.467741935483871	0.696182059739527	0.699614697006569	0.00343263726704202	0.83041980601869	0.134942313532544
SCRI_RS_184784	1H	36171029	36171030	+	No	0.240805255660331	0.618334038679279	0.467741935483871	0.696182059739527	0.699613894324329	0.00343183458480201	0.83041980601869	-0.0112771160704739
12_30973	3H	644138185	644138186	+	No	0.240876071197423	0.618206340985809	0.467741935483871	0.696182059739527	0.699612855363245	0.00343079562371806	0.83041980601869	-0.221098414603357
SCRI_RS_180027	3H	644960487	644960488	+	No	0.240876071197423	0.618206340985809	0.467741935483871	0.696182059739527	0.699612855363245	0.00343079562371806	0.83041980601869	-0.195375956186414
SCRI_RS_62678	4H	620873337	620873338	+	No	0.240880659784636	0.618198067938529	0.467741935483871	0.696182059739527	0.699612788055314	0.00343072831578706	0.83041980601869	-0.00125992542398734
11_20119	4H	620872317	620872318	+	No	0.240880659784648	0.618198067938508	0.467741935483871	0.696182059739527	0.699612788055314	0.00343072831578706	0.83041980601869	0.0778635244240498
11_21357	1H	352305952	352305953	+	No	0.241200774359908	0.617621302254543	0.467741935483871	0.696182059739527	0.699608096320664	0.00342603658113705	0.83041980601869	-0.214170424955233
SCRI_RS_171543	1H	352318729	352318730	+	No	0.241200774359908	0.617621302254543	0.467741935483871	0.696182059739527	0.699608096320664	0.00342603658113705	0.83041980601869	-0.0452377964188067
12_11169	1H	361246413	361246414	+	No	0.241200774359929	0.617621302254505	0.467741935483871	0.696182059739527	0.699608096320664	0.00342603658113705	0.83041980601869	-0.0112771160704739
SCRI_RS_14801	2H	74603525	74603526	+	No	0.241303367935052	0.61743661648574	0.467741935483871	0.696182059739527	0.699606594283843	0.00342453454431602	0.83041980601869	0.395398165591558
SCRI_RS_201800	Unknown	Unknown	Unknown	Unknown	Unknown	0.241303367935052	0.61743661648574	0.467741935483871	0.696182059739527	0.699606594283843	0.00342453454431602	0.83041980601869	-0.129590041089051
SCRI_RS_237094	2H	74526181	74526182	+	No	0.241303367935052	0.61743661648574	0.467741935483871	0.696182059739527	0.699606594283843	0.00342453454431602	0.83041980601869	0.184685696338196
SCRI_RS_146997	2H	9181389	9181390	+	No	0.241570594458206	0.616955931978766	0.467741935483871	0.696182059739527	0.69960268559343	0.00342062585390301	0.83041980601869	0.28450240738848
SCRI_RS_182210	2H	9181668	9181669	+	No	0.241570594458206	0.616955931978766	0.467741935483871	0.696182059739527	0.69960268559343	0.00342062585390301	0.83041980601869	0.0151077995966773
SCRI_RS_190048	2H	9176236	9176237	+	No	0.241570594458206	0.616955931978766	0.467741935483871	0.696182059739527	0.69960268559343	0.00342062585390301	0.83041980601869	0.0272649174179591
11_10221	4H	12270849	12270850	+	No	0.241596525161309	0.61690931638419	0.467741935483871	0.696182059739527	0.699602306590899	0.00342024685137199	0.83041980601869	0.152513530909358
SCRI_RS_150585	4H	12449243	12449244	+	No	0.241596525161309	0.61690931638419	0.467741935483871	0.696182059739527	0.699602306590899	0.00342024685137199	0.83041980601869	-0.215763272996917
SCRI_RS_154178	4H	12446873	12446874	+	No	0.241596525161309	0.61690931638419	0.467741935483871	0.696182059739527	0.699602306590899	0.00342024685137199	0.83041980601869	0.102103625013111
SCRI_RS_131929	6H	548251539	548251540	+	No	0.241877935913052	0.616403746140995	0.467741935483871	0.696182059739527	0.699598196710158	0.00341613697063103	0.83041980601869	0.0954111142740217
SCRI_RS_152675	6H	548248715	548248716	+	No	0.241877935913093	0.616403746140921	0.467741935483871	0.696182059739527	0.699598196710157	0.00341613697063003	0.83041980601869	0.0911057422990496
11_10873	1H	14374682	14374683	+	No	0.242227669719486	0.615776248806009	0.467741935483871	0.696182059739527	0.699593097183684	0.00341103744415705	0.83041980601869	0.133163918457704
12_30736	Unknown	Unknown	Unknown	Unknown	Unknown	0.242793995130739	0.614762058592801	0.467741935483871	0.696182059739527	0.699584858666814	0.00340279892728701	0.83041980601869	-0.0979692553636742
SCRI_RS_7940	2H	758385809	758385810	+	No	0.242927859191307	0.61452267704641	0.467741935483871	0.696182059739527	0.699582914756491	0.00340085501696408	0.83041980601869	-0.19650466390835
SCRI_RS_198854	1H	29082254	29082374	+	No	0.243098561282528	0.614217611411325	0.467741935483871	0.696182059739527	0.699580437812454	0.00339837807292709	0.83041980601869	-0.139409256219723
SCRI_RS_222748	1H	29082314	29082315	+	No	0.243098561282542	0.6142176114113	0.467741935483871	0.696182059739527	0.699580437812455	0.00339837807292809	0.83041980601869	-0.0626673812901402
SCRI_RS_181575	7H	635736727	635736728	+	No	0.243500119846293	0.613500820697516	0.467741935483871	0.696182059739527	0.699574619493048	0.00339255975352104	0.83041980601869	-0.135715650751777
11_20265	5H	456062406	456062407	+	No	0.244237592178968	0.61218749018885	0.467741935483871	0.696182059739527	0.69956396470354	0.00338190496401303	0.83041980601869	-0.158371225745448
SCRI_RS_184542	5H	646078851	646078852	+	No	0.244409250235692	0.611882361235155	0.467741935483871	0.696182059739527	0.69956149031989	0.00337943058036305	0.83041980601869	0.0369413690974234
SCRI_RS_204607	5H	6038394	6038395	+	No	0.244561357544462	0.61161216353437	0.467741935483871	0.696182059739527	0.699559299540711	0.0033772398011841	0.83041980601869	-0.0682164704343897
SCRI_RS_157020	7H	58426825	58426826	+	No	0.245165697379535	0.610540294679437	0.467741935483871	0.696182059739527	0.699550611879319	0.00336855213979204	0.83041980601869	0.201184834882014
SCRI_RS_136586	7H	597898083	597898084	+	No	0.245276745721958	0.610343624575365	0.467741935483871	0.696182059739527	0.699549018378907	0.00336695863938008	0.83041980601869	0.15880259765833
11_10169	7H	597748994	597748995	+	No	0.245276745721978	0.61034362457533	0.467741935483871	0.696182059739527	0.699549018378907	0.00336695863938008	0.83041980601869	0.0661742880005534
11_21363	7H	642239530	642239531	+	No	0.245363287724068	0.610190417695384	0.467741935483871	0.696182059739527	0.699547777151385	0.00336571741185809	0.83041980601869	-0.0122635750006559
SCRI_RS_138598	7H	641883333	641883334	+	No	0.24536328772408	0.610190417695363	0.467741935483871	0.696182059739527	0.699547777151385	0.00336571741185809	0.83041980601869	-0.00113566697016942
SCRI_RS_179575	7H	642285131	642285132	+	No	0.24536328772408	0.610190417695363	0.467741935483871	0.696182059739527	0.699547777151385	0.00336571741185809	0.83041980601869	0.0961734017594189
SCRI_RS_171852	2H	705662700	705662701	+	No	0.245558168997719	0.60984561359257	0.467741935483871	0.696182059739527	0.699544984044342	0.003362924304815	0.83041980601869	-0.0538387469216275
SCRI_RS_232895	3H	525869415	525869416	+	No	0.245647197592092	0.609688186046696	0.467741935483871	0.696182059739527	0.699543708964495	0.00336164922496807	0.83041980601869	0.0630984550829865
SCRI_RS_145300	3H	528528513	528528514	+	No	0.245815155634483	0.609391344372608	0.467741935483871	0.696182059739527	0.699541304997066	0.00335924525753906	0.83041980601869	-0.0209304245247424
SCRI_RS_158555	3H	532393236	532393237	+	No	0.245815155634483	0.609391344372608	0.467741935483871	0.696182059739527	0.699541304997066	0.00335924525753906	0.83041980601869	-0.0395346040011475
SCRI_RS_168538	3H	531627065	531627066	+	No	0.245815155634483	0.609391344372608	0.467741935483871	0.696182059739527	0.699541304997066	0.00335924525753906	0.83041980601869	0.105946493009386
11_20017	3H	532386292	532386293	+	No	0.245815155634496	0.609391344372585	0.467741935483871	0.696182059739527	0.699541304997066	0.00335924525753906	0.83041980601869	-0.0395346040011475
SCRI_RS_204130	3H	531630498	531630499	+	No	0.245815155634496	0.609391344372585	0.467741935483871	0.696182059739527	0.699541304997066	0.00335924525753906	0.83041980601869	-0.0537782350969032
SCRI_RS_67	3H	531632542	531632662	-	No	0.245815155634496	0.609391344372585	0.467741935483871	0.696182059739527	0.699541304997066	0.00335924525753906	0.83041980601869	-0.0537782350969032
12_30616	3H	525056378	525056379	+	No	0.24606624404931	0.608947959757654	0.467741935483871	0.696182059739527	0.699537714967891	0.00335565522836401	0.83041980601869	0.0651488522331185
SCRI_RS_178907	3H	525394630	525394631	+	No	0.24606624404931	0.608947959757654	0.467741935483871	0.696182059739527	0.699537714967891	0.00335565522836401	0.83041980601869	0.0651488522331185
12_30788	3H	524982906	524982907	+	No	0.246066244049341	0.6089479597576	0.467741935483871	0.696182059739527	0.699537714967891	0.00335565522836401	0.83041980601869	0.0651488522331185
SCRI_RS_224335	3H	526164255	526164256	+	No	0.246066244049341	0.6089479597576	0.467741935483871	0.696182059739527	0.699537714967891	0.00335565522836401	0.83041980601869	0.067041297460019
SCRI_RS_231031	3H	526005569	526005689	+	No	0.246066244049341	0.6089479597576	0.467741935483871	0.696182059739527	0.699537714967891	0.00335565522836401	0.83041980601869	0.067041297460019
12_30430	Unknown	Unknown	Unknown	Unknown	Unknown	0.246336657966544	0.608470954917066	0.467741935483871	0.696182059739527	0.699533853675725	0.003351793936198	0.83041980601869	0.101953074478423
SCRI_RS_164602	6H	146118768	146118769	+	No	0.246336657966544	0.608470954917066	0.467741935483871	0.696182059739527	0.699533853675725	0.003351793936198	0.83041980601869	0.0915888306955779
SCRI_RS_196373	6H	116470329	116470330	+	No	0.246336657966544	0.608470954917066	0.467741935483871	0.696182059739527	0.699533853675725	0.003351793936198	0.83041980601869	0.172946011000564
SCRI_RS_205103	6H	118161335	118161336	+	No	0.246336657966544	0.608470954917066	0.467741935483871	0.696182059739527	0.699533853675725	0.003351793936198	0.83041980601869	0.0651388254057164
SCRI_RS_210918	6H	143197726	143197727	+	No	0.246336657966544	0.608470954917066	0.467741935483871	0.696182059739527	0.699533853675725	0.003351793936198	0.83041980601869	-0.163206743133413
SCRI_RS_236999	6H	115812825	115812826	+	No	0.246336657966544	0.608470954917066	0.467741935483871	0.696182059739527	0.699533853675725	0.003351793936198	0.83041980601869	0.171838706451123
SCRI_RS_131647	6H	122910720	122910721	+	No	0.246336657966564	0.60847095491703	0.467741935483871	0.696182059739527	0.699533853675725	0.003351793936198	0.83041980601869	-0.0823935838086598
SCRI_RS_148432	6H	117541044	117541045	+	No	0.246336657966564	0.60847095491703	0.467741935483871	0.696182059739527	0.699533853675725	0.003351793936198	0.83041980601869	-0.110947720661235
SCRI_RS_150096	6H	116377973	116377974	+	No	0.246336657966564	0.60847095491703	0.467741935483871	0.696182059739527	0.699533853675725	0.003351793936198	0.83041980601869	-0.0269601819978398
SCRI_RS_156115	6H	146371250	146371251	+	No	0.246336657966564	0.60847095491703	0.467741935483871	0.696182059739527	0.699533853675725	0.003351793936198	0.83041980601869	0.0857541876847474
SCRI_RS_166120	6H	123576291	123576292	+	No	0.246336657966564	0.60847095491703	0.467741935483871	0.696182059739527	0.699533853675725	0.003351793936198	0.83041980601869	0.250640392323277
SCRI_RS_221874	6H	115815022	115815023	+	No	0.246336657966564	0.60847095491703	0.467741935483871	0.696182059739527	0.699533853675725	0.003351793936198	0.83041980601869	-0.0741219225506793
SCRI_RS_240090	3H	594031634	594031635	+	No	0.246814411657171	0.607629485155611	0.467741935483871	0.696182059739527	0.69952704450559	0.00334498476606304	0.83041980601869	0.0427731831732423
SCRI_RS_141214	4H	607604777	607604778	+	No	0.24718737277916	0.60697371834212	0.467741935483871	0.696182059739527	0.699521740186015	0.00333968044648802	0.83041980601869	0.205653625140698
11_11323	2H	692056623	692056624	+	No	0.247201898617769	0.60694819800048	0.467741935483871	0.696182059739527	0.699521533796895	0.00333947405736801	0.83041980601869	0.152855905194498
12_30555	2H	691870667	691870668	+	No	0.247201898617769	0.60694819800048	0.467741935483871	0.696182059739527	0.699521533796895	0.00333947405736801	0.83041980601869	0.780523014262062
SCRI_RS_157140	2H	672373015	672373016	+	No	0.247348612458312	0.606690521537474	0.467741935483871	0.696182059739527	0.69951945006513	0.0033373903256031	0.83041980601869	-0.126777257922946
SCRI_RS_143118	7H	521771595	521771596	+	No	0.247401257681859	0.606598096934453	0.467741935483871	0.696182059739527	0.699518702733209	0.00333664299368208	0.83041980601869	-0.136135301699415
SCRI_RS_181154	7H	521772846	521772847	+	No	0.247401257681859	0.606598096934453	0.467741935483871	0.696182059739527	0.699518702733209	0.00333664299368208	0.83041980601869	0.113859778681363
SCRI_RS_204771	7H	521707474	521707475	+	No	0.247401257681859	0.606598096934453	0.467741935483871	0.696182059739527	0.699518702733209	0.00333664299368208	0.83041980601869	0.113859778681363
SCRI_RS_230083	7H	520952793	520952913	+	No	0.247401257681859	0.606598096934453	0.467741935483871	0.696182059739527	0.699518702733209	0.00333664299368208	0.83041980601869	-0.101921487348253
SCRI_RS_231912	7H	521776716	521776717	+	No	0.247401257681859	0.606598096934453	0.467741935483871	0.696182059739527	0.699518702733209	0.00333664299368208	0.83041980601869	-0.165761996991197
SCRI_RS_227965	2H	695298283	695298284	+	No	0.247561596288737	0.606316725619089	0.467741935483871	0.696182059739527	0.699516427835731	0.00333436809620402	0.83041980601869	0.121007836937494
11_10208	4H	2789788	2790189	-	No	0.247679574617123	0.606109806885423	0.467741935483871	0.696182059739527	0.699514755111283	0.00333269537175607	0.83041980601869	0.0665920698197091
SCRI_RS_161728	5H	585263649	585263650	+	No	0.247751150095625	0.605984320782044	0.467741935483871	0.696182059739527	0.699513740776967	0.00333168103744008	0.83041980601869	-0.042733031409302
SCRI_RS_222698	5H	585875971	585875972	+	No	0.247751150095625	0.605984320782044	0.467741935483871	0.696182059739527	0.699513740776967	0.00333168103744008	0.83041980601869	0.1015982459589
11_20637	5H	582292797	582292798	+	No	0.247751150095626	0.605984320782042	0.467741935483871	0.696182059739527	0.699513740776967	0.00333168103744008	0.83041980601869	-0.044591812291598
SCRI_RS_135254	5H	582644477	582644478	+	No	0.247751150095626	0.605984320782042	0.467741935483871	0.696182059739527	0.699513740776967	0.00333168103744008	0.83041980601869	0.0201190873722279
SCRI_RS_156454	5H	584642839	584642840	+	No	0.247751150095626	0.605984320782042	0.467741935483871	0.696182059739527	0.699513740776967	0.00333168103744008	0.83041980601869	0.118696927494682
SCRI_RS_221130	5H	582641499	582641500	+	No	0.247751150095626	0.605984320782042	0.467741935483871	0.696182059739527	0.699513740776967	0.00333168103744008	0.83041980601869	-0.040517891749289
SCRI_RS_38003	5H	582424084	582424085	+	No	0.247751150095626	0.605984320782042	0.467741935483871	0.696182059739527	0.699513740776967	0.00333168103744008	0.83041980601869	-0.229944034781482
SCRI_RS_8256	5H	582435597	582435598	+	No	0.247751150095626	0.605984320782042	0.467741935483871	0.696182059739527	0.699513740776967	0.00333168103744008	0.83041980601869	-0.220286187180978
SCRI_RS_168629	2H	713474034	713474035	+	No	0.247790543666089	0.605915271454706	0.467741935483871	0.696182059739527	0.699513182664092	0.00333112292456506	0.83041980601869	-0.0454014737721771
SCRI_RS_133010	5H	657525018	657525019	+	No	0.248783012345771	0.604179277905537	0.467741935483871	0.696182059739527	0.699499157824319	0.00331709808479208	0.833191511426629	0.0265829715679384
SCRI_RS_206322	7H	642657600	642657601	+	No	0.249362709099786	0.603168492489731	0.467741935483871	0.696182059739527	0.699490997937864	0.003308938198337	0.834578050322672	0.0636805776948872
11_20943	2H	747547956	747547957	+	No	0.249586890076736	0.602778230355241	0.467741935483871	0.696182059739527	0.699487848627183	0.00330578888765609	0.834773682149084	-0.306215407996824
SCRI_RS_10929	5H	2551898	2551899	+	No	0.250177491565708	0.601751766299421	0.467741935483871	0.696182059739527	0.699479568546558	0.00329750880703106	0.835315371244498	-0.0148137844553311
SCRI_RS_228030	4H	620481497	620481498	+	No	0.250527377581634	0.601144807589378	0.467741935483871	0.696182059739527	0.699474674640843	0.00329261490131605	0.835315371244498	0.0321641623665769
SCRI_RS_231015	2H	760692853	760692854	+	No	0.250583951365248	0.601046746816336	0.467741935483871	0.696182059739527	0.699473884130169	0.00329182439064202	0.835315371244498	-0.130207503625517
11_21056	4H	2800465	2800466	+	No	0.250635169357226	0.600957988465156	0.467741935483871	0.696182059739527	0.699473168647083	0.00329110890755602	0.835315371244498	0.0235225910854187
SCRI_RS_141470	7H	641621400	641621401	+	No	0.250761411466062	0.60073929430366	0.467741935483871	0.696182059739527	0.699471405897367	0.00328934615784005	0.835315371244498	0.099374487869774
SCRI_RS_238404	2H	141687904	141687905	+	No	0.250902615228152	0.600494811888913	0.467741935483871	0.696182059739527	0.699469435536359	0.00328737579683203	0.835315371244498	0.172775101360699
SCRI_RS_155544	2H	745233950	745234070	+	No	0.251311412073292	0.599787789609074	0.467741935483871	0.696182059739527	0.699463738911968	0.00328167917244104	0.835315371244498	-0.367034410781345
SCRI_RS_165689	Unknown	Unknown	Unknown	Unknown	Unknown	0.25185758141372	0.598844971482519	0.467741935483871	0.696182059739527	0.699456145885089	0.00327408614556202	0.835315371244498	0.082258691583224
SCRI_RS_13871	3H	650047718	650047719	+	No	0.251895587711299	0.598779439684968	0.467741935483871	0.696182059739527	0.69945561826878	0.00327355852925304	0.835315371244498	0.0866197748328617
SCRI_RS_235770	3H	650698102	650698222	-	No	0.251895587711299	0.598779439684968	0.467741935483871	0.696182059739527	0.69945561826878	0.00327355852925304	0.835315371244498	0.0866197748328617
SCRI_RS_189161	3H	650050483	650050484	+	No	0.251895587711304	0.598779439684959	0.467741935483871	0.696182059739527	0.69945561826878	0.00327355852925304	0.835315371244498	0.0866197748328617
11_20987	5H	39805507	39805508	+	No	0.251904714893864	0.598763703747521	0.467741935483871	0.696182059739527	0.699455491576836	0.00327343183730899	0.835315371244498	0.630416039212363
SCRI_RS_163973	5H	37814060	37814061	+	No	0.251904714893864	0.598763703747521	0.467741935483871	0.696182059739527	0.699455491576836	0.00327343183730899	0.835315371244498	0.0152394704127801
11_11299	4H	632171834	632171835	+	No	0.25223415235208	0.598196110570736	0.467741935483871	0.696182059739527	0.699450922552048	0.00326886281252103	0.835857516708832	0.100528467118446
11_21370	2H	718628790	718628791	+	No	0.252484492307009	0.597765291257474	0.467741935483871	0.696182059739527	0.699447455490631	0.00326539575110407	0.835920528890614	0.0623337578068757
12_31500	3H	671180259	671180260	+	No	0.252871499801544	0.597100115599866	0.467741935483871	0.696182059739527	0.699442104048662	0.00326004430913507	0.835920528890614	0.0716437992194265
SCRI_RS_153360	1H	15599115	15599116	+	No	0.253098468973052	0.596710481939992	0.467741935483871	0.696182059739527	0.699438970302423	0.00325691056289601	0.835920528890614	-0.143269890628122
11_10174	7H	654413172	654413173	+	No	0.253173232675934	0.596582213013491	0.467741935483871	0.696182059739527	0.699437938809294	0.00325587906976699	0.835920528890614	-0.152985349860188
11_20365	Unknown	115139269	115139270	+	No	0.253173232675934	0.596582213013491	0.467741935483871	0.696182059739527	0.699437938809294	0.00325587906976699	0.835920528890614	-0.0577028938834694
12_10406	7H	11210911	11210912	+	No	0.253396986982943	0.596198553400728	0.467741935483871	0.696182059739527	0.699434853994066	0.00325279425453906	0.835920528890614	-0.010521482538266
SCRI_RS_173348	3H	421028388	421028508	-	No	0.25379972418586	0.595508854205948	0.467741935483871	0.696182059739527	0.699429310123777	0.00324725038425	0.835920528890614	-0.0882692169211978
11_10224	3H	423198950	423198951	+	No	0.253799724185886	0.595508854205904	0.467741935483871	0.696182059739527	0.699429310123777	0.00324725038425	0.835920528890614	0.400072385266007
11_10349	3H	423371382	423371383	+	No	0.253799724185886	0.595508854205904	0.467741935483871	0.696182059739527	0.699429310123777	0.00324725038425	0.835920528890614	-0.0882692169211978
SCRI_RS_13460	4H	594795745	594795746	+	No	0.254078683687022	0.595031769209482	0.467741935483871	0.696182059739527	0.699425476514236	0.00324341677470907	0.835920528890614	0.165592600958401
SCRI_RS_163062	4H	594999020	594999021	+	No	0.254078683687022	0.595031769209482	0.467741935483871	0.696182059739527	0.699425476514236	0.00324341677470907	0.835920528890614	0.165592600958401
11_11294	6H	545956735	545956736	+	No	0.254308733067508	0.59463872571534	0.467741935483871	0.696182059739527	0.699422318985838	0.00324025924631099	0.836131258786579	0.053116205094792
11_10654	1H	4657144	4657145	+	No	0.254727676003387	0.593923866647806	0.467741935483871	0.696182059739527	0.699416577918928	0.00323451817940101	0.836962364011127	0.17464621820577
11_11048	5H	12380644	12380645	+	No	0.255297873563087	0.592952802523064	0.467741935483871	0.696182059739527	0.699408782937803	0.00322672319827599	0.837254693932486	0.0862945955296368
11_10815	6H	538088490	538088491	+	No	0.255388790130391	0.59279816929405	0.467741935483871	0.696182059739527	0.699407542049031	0.00322548230950404	0.837254693932486	-0.181837458547221
SCRI_RS_147278	2H	750745789	750745790	+	No	0.255394785393972	0.592787974330798	0.467741935483871	0.696182059739527	0.699407460241065	0.00322540050153808	0.837254693932486	-0.0629770532627276
SCRI_RS_154144	5H	593673627	593673628	+	No	0.255601441524636	0.592436701200533	0.467741935483871	0.696182059739527	0.699404641788267	0.00322258204874004	0.837254693932486	0.00550661424392018
SCRI_RS_164037	6H	542416660	542416661	+	No	0.255647750499933	0.592358024372079	0.467741935483871	0.696182059739527	0.699404010598126	0.003221950858599	0.837254693932486	0.0766633335232001
SCRI_RS_159228	2H	24866696	24866697	+	No	0.256280447656777	0.591284526077484	0.467741935483871	0.696182059739527	0.699395401177613	0.00321334143808605	0.838510354848715	-0.295299965654809
SCRI_RS_98293	5H	8764500	8764501	+	No	0.256810934469245	0.590386488864252	0.467741935483871	0.696182059739527	0.699388202951193	0.00320614321166601	0.838510354848715	0.169376651335593
11_21523	3H	681287031	681287032	+	No	0.256823227512644	0.590365700523795	0.467741935483871	0.696182059739527	0.699388036365277	0.00320597662575006	0.838510354848715	0.0430959855939914
SCRI_RS_118833	3H	681333785	681333786	+	No	0.256823227512659	0.590365700523769	0.467741935483871	0.696182059739527	0.699388036365277	0.00320597662575006	0.838510354848715	-0.0740495299936654
11_20440	1H	17583107	17583108	+	No	0.256912603098322	0.59021459047168	0.467741935483871	0.696182059739527	0.699386825514256	0.00320476577472906	0.838510354848715	-0.0323619782283782
SCRI_RS_168529	3H	1827911	1827912	+	No	0.257298173631692	0.58956329651213	0.467741935483871	0.696182059739527	0.699381607853759	0.00319954811423206	0.838510354848715	-0.0408770785893484
SCRI_RS_97417	3H	15255600	15255601	+	No	0.257343221765449	0.589487266266076	0.467741935483871	0.696182059739527	0.699380998884007	0.00319893914448	0.838510354848715	0.0527621280485899
11_20645	5H	518151226	518151227	+	No	0.257627340363061	0.589008049935113	0.467741935483871	0.696182059739527	0.699377161170218	0.00319510143069102	0.838510354848715	0.01652093277891
SCRI_RS_12934	2H	718432871	718432991	-	No	0.258382477811687	0.587736941326017	0.467741935483871	0.696182059739527	0.699366986793656	0.00318492705412909	0.838510354848715	0.291421003204055
SCRI_RS_154288	5H	580511041	580511042	+	No	0.258748960264716	0.587121386664316	0.467741935483871	0.696182059739527	0.699362062333645	0.00318000259411799	0.838510354848715	0.19316470285068
SCRI_RS_60145	1H	4184290	4184291	+	No	0.258835878925398	0.586975523446519	0.467741935483871	0.696182059739527	0.699360895675791	0.003178835936264	0.838510354848715	-0.147899661466354
SCRI_RS_189619	6H	561830034	561830035	+	No	0.259353600939336	0.586107717760133	0.467741935483871	0.696182059739527	0.699353956713497	0.00317189697397002	0.838510354848715	-0.141277263070249
12_31484	3H	498949534	498949535	+	No	0.259778689944946	0.585396477662156	0.467741935483871	0.696182059739527	0.699348272214845	0.00316621247531801	0.838510354848715	-0.0882692169211978
11_10595	6H	548251350	548251351	+	No	0.260251841979446	0.584606188008864	0.467741935483871	0.696182059739527	0.69934195863972	0.00315989890019308	0.838510354848715	0.0911057422990496
SCRI_RS_8664	3H	424722068	424722069	+	No	0.261412536849938	0.582673588315581	0.467741935483871	0.696182059739527	0.699326531300783	0.00314447156125608	0.838510354848715	-0.0882692169211978
11_10010	4H	555814805	555814806	+	No	0.261474386953524	0.58257084656552	0.467741935483871	0.696182059739527	0.699325711626571	0.00314365188704402	0.838510354848715	-0.123608744279673
SCRI_RS_151068	4H	553943681	553943682	+	No	0.261474386953524	0.58257084656552	0.467741935483871	0.696182059739527	0.699325711626571	0.00314365188704402	0.838510354848715	-0.0759422318031895
11_20906	4H	556824511	556824512	+	No	0.261474386953567	0.582570846565449	0.467741935483871	0.696182059739527	0.699325711626571	0.00314365188704402	0.838510354848715	-0.125330625447017
12_30905	4H	555805029	555805030	+	No	0.261474386953567	0.582570846565449	0.467741935483871	0.696182059739527	0.699325711626571	0.00314365188704402	0.838510354848715	0.00346755128977705
12_30906	4H	555802140	555802141	+	No	0.261474386953567	0.582570846565449	0.467741935483871	0.696182059739527	0.699325711626571	0.00314365188704402	0.838510354848715	0.00346755128977705
12_31385	4H	558302706	558302826	-	No	0.261474386953567	0.582570846565449	0.467741935483871	0.696182059739527	0.699325711626571	0.00314365188704402	0.838510354848715	0.0357003505844684
SCRI_RS_10205	4H	556047872	556047873	+	No	0.261474386953567	0.582570846565449	0.467741935483871	0.696182059739527	0.699325711626571	0.00314365188704402	0.838510354848715	0.0977120703908056
SCRI_RS_13644	4H	555181309	555181563	-	No	0.261474386953567	0.582570846565449	0.467741935483871	0.696182059739527	0.699325711626571	0.00314365188704402	0.838510354848715	-0.0250190102492578
SCRI_RS_144194	4H	554084481	554084482	+	No	0.261474386953567	0.582570846565449	0.467741935483871	0.696182059739527	0.699325711626571	0.00314365188704402	0.838510354848715	-0.0279198403478276
SCRI_RS_175805	4H	556509503	556509504	+	No	0.261474386953567	0.582570846565449	0.467741935483871	0.696182059739527	0.699325711626571	0.00314365188704402	0.838510354848715	0.0977120703908056
SCRI_RS_197889	4H	554062532	554062533	+	No	0.261474386953567	0.582570846565449	0.467741935483871	0.696182059739527	0.699325711626571	0.00314365188704402	0.838510354848715	-0.0451655108785243
SCRI_RS_13386	2H	767055811	767055812	+	No	0.261600796413859	0.582360938185623	0.467741935483871	0.696182059739527	0.699324037127653	0.00314197738812605	0.838510354848715	-0.0988585051628164
SCRI_RS_196748	2H	766313199	766313200	+	No	0.261600796413859	0.582360938185623	0.467741935483871	0.696182059739527	0.699324037127653	0.00314197738812605	0.838510354848715	-0.000553310945342389
SCRI_RS_179554	7H	638449816	638449817	+	No	0.261904382510737	0.581857234357106	0.467741935483871	0.696182059739527	0.699320019767508	0.00313796002798106	0.838510354848715	0.082258691583224
SCRI_RS_207086	7H	638476940	638476941	+	No	0.26190438251075	0.581857234357084	0.467741935483871	0.696182059739527	0.699320019767508	0.00313796002798106	0.838510354848715	-0.0613112143171932
SCRI_RS_168083	Unknown	Unknown	Unknown	Unknown	Unknown	0.261926140101262	0.581821157033995	0.467741935483871	0.696182059739527	0.699319732072707	0.00313767233318007	0.838510354848715	-0.112724583943887
SCRI_RS_158043	2H	758650111	758650112	+	No	0.262131060381327	0.581481515669211	0.467741935483871	0.696182059739527	0.699317023933099	0.00313496419357207	0.838510354848715	-0.178519164065854
SCRI_RS_208901	2H	719667878	719667879	+	No	0.262359285392301	0.581103560688904	0.467741935483871	0.696182059739527	0.699314010925238	0.00313195118571108	0.838510354848715	-0.131073052291878
SCRI_RS_230672	2H	719665562	719665563	+	No	0.262359285392301	0.581103560688904	0.467741935483871	0.696182059739527	0.699314010925238	0.00313195118571108	0.838510354848715	0.0773888625639358
11_21187	2H	35770733	35770734	+	No	0.262560069054438	0.580771322069633	0.467741935483871	0.696182059739527	0.699311362907619	0.00312930316809201	0.838510354848715	-0.0221369115081949
SCRI_RS_147371	2H	36027335	36027336	+	No	0.262560069054438	0.580771322069633	0.467741935483871	0.696182059739527	0.699311362907619	0.00312930316809201	0.838510354848715	-0.0221369115081949
12_30465	6H	281201439	281201440	+	No	0.262922076301639	0.580172946744689	0.467741935483871	0.696182059739527	0.699306595008035	0.00312453526850809	0.838510354848715	0.991738695408046
11_10985	1H	116969279	116969280	+	No	0.263234839765205	0.579656631333	0.467741935483871	0.696182059739527	0.699302482300943	0.00312042256141609	0.838510354848715	-0.104473340623899
SCRI_RS_151874	1H	347774796	347774797	+	No	0.263234839765205	0.579656631333	0.467741935483871	0.696182059739527	0.699302482300943	0.00312042256141609	0.838510354848715	-0.226515518286973
11_11484	1H	349489471	349489472	+	No	0.263234839765287	0.579656631332864	0.467741935483871	0.696182059739527	0.699302482300943	0.00312042256141609	0.838510354848715	-0.169264850546975
12_30592	1H	348209587	348209588	+	No	0.263234839765287	0.579656631332864	0.467741935483871	0.696182059739527	0.699302482300943	0.00312042256141609	0.838510354848715	-0.272651145869785
SCRI_RS_236235	1H	347387168	347387169	+	No	0.263234839765287	0.579656631332864	0.467741935483871	0.696182059739527	0.699302482300943	0.00312042256141609	0.838510354848715	-0.188076803415118
SCRI_RS_196076	4H	631486649	631486650	+	No	0.26390913846784	0.578545571062857	0.467741935483871	0.696182059739527	0.699293636351938	0.00311157661241102	0.838510354848715	-0.353323635126609
12_30444	1H	546757187	546757188	+	No	0.264095402770576	0.578239158689889	0.467741935483871	0.696182059739527	0.699291197791893	0.00310913805236601	0.838510354848715	0.0234647483356447
SCRI_RS_153450	1H	547049793	547049794	+	No	0.264095402770576	0.578239158689889	0.467741935483871	0.696182059739527	0.699291197791893	0.00310913805236601	0.838510354848715	-0.0227576692796081
SCRI_RS_150517	7H	32895825	32895826	+	No	0.264170511912284	0.578115662226848	0.467741935483871	0.696182059739527	0.699290215077968	0.003108155338441	0.838510354848715	0.0941844470086579
11_11481	1H	540810107	540810108	+	No	0.264179303927125	0.578101208456198	0.467741935483871	0.696182059739527	0.699290100067801	0.00310804032827405	0.838510354848715	-0.0456403421619545
SCRI_RS_147455	6H	565686035	565686036	+	No	0.264204411889048	0.578059934476714	0.467741935483871	0.696182059739527	0.699289771651775	0.00310771191224801	0.838510354848715	-0.074255960560631
SCRI_RS_136857	5H	160117892	160117893	+	No	0.264208594189708	0.578053059740182	0.467741935483871	0.696182059739527	0.699289716950438	0.003107657210911	0.838510354848715	-0.0732288770373302
SCRI_RS_14626	5H	590652410	590652411	+	No	0.264354664184983	0.577813022645173	0.467741935483871	0.696182059739527	0.69928780714609	0.003105747406563	0.838510354848715	-0.178996354460796
SCRI_RS_107687	1H	2471872	2471873	+	No	0.265119203346754	0.576558813928618	0.467741935483871	0.696182059739527	0.699277832666387	0.00309577292686003	0.840220675470851	0.0514080262962295
SCRI_RS_4753	5H	664617738	664617858	+	No	0.26522749136364	0.576381462436425	0.467741935483871	0.696182059739527	0.699276422816494	0.00309436307696709	0.840220675470851	0.233138038211319
SCRI_RS_229573	7H	636162608	636162609	+	No	0.266178166443622	0.574827570882149	0.467741935483871	0.696182059739527	0.699264076495798	0.00308201675627107	0.840666047066834	-0.133590184573919
SCRI_RS_187	6H	30786658	30786659	+	No	0.266857504683479	0.57372057926926	0.467741935483871	0.696182059739527	0.699255287883734	0.00307322814420707	0.840666047066834	0.63097210649611
11_20534	7H	6621762	6621763	+	No	0.266913186020285	0.573629970707086	0.467741935483871	0.696182059739527	0.699254568780271	0.00307250904074408	0.840666047066834	-0.151471007053267
SCRI_RS_136379	2H	729842883	729842884	+	No	0.266953664511378	0.573564113142289	0.467741935483871	0.696182059739527	0.6992540461342	0.00307198639467299	0.840666047066834	-0.0833365192330042
SCRI_RS_192552	2H	12868672	12868673	+	No	0.2671027711174	0.573321606270081	0.467741935483871	0.696182059739527	0.699252121773824	0.00307006203429705	0.840666047066834	-0.244818920393122
SCRI_RS_166474	4H	594118288	594118289	+	No	0.267129625508839	0.573277944694706	0.467741935483871	0.696182059739527	0.699251775336295	0.00306971559676805	0.840666047066834	0.114587827164947
SCRI_RS_1793	3H	665460431	665460432	+	No	0.267166977306803	0.573217223066734	0.467741935483871	0.696182059739527	0.699251293548824	0.00306923380929702	0.840666047066834	-0.0555445219835562
12_31022	5H	2753953	2754073	-	No	0.267584244320018	0.572539461929331	0.467741935483871	0.696182059739527	0.699245917123307	0.00306385738378001	0.840666047066834	-0.0796241220827767
SCRI_RS_129323	7H	12709025	12709026	+	No	0.26789247668346	0.572039482661807	0.467741935483871	0.696182059739527	0.699241952361703	0.00305989262217599	0.840666047066834	-0.0596036998410696
11_20915	1H	555460565	555460566	+	No	0.268106089878393	0.571693321151236	0.467741935483871	0.696182059739527	0.699239208042772	0.00305714830324499	0.840666047066834	0.0441301263127283
11_10590	1H	555618219	555618220	+	No	0.268106089878426	0.571693321151182	0.467741935483871	0.696182059739527	0.699239208042772	0.00305714830324499	0.840666047066834	0.0441301263127283
SCRI_RS_194318	Unknown	Unknown	Unknown	Unknown	Unknown	0.268467241505625	0.571108699540923	0.467741935483871	0.696182059739527	0.699234574530698	0.00305251479117108	0.840666047066834	0.0589535618591128
SCRI_RS_229894	3H	22771277	22771278	+	No	0.268801030942004	0.570569069950188	0.467741935483871	0.696182059739527	0.69923029904362	0.00304823930409304	0.840666047066834	0.00395018422058691
SCRI_RS_170908	7H	10560278	10560279	+	No	0.268868477117247	0.570460112676443	0.467741935483871	0.696182059739527	0.699229435941908	0.00304737620238105	0.840666047066834	-0.034878865919298
SCRI_RS_142314	2H	724914788	724914789	+	No	0.26899070734961	0.570262723032893	0.467741935483871	0.696182059739527	0.699227872468991	0.00304581272946403	0.840666047066834	0.0519249022783441
SCRI_RS_42792	7H	8729097	8729098	+	No	0.269601218665189	0.569278149012198	0.467741935483871	0.696182059739527	0.699220076666529	0.00303801692700201	0.840666047066834	0.504000021985174
SCRI_RS_138826	5H	559591162	559591163	+	No	0.270321409407078	0.568119556894151	0.467741935483871	0.696182059739527	0.699210908890681	0.00302884915115409	0.840666047066834	0.147695904553702
11_21161	3H	617523850	617523851	+	No	0.270410054571322	0.567977164196155	0.467741935483871	0.696182059739527	0.69920978259771	0.00302772285818309	0.840666047066834	-0.147337307674084
SCRI_RS_133339	3H	618054838	618054839	+	No	0.270410054571322	0.567977164196155	0.467741935483871	0.696182059739527	0.69920978259771	0.00302772285818309	0.840666047066834	-0.0463880174670113
11_20023	3H	617763263	617763264	+	No	0.270410054571334	0.567977164196136	0.467741935483871	0.696182059739527	0.69920978259771	0.00302772285818309	0.840666047066834	-0.0184585474710381
SCRI_RS_211929	3H	618836068	618836069	+	No	0.270410054571334	0.567977164196136	0.467741935483871	0.696182059739527	0.69920978259771	0.00302772285818309	0.840666047066834	0.0335436867681125
SCRI_RS_225641	3H	617765531	617765532	+	No	0.270410054571334	0.567977164196136	0.467741935483871	0.696182059739527	0.69920978259771	0.00302772285818309	0.840666047066834	0.0259045764920707
SCRI_RS_235791	3H	618706470	618706471	+	No	0.270410054571334	0.567977164196136	0.467741935483871	0.696182059739527	0.69920978259771	0.00302772285818309	0.840666047066834	0.123100998463258
SCRI_RS_7396	3H	618182626	618182627	+	No	0.270410054571334	0.567977164196136	0.467741935483871	0.696182059739527	0.69920978259771	0.00302772285818309	0.840666047066834	0.110137817800176
11_21314	5H	558194881	558194882	+	No	0.270619739880199	0.567640527737036	0.467741935483871	0.696182059739527	0.699207120265759	0.00302506052623208	0.840666047066834	-0.100098965932077
12_30855	5H	559462683	559462684	+	No	0.270619739880199	0.567640527737036	0.467741935483871	0.696182059739527	0.699207120265759	0.00302506052623208	0.840666047066834	-0.092103382810901
11_10281	3H	499361359	499361360	+	No	0.271058258472685	0.566937356306361	0.467741935483871	0.696182059739527	0.699201560887339	0.00301950114781202	0.840666047066834	-0.0882692169211978
SCRI_RS_196885	7H	592422372	592422373	+	No	0.271153983640042	0.566784010774241	0.467741935483871	0.696182059739527	0.699200348827784	0.00301828908825708	0.840666047066834	0.210375722691822
SCRI_RS_143884	7H	592904911	592904912	+	No	0.271153983640064	0.566784010774206	0.467741935483871	0.696182059739527	0.699200348827784	0.00301828908825708	0.840666047066834	0.210375722691822
11_10180	Unknown	Unknown	Unknown	Unknown	Unknown	0.271247331774039	0.566634525222717	0.467741935483871	0.696182059739527	0.699199167385938	0.00301710764641105	0.840666047066834	0.0224364771092063
SCRI_RS_114255	1H	504085909	504085910	+	No	0.272516928482555	0.564606514604924	0.467741935483871	0.696182059739527	0.699183149792072	0.00300109005254501	0.840666047066834	-0.135548945995389
SCRI_RS_168562	1H	503413212	503413213	+	No	0.272516928482555	0.564606514604924	0.467741935483871	0.696182059739527	0.699183149792072	0.00300109005254501	0.840666047066834	0.199620562359554
SCRI_RS_176644	1H	504460092	504460093	+	No	0.272516928482555	0.564606514604924	0.467741935483871	0.696182059739527	0.699183149792072	0.00300109005254501	0.840666047066834	-0.155507374726371
SCRI_RS_197910	1H	506609714	506609715	+	No	0.272516928482555	0.564606514604924	0.467741935483871	0.696182059739527	0.699183149792072	0.00300109005254501	0.840666047066834	-0.23145326179532
SCRI_RS_201866	Unknown	Unknown	Unknown	Unknown	Unknown	0.272516928482555	0.564606514604924	0.467741935483871	0.696182059739527	0.699183149792072	0.00300109005254501	0.840666047066834	-0.116627778043302
SCRI_RS_236623	1H	507639342	507639343	+	No	0.272516928482555	0.564606514604924	0.467741935483871	0.696182059739527	0.699183149792072	0.00300109005254501	0.840666047066834	-0.261146170560597
SCRI_RS_6824	1H	504078698	504079159	+	No	0.272516928482555	0.564606514604924	0.467741935483871	0.696182059739527	0.699183149792072	0.00300109005254501	0.840666047066834	-0.256609118649262
12_10535	1H	504804176	504804177	+	No	0.27251692848257	0.5646065146049	0.467741935483871	0.696182059739527	0.699183149792072	0.00300109005254501	0.840666047066834	-0.201380453799255
12_20323	1H	504079731	504079732	+	No	0.27251692848257	0.5646065146049	0.467741935483871	0.696182059739527	0.699183149792072	0.00300109005254501	0.840666047066834	-0.155507374726371
SCRI_RS_133132	1H	504805834	504805835	+	No	0.27251692848257	0.5646065146049	0.467741935483871	0.696182059739527	0.699183149792072	0.00300109005254501	0.840666047066834	-0.201380453799255
SCRI_RS_139690	1H	503498398	503498399	+	No	0.27251692848257	0.5646065146049	0.467741935483871	0.696182059739527	0.699183149792072	0.00300109005254501	0.840666047066834	0.2097472399177
SCRI_RS_182326	1H	503658616	503658617	+	No	0.27251692848257	0.5646065146049	0.467741935483871	0.696182059739527	0.699183149792072	0.00300109005254501	0.840666047066834	-0.0323845276683947
11_20561	2H	754535290	754535291	+	No	0.272544700190617	0.564562258693517	0.467741935483871	0.696182059739527	0.699182800470455	0.00300074073092804	0.840666047066834	-0.0140559732258936
11_20628	3H	601474414	601474415	+	No	0.273055738297162	0.563748692284978	0.467741935483871	0.696182059739527	0.699176380486728	0.00299432074720107	0.84085373021499	0.0335624326213537
SCRI_RS_235968	1H	516477441	516477561	+	No	0.273181945797979	0.56354800594	0.467741935483871	0.696182059739527	0.699174797327156	0.00299273758762908	0.84085373021499	-0.163864879622729
SCRI_RS_136856	1H	516793751	516793871	-	No	0.273181945797999	0.563548005939969	0.467741935483871	0.696182059739527	0.699174797327156	0.00299273758762908	0.84085373021499	-0.315975626389516
SCRI_RS_168479	7H	653151284	653151285	+	No	0.273354958555259	0.563273043763807	0.467741935483871	0.696182059739527	0.699172628540246	0.00299056880071902	0.84085373021499	-0.00208232538229325
SCRI_RS_231239	5H	577199445	577199446	+	No	0.27344022435818	0.563137598283814	0.467741935483871	0.696182059739527	0.699171560336481	0.00298950059695402	0.84085373021499	0.0488255006582747
SCRI_RS_159611	5H	516856900	516856901	+	No	0.274028309520615	0.562204568444235	0.467741935483871	0.696182059739527	0.69916420430674	0.00298214456721302	0.841417362600201	-0.110866746224513
SCRI_RS_229409	4H	604399762	604399763	+	No	0.274360294040098	0.561678740366971	0.467741935483871	0.696182059739527	0.699160060514119	0.00297800077459209	0.841417362600201	0.0294583308458236
SCRI_RS_133539	2H	643255426	643255427	+	No	0.274361060972242	0.561677526365019	0.467741935483871	0.696182059739527	0.699160050948711	0.00297799120918407	0.841417362600201	0.0261354432331267
SCRI_RS_150935	1H	556384845	556384932	+	No	0.274366852541384	0.561668358810542	0.467741935483871	0.696182059739527	0.699159978715606	0.00297791897607902	0.841417362600201	0.0052615900788382
SCRI_RS_173878	6H	524532597	524532598	+	No	0.274458750596016	0.561522918006873	0.467741935483871	0.696182059739527	0.699158832810965	0.00297677307143807	0.841417362600201	-0.0550770017414592
SCRI_RS_178933	7H	638477859	638477860	+	No	0.275673007352645	0.559605755953345	0.467741935483871	0.696182059739527	0.699143737359919	0.00296167762039201	0.84421503445566	-0.0613112143171932
SCRI_RS_213939	7H	625809221	625809222	+	No	0.275779712863438	0.559437684916951	0.467741935483871	0.696182059739527	0.699142414842063	0.00296035510253601	0.84421503445566	0.0200257958913781
12_30239	4H	645030797	645030798	+	No	0.276816736530201	0.557807655678516	0.467741935483871	0.696182059739527	0.699129595580677	0.00294753584115004	0.84421503445566	-0.0578771295780101
SCRI_RS_110912	4H	645034716	645034717	+	No	0.276816736530201	0.557807655678516	0.467741935483871	0.696182059739527	0.699129595580677	0.00294753584115004	0.84421503445566	-0.0349013840010173
SCRI_RS_142924	4H	645032232	645032233	+	No	0.276816736530201	0.557807655678516	0.467741935483871	0.696182059739527	0.699129595580677	0.00294753584115004	0.84421503445566	-0.0578771295780101
SCRI_RS_151047	1H	17341588	17341589	+	No	0.2769353571508	0.557621593061897	0.467741935483871	0.696182059739527	0.699128133124834	0.00294607338530706	0.84421503445566	0.0806752462118094
SCRI_RS_127719	3H	684877843	684877844	+	No	0.277052672140426	0.557437656764697	0.467741935483871	0.696182059739527	0.699126687547666	0.00294462780813909	0.84421503445566	-0.0560254985631516
SCRI_RS_204494	5H	358842518	358842519	+	No	0.277263195332899	0.557107776021371	0.467741935483871	0.696182059739527	0.69912409538885	0.00294203564932305	0.84421503445566	0.441875672208191
SCRI_RS_152744	2H	18771510	18771511	+	No	0.277515748579691	0.556712366317204	0.467741935483871	0.696182059739527	0.699120989011575	0.00293892927204809	0.84421503445566	-0.136019610513475
SCRI_RS_120053	1H	1025257	1025258	+	No	0.277526751694793	0.556695147483797	0.467741935483871	0.696182059739527	0.699120853756073	0.00293879401654606	0.84421503445566	-0.194668893221099
SCRI_RS_120059	1H	1025718	1025719	+	No	0.277526751694793	0.556695147483797	0.467741935483871	0.696182059739527	0.699120853756073	0.00293879401654606	0.84421503445566	-0.23518263618165
SCRI_RS_4653	6H	524529284	524529285	+	No	0.277661009269678	0.556485102057141	0.467741935483871	0.696182059739527	0.699119203946682	0.00293714420715507	0.84421503445566	-0.0215157196858797
SCRI_RS_200508	3H	530323831	530323894	-	No	0.278292970029971	0.555497764257955	0.467741935483871	0.696182059739527	0.699111451754893	0.00292939201536602	0.84421503445566	-0.0125965618023329
12_31242	3H	530321502	530321622	-	No	0.278292970029987	0.555497764257931	0.467741935483871	0.696182059739527	0.699111451754893	0.00292939201536602	0.84421503445566	-0.0891061885292395
SCRI_RS_215773	6H	165333885	165333886	+	No	0.278567576995031	0.555069433323318	0.467741935483871	0.696182059739527	0.699108090150678	0.00292603041115103	0.84421503445566	0.252966373855674
11_21228	4H	3692423	3692424	+	No	0.279097080305159	0.554244706735986	0.467741935483871	0.696182059739527	0.699101620107508	0.00291956036798102	0.84421503445566	-0.0575759754790521
SCRI_RS_41263	2H	57311900	57311901	+	No	0.279299472912695	0.553929883888411	0.467741935483871	0.696182059739527	0.699099151178381	0.00291709143885399	0.84421503445566	1.00086155446885
11_10676	6H	21816820	21816821	+	No	0.279467513692701	0.553668668793601	0.467741935483871	0.696182059739527	0.699097103025859	0.00291504328633208	0.84421503445566	0.991738695408046
SCRI_RS_195073	5H	359829722	359829723	+	No	0.279545236900993	0.553547903173645	0.467741935483871	0.696182059739527	0.699096156232191	0.00291409649266405	0.84421503445566	-0.089917158380441
SCRI_RS_1362	5H	460688369	460688370	+	No	0.279857244284185	0.553063446620655	0.467741935483871	0.696182059739527	0.699092358849069	0.00291029910954199	0.84421503445566	-0.207361294374383
11_21344	5H	459971602	459971603	+	No	0.279857244284192	0.553063446620644	0.467741935483871	0.696182059739527	0.699092358849069	0.00291029910954199	0.84421503445566	-0.207361294374383
SCRI_RS_137893	5H	459377046	459377166	-	No	0.279857244284192	0.553063446620644	0.467741935483871	0.696182059739527	0.699092358849069	0.00291029910954199	0.84421503445566	0.0843759206208219
SCRI_RS_232876	5H	460686085	460686086	+	No	0.279857244284192	0.553063446620644	0.467741935483871	0.696182059739527	0.699092358849069	0.00291029910954199	0.84421503445566	0.138686943972218
SCRI_RS_177788	1H	506769928	506769929	+	No	0.279894138491458	0.553006196380105	0.467741935483871	0.696182059739527	0.699091910172851	0.00290985043332403	0.84421503445566	-0.23145326179532
SCRI_RS_7407	Unknown	Unknown	Unknown	Unknown	Unknown	0.279894138491458	0.553006196380105	0.467741935483871	0.696182059739527	0.699091910172851	0.00290985043332403	0.84421503445566	0.157685804438067
SCRI_RS_169649	7H	517648392	517648393	+	No	0.280027510993804	0.552799299779642	0.467741935483871	0.696182059739527	0.699090288836742	0.002908229097215	0.84421503445566	0.0163333129052035
SCRI_RS_2914	7H	517647714	517647715	+	No	0.280027510993804	0.552799299779642	0.467741935483871	0.696182059739527	0.699090288836742	0.002908229097215	0.84421503445566	0.0163333129052035
SCRI_RS_218473	1H	528106319	528106320	+	No	0.280064189512688	0.552742418814029	0.467741935483871	0.696182059739527	0.6990898431285	0.00290778338897302	0.84421503445566	-0.0422509933997439
SCRI_RS_156155	2H	742206853	742206854	+	No	0.281175588501375	0.551022387206106	0.467741935483871	0.696182059739527	0.699076372830372	0.00289431309084509	0.844696744601787	-0.110520738649544
SCRI_RS_116661	1H	455087408	455087528	-	No	0.281184169410884	0.551009133620311	0.467741935483871	0.696182059739527	0.699076269092637	0.00289420935311002	0.844696744601787	-0.26364046922091
12_30120	6H	164749119	164749120	+	No	0.28123667834474	0.550928040110418	0.467741935483871	0.696182059739527	0.699075634380916	0.00289357464138906	0.844696744601787	0.142573877490328
11_20668	4H	646020727	646020728	+	No	0.281324733705352	0.550792083549201	0.467741935483871	0.696182059739527	0.699074570333931	0.00289251059440399	0.844696744601787	-0.0549884559987994
SCRI_RS_206245	2H	64785555	64785556	+	No	0.281476924197366	0.550557203315417	0.467741935483871	0.696182059739527	0.699072732288714	0.00289067254918707	0.844696744601787	0.287908082199159
11_21504	4H	573531315	573531555	-	No	0.28147911565203	0.550553822104095	0.467741935483871	0.696182059739527	0.699072705831183	0.00289064609165601	0.844696744601787	0.11238072640219
12_31155	5H	72936488	72936489	+	No	0.281733279914814	0.550161848684525	0.467741935483871	0.696182059739527	0.69906963907477	0.00288757933524308	0.844696744601787	-0.0557207382261673
SCRI_RS_171812	5H	72933848	72933849	+	No	0.281733279914814	0.550161848684525	0.467741935483871	0.696182059739527	0.69906963907477	0.00288757933524308	0.844696744601787	-0.0557207382261673
SCRI_RS_68142	5H	71508024	71508025	+	No	0.281733279914831	0.550161848684499	0.467741935483871	0.696182059739527	0.69906963907477	0.00288757933524308	0.844696744601787	-0.187365988595387
SCRI_RS_172220	2H	678954955	678954956	+	No	0.282353652653151	0.549206589663079	0.467741935483871	0.696182059739527	0.699062168424161	0.00288010868463406	0.845723803140231	-0.110189038581055
SCRI_RS_1474	Unknown	Unknown	Unknown	Unknown	Unknown	0.282470805288241	0.549026431941598	0.467741935483871	0.696182059739527	0.699060759999324	0.00287870025979708	0.845723803140231	0.194967769888052
SCRI_RS_126369	3H	681728817	681728818	+	No	0.283569765147046	0.547340076485423	0.467741935483871	0.696182059739527	0.699047584350992	0.00286552461146505	0.845723803140231	-0.201872848056857
SCRI_RS_13322	2H	736214250	736214251	+	No	0.283754859501078	0.547056692137389	0.467741935483871	0.696182059739527	0.699045371633693	0.002863311894166	0.845723803140231	1.56915315034783
SCRI_RS_227994	2H	735300248	735300249	+	No	0.283754859501078	0.547056692137389	0.467741935483871	0.696182059739527	0.699045371633693	0.002863311894166	0.845723803140231	-0.157157111417224
11_10826	2H	737661735	737661736	+	No	0.28375485950109	0.54705669213737	0.467741935483871	0.696182059739527	0.699045371633693	0.002863311894166	0.845723803140231	-0.116568080105193
11_20494	Unknown	Unknown	Unknown	Unknown	Unknown	0.28375485950109	0.54705669213737	0.467741935483871	0.696182059739527	0.699045371633693	0.002863311894166	0.845723803140231	0.114587827164947
12_30352	Unknown	30839035	30839036	+	No	0.28375485950109	0.54705669213737	0.467741935483871	0.696182059739527	0.699045371633693	0.002863311894166	0.845723803140231	-0.034197556033714
12_30914	2H	737969091	737969092	+	No	0.28375485950109	0.54705669213737	0.467741935483871	0.696182059739527	0.699045371633693	0.002863311894166	0.845723803140231	-0.0623557714039364
12_31209	2H	735228887	735228888	+	No	0.28375485950109	0.54705669213737	0.467741935483871	0.696182059739527	0.699045371633693	0.002863311894166	0.845723803140231	-0.0894765130124462
SCRI_RS_159598	3H	23309866	23309867	+	No	0.284910640074872	0.545291331597596	0.467741935483871	0.696182059739527	0.699031596407208	0.00284953666768106	0.848452852159738	0.100241772139638
12_30308	7H	631162845	631162846	+	No	0.285140338956463	0.544941338471217	0.467741935483871	0.696182059739527	0.699028867240188	0.00284680750066102	0.848452852159738	-0.24937654241155
11_21271	6H	560160262	560160263	+	No	0.285610931585786	0.544225174218938	0.467741935483871	0.696182059739527	0.699023284668737	0.00284122492921002	0.848452852159738	-0.115784176059629
SCRI_RS_167564	2H	94200917	94200918	+	No	0.285775313444866	0.543975290232707	0.467741935483871	0.696182059739527	0.699021337404296	0.00283927766476899	0.848452852159738	0.25510798272974
11_21251	2H	615045226	615045227	+	No	0.286029316578148	0.543589451571618	0.467741935483871	0.696182059739527	0.699018331305833	0.00283627156630606	0.848452852159738	0.563808643259733
SCRI_RS_151735	4H	469620780	469620781	+	No	0.286755890209489	0.542487652557626	0.467741935483871	0.696182059739527	0.69900975123035	0.00282769149082307	0.848452852159738	-0.0527799004526237
11_20117	7H	648324431	648324432	+	No	0.287361712339706	0.54157109711792	0.467741935483871	0.696182059739527	0.699002618372207	0.00282055863268005	0.848452852159738	-0.122733381910882
12_20079	7H	648429498	648429499	+	No	0.287361712339706	0.54157109711792	0.467741935483871	0.696182059739527	0.699002618372207	0.00282055863268005	0.848452852159738	-0.148944653674462
SCRI_RS_224666	7H	649106925	649106926	+	No	0.287845569416924	0.540840450914736	0.467741935483871	0.696182059739527	0.698996935345845	0.00281487560631799	0.848452852159738	-0.131460187956186
SCRI_RS_169044	7H	649158955	649158956	+	No	0.287845569416949	0.540840450914698	0.467741935483871	0.696182059739527	0.698996935345845	0.00281487560631799	0.848452852159738	0.157890719860855
SCRI_RS_184902	7H	648286317	648286318	+	No	0.287845569416949	0.540840450914698	0.467741935483871	0.696182059739527	0.698996935345845	0.00281487560631799	0.848452852159738	-0.108496825434866
SCRI_RS_17898	2H	640849650	640849651	+	No	0.288135404307926	0.540403375003581	0.467741935483871	0.696182059739527	0.698993537024972	0.00281147728544506	0.848452852159738	0.0198443478458685
SCRI_RS_188909	1H	516309132	516309133	+	No	0.288212590572447	0.540287050944997	0.467741935483871	0.696182059739527	0.698992632753668	0.002810573014141	0.848452852159738	-0.145420389883414
SCRI_RS_142282	1H	514098304	514098424	+	No	0.288212590572452	0.540287050944989	0.467741935483871	0.696182059739527	0.698992632753668	0.002810573014141	0.848452852159738	-0.205031063915078
11_21069	6H	229164995	229164996	+	No	0.288520909738786	0.539822707100605	0.467741935483871	0.696182059739527	0.698989023755606	0.00280696401607905	0.848452852159738	0.427185982068844
12_31428	3H	1367441	1367442	+	No	0.288678679708052	0.539585289645633	0.467741935483871	0.696182059739527	0.698987178909606	0.00280511917007908	0.848452852159738	0.0352186234925469
12_21208	7H	614318211	614318212	+	No	0.28885962953793	0.539313150070022	0.467741935483871	0.696182059739527	0.698985064608327	0.00280300486880003	0.848452852159738	-0.0306717587372844
12_31441	7H	93121008	93121009	+	No	0.289107073410923	0.538941282574406	0.467741935483871	0.696182059739527	0.698982176111286	0.00280011637175903	0.848452852159738	0.62607555863416
SCRI_RS_139962	7H	101579431	101579432	+	No	0.289107073410953	0.538941282574361	0.467741935483871	0.696182059739527	0.698982176111286	0.00280011637175903	0.848452852159738	0.0876484495318799
SCRI_RS_181031	6H	530332373	530332581	+	No	0.289134065894137	0.538900736560903	0.467741935483871	0.696182059739527	0.698981861210855	0.00279980147132808	0.848452852159738	-0.0939612846123659
11_10202	6H	541830535	541830536	+	No	0.289218492586485	0.538773941766499	0.467741935483871	0.696182059739527	0.698980876513604	0.00279881677407701	0.848452852159738	-0.110033959742493
SCRI_RS_159441	6H	541820346	541820347	+	No	0.289218492586485	0.538773941766499	0.467741935483871	0.696182059739527	0.698980876513604	0.00279881677407701	0.848452852159738	-0.110033959742493
SCRI_RS_165322	6H	541831993	541831994	+	No	0.289218492586485	0.538773941766499	0.467741935483871	0.696182059739527	0.698980876513604	0.00279881677407701	0.848452852159738	-0.113725892319891
SCRI_RS_169374	6H	542482899	542483019	-	No	0.289218492586485	0.538773941766499	0.467741935483871	0.696182059739527	0.698980876513604	0.00279881677407701	0.848452852159738	-0.0898961470967219
SCRI_RS_149165	6H	541637032	541637033	+	No	0.289218492586514	0.538773941766456	0.467741935483871	0.696182059739527	0.698980876513604	0.00279881677407701	0.848452852159738	-0.110033959742493
SCRI_RS_149401	6H	542476594	542476595	+	No	0.289218492586514	0.538773941766456	0.467741935483871	0.696182059739527	0.698980876513604	0.00279881677407701	0.848452852159738	0.0467937401269189
SCRI_RS_175709	6H	542064455	542064570	-	No	0.289218492586514	0.538773941766456	0.467741935483871	0.696182059739527	0.698980876513604	0.00279881677407701	0.848452852159738	-0.0756435959321458
11_20020	4H	489816721	489816722	+	No	0.290095952848889	0.537458330031033	0.467741935483871	0.696182059739527	0.698970664211583	0.00278860447205609	0.849974777127299	-0.279012890351341
SCRI_RS_129236	6H	547242344	547242464	+	No	0.290156369338573	0.537367891622853	0.467741935483871	0.696182059739527	0.698969962516753	0.00278790277722607	0.849974777127299	0.210210200788872
11_21150	5H	534311158	534311159	+	No	0.290361708500944	0.537060656853568	0.467741935483871	0.696182059739527	0.698967579050996	0.00278551931146909	0.849974777127299	-0.186710368009889
SCRI_RS_11206	5H	532482529	532482530	+	No	0.290483418746866	0.536878652782296	0.467741935483871	0.696182059739527	0.698966167327242	0.00278410758771508	0.849974777127299	-0.187684057835218
SCRI_RS_187102	Unknown	Unknown	Unknown	Unknown	Unknown	0.2909185062075	0.536228651086529	0.467741935483871	0.696182059739527	0.698961126938363	0.00277906719883603	0.849974777127299	-0.319385231086237
SCRI_RS_167463	3H	530269818	530269819	+	No	0.290918506207557	0.536228651086444	0.467741935483871	0.696182059739527	0.698961126938363	0.00277906719883603	0.849974777127299	0.105946493009386
SCRI_RS_204491	3H	530329100	530329101	+	No	0.290918506207557	0.536228651086444	0.467741935483871	0.696182059739527	0.698961126938363	0.00277906719883603	0.849974777127299	-0.0125965618023329
SCRI_RS_197263	1H	509664704	509664705	+	No	0.291284674434116	0.535682364612929	0.467741935483871	0.696182059739527	0.698956892473177	0.00277483273365009	0.85055124934762	0.0726295973273334
SCRI_RS_122297	2H	752594599	752594600	+	No	0.291858995431145	0.534826916690282	0.467741935483871	0.696182059739527	0.69895026465767	0.002768204918143	0.851389030259741	-0.0140559732258936
SCRI_RS_193415	4H	464012284	464013082	+	No	0.291909639717803	0.534751563089672	0.467741935483871	0.696182059739527	0.698949681015077	0.00276762127555008	0.851389030259741	-0.0451402105515157
SCRI_RS_10956	1H	550242008	550242009	+	No	0.292461054745901	0.533931958077696	0.467741935483871	0.696182059739527	0.698943334743559	0.002761275004032	0.852010603097225	0.0042485073951255
SCRI_RS_150786	1H	550268408	550268409	+	No	0.292461054745901	0.533931958077696	0.467741935483871	0.696182059739527	0.698943334743559	0.002761275004032	0.852010603097225	0.0511137109419373
SCRI_RS_206976	6H	527120881	527120882	+	No	0.293567014618205	0.532292743626781	0.467741935483871	0.696182059739527	0.698930652540375	0.00274859280084805	0.854738180712081	-0.0273227905705369
12_31527	2H	752961391	752961392	+	No	0.293888077006435	0.531818032829561	0.467741935483871	0.696182059739527	0.69892698240732	0.00274492266779303	0.854859670908346	0.00138506481568257
SCRI_RS_229103	2H	64609142	64609143	+	No	0.293948173518613	0.531729234006119	0.467741935483871	0.696182059739527	0.698926296006015	0.00274423626648801	0.854859670908346	-0.0414973524124989
SCRI_RS_128974	4H	89857639	89857640	+	No	0.29424740628304	0.531287356664402	0.467741935483871	0.696182059739527	0.698922880968302	0.00274082122877506	0.85523611393403	0.162152006320802
11_10772	7H	59719498	59719499	+	No	0.294758555013175	0.530533581174021	0.467741935483871	0.696182059739527	0.698917057766971	0.00273499802744404	0.855268273874464	0.15880259765833
SCRI_RS_230487	7H	59806703	59806704	+	No	0.294758555013175	0.530533581174021	0.467741935483871	0.696182059739527	0.698917057766971	0.00273499802744404	0.855268273874464	0.15880259765833
11_21018	5H	636679883	636679884	+	No	0.294814654943497	0.530450931929327	0.467741935483871	0.696182059739527	0.698916419449381	0.00273435970985403	0.855268273874464	0.0305055246214465
SCRI_RS_230046	5H	651049316	651049317	+	No	0.294937659662486	0.530269770210563	0.467741935483871	0.696182059739527	0.698915020423079	0.002732960683552	0.855268273874464	0.12841546805484
SCRI_RS_139115	2H	759282683	759282684	+	No	0.296102281385764	0.528558246479558	0.467741935483871	0.696182059739527	0.698901811548974	0.00271975180944706	0.857657959367694	0.0947196666018097
SCRI_RS_139106	2H	759281895	759281896	+	No	0.296102281385829	0.528558246479462	0.467741935483871	0.696182059739527	0.698901811548974	0.00271975180944706	0.857657959367694	0.150536967979619
11_20882	6H	6140512	6140513	+	No	0.296849632504788	0.52746348438738	0.467741935483871	0.696182059739527	0.698893370600203	0.002711310860676	0.859054713899691	0.172764104770554
SCRI_RS_167755	3H	645655863	645655864	+	No	0.296925601925623	0.527352354456292	0.467741935483871	0.696182059739527	0.698892514104347	0.00271045436482009	0.859054713899691	-0.195375956186414
SCRI_RS_188987	2H	22226572	22226573	+	No	0.297114476155067	0.527076187775248	0.467741935483871	0.696182059739527	0.698890385923755	0.002708326184228	0.859107701718182	0.0481395284054003
SCRI_RS_122	2H	6177615	6177616	+	No	0.29756134229343	0.526423490865273	0.467741935483871	0.696182059739527	0.698885357731764	0.00270329799223701	0.859147859835265	0.391578619099894
SCRI_RS_170785	4H	1139982	1140102	+	No	0.298207047830459	0.525482096638532	0.467741935483871	0.696182059739527	0.698878109427261	0.00269604968773407	0.859147859835265	-0.00674625070682922
SCRI_RS_147062	6H	547242906	547242907	+	No	0.298396375681049	0.525206456103122	0.467741935483871	0.696182059739527	0.698875988001122	0.00269392826159509	0.859147859835265	0.210210200788872
11_20373	1H	263584	263585	+	No	0.29882916477879	0.524577019024013	0.467741935483871	0.696182059739527	0.698871145129043	0.00268908538951607	0.859147859835265	-0.102913548415589
11_21354	1H	979435	979436	+	No	0.29882916477879	0.524577019024013	0.467741935483871	0.696182059739527	0.698871145129043	0.00268908538951607	0.859147859835265	-0.192847678545844
SCRI_RS_171993	5H	591638449	591638450	+	No	0.299372166104643	0.523788580309223	0.467741935483871	0.696182059739527	0.698865081842615	0.00268302210308802	0.859147859835265	-0.0647919957423184
SCRI_RS_155132	7H	632206779	632206780	+	No	0.29993891624911	0.522967182070546	0.467741935483871	0.696182059739527	0.698858768573124	0.00267670883359705	0.859147859835265	-0.24937654241155
11_20551	5H	608536816	608537040	-	No	0.300049692972676	0.522806813291622	0.467741935483871	0.696182059739527	0.698857536393556	0.00267547665402901	0.859147859835265	-0.0275526556611574
SCRI_RS_201248	5H	597143378	597143379	+	No	0.300374936928574	0.522336307379305	0.467741935483871	0.696182059739527	0.698853922086311	0.00267186234678407	0.859147859835265	-0.00495308978536713
SCRI_RS_194125	5H	659733690	659733691	+	No	0.300675587953956	0.521901831118869	0.467741935483871	0.696182059739527	0.698850585589144	0.00266852584961708	0.859147859835265	0.402907758864078
SCRI_RS_239142	3H	11976684	11976685	+	No	0.300949973171759	0.521505691054451	0.467741935483871	0.696182059739527	0.698847544359938	0.00266548462041105	0.859147859835265	0.110665039101104
11_11159	5H	444549120	444549360	+	No	0.301050404854528	0.521360784414417	0.467741935483871	0.696182059739527	0.698846432096638	0.00266437235711103	0.859147859835265	0.134872248885241
11_20370	5H	445240245	445240246	+	No	0.301050404854528	0.521360784414417	0.467741935483871	0.696182059739527	0.698846432096638	0.00266437235711103	0.859147859835265	-0.21346338234753
12_31033	5H	447606083	447606084	+	No	0.301050404854528	0.521360784414417	0.467741935483871	0.696182059739527	0.698846432096638	0.00266437235711103	0.859147859835265	0.285359635550098
SCRI_RS_182321	5H	447520310	447520311	+	No	0.301050404854528	0.521360784414417	0.467741935483871	0.696182059739527	0.698846432096638	0.00266437235711103	0.859147859835265	0.117975304003117
SCRI_RS_196041	5H	317433715	317433835	+	No	0.301050404854528	0.521360784414417	0.467741935483871	0.696182059739527	0.698846432096638	0.00266437235711103	0.859147859835265	-0.154723815467701
SCRI_RS_127712	5H	447409738	447409739	+	No	0.301050404854571	0.521360784414355	0.467741935483871	0.696182059739527	0.698846432096639	0.00266437235711203	0.859147859835265	0.117975304003117
SCRI_RS_231021	2H	723120579	723120580	+	No	0.301767730337468	0.520327203545416	0.467741935483871	0.696182059739527	0.698838501845543	0.00265644210601601	0.859147859835265	-0.134100722435083
SCRI_RS_142295	7H	625596307	625596308	+	No	0.30183498515763	0.520230423339997	0.467741935483871	0.696182059739527	0.69883775958025	0.002655699840723	0.859147859835265	-0.157292062364725
SCRI_RS_151242	7H	625563240	625563241	+	No	0.30183498515763	0.520230423339997	0.467741935483871	0.696182059739527	0.69883775958025	0.002655699840723	0.859147859835265	-0.00452160748739239
SCRI_RS_154664	7H	625237431	625237432	+	No	0.301834985157656	0.520230423339959	0.467741935483871	0.696182059739527	0.69883775958025	0.002655699840723	0.859147859835265	-0.0584251784751206
SCRI_RS_189107	Unknown	249559898	249559899	+	No	0.301834985157656	0.520230423339959	0.467741935483871	0.696182059739527	0.69883775958025	0.002655699840723	0.859147859835265	0.111843134426191
SCRI_RS_128723	4H	476287803	476287804	+	No	0.301885379526447	0.520157919586182	0.467741935483871	0.696182059739527	0.698837203538198	0.00265514379867104	0.859147859835265	-0.038130922027257
SCRI_RS_155554	4H	472981178	472981179	+	No	0.301885379526447	0.520157919586182	0.467741935483871	0.696182059739527	0.698837203538198	0.00265514379867104	0.859147859835265	-0.0848782943111814
SCRI_RS_208828	4H	475931154	475931155	+	No	0.301885379526447	0.520157919586182	0.467741935483871	0.696182059739527	0.698837203538198	0.00265514379867104	0.859147859835265	-0.0527799004526237
12_30920	3H	23189958	23189959	+	No	0.30195050699785	0.52006423684161	0.467741935483871	0.696182059739527	0.698836485112693	0.00265442537316607	0.859147859835265	-0.0754904708141257
11_20998	7H	624767612	624767613	+	No	0.302397242647838	0.519422173185012	0.467741935483871	0.696182059739527	0.698831562570893	0.002649502831366	0.859147859835265	-0.0296090618909126
SCRI_RS_128439	7H	624872671	624872672	+	No	0.302397242647838	0.519422173185012	0.467741935483871	0.696182059739527	0.698831562570893	0.002649502831366	0.859147859835265	0.243660751386262
SCRI_RS_172062	7H	623658551	623658552	+	No	0.302397242647838	0.519422173185012	0.467741935483871	0.696182059739527	0.698831562570893	0.002649502831366	0.859147859835265	-0.244332056287192
SCRI_RS_206926	7H	624195176	624195177	+	No	0.302397242647838	0.519422173185012	0.467741935483871	0.696182059739527	0.698831562570893	0.002649502831366	0.859147859835265	-0.235306018855525
SCRI_RS_175090	5H	28589281	28589282	+	No	0.302415953045052	0.5193953026659	0.467741935483871	0.696182059739527	0.698831356609156	0.002649296869629	0.859147859835265	0.0796806566930854
SCRI_RS_10019	3H	670211517	670211518	+	No	0.302933382202114	0.518652866292947	0.467741935483871	0.696182059739527	0.698825667377641	0.002643607638114	0.860132720491573	0.0646457814901726
SCRI_RS_159526	2H	754873596	754873716	+	No	0.304093396244565	0.516993010982753	0.467741935483871	0.696182059739527	0.698812958679089	0.00263089893956203	0.862355696707495	0.134949622576045
SCRI_RS_174051	2H	753586515	753586516	+	No	0.304093396244565	0.516993010982753	0.467741935483871	0.696182059739527	0.698812958679089	0.00263089893956203	0.862355696707495	-0.0569519705719443
12_10430	2H	12868404	12868405	+	No	0.3044357404253	0.516504363207878	0.467741935483871	0.696182059739527	0.698809220151024	0.00262716041149702	0.862355696707495	-0.373138977063022
SCRI_RS_123187	1H	18664341	18664342	+	No	0.304436623369301	0.516503103641078	0.467741935483871	0.696182059739527	0.698809210516031	0.00262715077650399	0.862355696707495	-0.0247100899857795
SCRI_RS_136136	6H	304047885	304047886	+	No	0.304864723773302	0.515892825411352	0.467741935483871	0.696182059739527	0.698804543224357	0.00262248348483007	0.862355696707495	0.88886074855175
SCRI_RS_146663	6H	12035308	12035309	+	No	0.304914730163996	0.515821594741158	0.467741935483871	0.696182059739527	0.698803998596025	0.00262193885649809	0.862355696707495	0.234208809780297
SCRI_RS_164308	6H	12061204	12061205	+	No	0.304914730163996	0.515821594741158	0.467741935483871	0.696182059739527	0.698803998596025	0.00262193885649809	0.862355696707495	0.0523162190393975
11_10262	4H	484881273	484881274	+	No	0.306281824277361	0.513878774823392	0.467741935483871	0.696182059739527	0.698789154354755	0.00260709461522801	0.863141892035734	-0.361894097999699
SCRI_RS_147636	4H	484277477	484277478	+	No	0.306281824277401	0.513878774823335	0.467741935483871	0.696182059739527	0.698789154354755	0.00260709461522801	0.863141892035734	-0.361894097999699
SCRI_RS_208732	4H	485857384	485857385	+	No	0.306281824277401	0.513878774823335	0.467741935483871	0.696182059739527	0.698789154354755	0.00260709461522801	0.863141892035734	0.181204318202621
SCRI_RS_138496	7H	2214483	2214484	+	No	0.306358542379505	0.513770005468936	0.467741935483871	0.696182059739527	0.698788323896567	0.00260626415704002	0.863141892035734	-0.163387559756972
SCRI_RS_135619	2H	53459453	53459454	+	No	0.306373313267463	0.513749066733419	0.467741935483871	0.696182059739527	0.698788164035847	0.00260610429632002	0.863141892035734	1.00086155446885
SCRI_RS_186954	2H	53909120	53909121	+	No	0.306373313267463	0.513749066733419	0.467741935483871	0.696182059739527	0.698788164035847	0.00260610429632002	0.863141892035734	-0.194670251036129
SCRI_RS_7720	5H	13034813	13034814	+	No	0.306392238030552	0.513722241073373	0.467741935483871	0.696182059739527	0.698787959233751	0.00260589949422407	0.863141892035734	0.10221379475054
12_30144	6H	384884951	384884952	+	No	0.307382828991346	0.512320396701571	0.467741935483871	0.696182059739527	0.698777262180406	0.00259520244087907	0.865448468210962	0.0368530923423123
SCRI_RS_235055	5H	598322835	598322836	+	No	0.308449580598693	0.510815815933204	0.467741935483871	0.696182059739527	0.698765793018669	0.00258373327914208	0.866202193768368	0.038345094598224
11_10705	5H	597797236	597797237	+	No	0.308449580598718	0.510815815933169	0.467741935483871	0.696182059739527	0.698765793018669	0.00258373327914208	0.866202193768368	-0.17354129008951
SCRI_RS_122458	5H	597855825	597855826	+	No	0.308449580598718	0.510815815933169	0.467741935483871	0.696182059739527	0.698765793018669	0.00258373327914208	0.866202193768368	-0.0208525259786185
11_10919	2H	52014030	52014031	+	No	0.308510370383254	0.510730232847837	0.467741935483871	0.696182059739527	0.698765141002885	0.00258308126335804	0.866202193768368	1.00086155446885
SCRI_RS_212932	2H	52686453	52686454	+	No	0.308510370383254	0.510730232847837	0.467741935483871	0.696182059739527	0.698765141002885	0.00258308126335804	0.866202193768368	1.00086155446885
SCRI_RS_161221	5H	358282439	358282440	+	No	0.310423479802133	0.508045437018079	0.467741935483871	0.696182059739527	0.698744707113526	0.00256264737399903	0.867658710194475	0.630416039212363
SCRI_RS_60293	1H	4131373	4131374	+	No	0.310644581172209	0.507736217739048	0.467741935483871	0.696182059739527	0.698742356184302	0.00256029644477507	0.867658710194475	-0.136282322684366
SCRI_RS_125560	6H	36032193	36032194	+	No	0.311030997896149	0.507196326264507	0.467741935483871	0.696182059739527	0.698738252758262	0.002556193018735	0.867658710194475	-0.217628418177895
SCRI_RS_162771	6H	32053853	32053854	+	No	0.311030997896149	0.507196326264507	0.467741935483871	0.696182059739527	0.698738252758262	0.002556193018735	0.867658710194475	0.182599195906583
SCRI_RS_7397	6H	30643288	30643289	+	No	0.311030997896149	0.507196326264507	0.467741935483871	0.696182059739527	0.698738252758262	0.002556193018735	0.867658710194475	0.816606257833207
11_10129	6H	30807619	30807620	+	No	0.311030997896162	0.507196326264489	0.467741935483871	0.696182059739527	0.698738252758262	0.002556193018735	0.867658710194475	0.00112548407279434
SCRI_RS_147692	6H	33049284	33049285	+	No	0.311030997896162	0.507196326264489	0.467741935483871	0.696182059739527	0.698738252758262	0.002556193018735	0.867658710194475	-0.0344849432772669
SCRI_RS_157378	6H	35982022	35982023	+	No	0.311030997896162	0.507196326264489	0.467741935483871	0.696182059739527	0.698738252758262	0.002556193018735	0.867658710194475	-0.217628418177895
SCRI_RS_165352	6H	32261858	32261859	+	No	0.311030997896162	0.507196326264489	0.467741935483871	0.696182059739527	0.698738252758262	0.002556193018735	0.867658710194475	0.182599195906583
SCRI_RS_196285	6H	31520688	31520689	+	No	0.311030997896162	0.507196326264489	0.467741935483871	0.696182059739527	0.698738252758262	0.002556193018735	0.867658710194475	0.400072385266007
SCRI_RS_182637	6H	545975058	545975059	+	No	0.311085196382543	0.507120655179766	0.467741935483871	0.696182059739527	0.69873767775052	0.00255561801099302	0.867658710194475	-0.0492249513032057
SCRI_RS_226787	4H	619233021	619233022	+	No	0.311096214137626	0.507105273973722	0.467741935483871	0.696182059739527	0.698737560875996	0.00255550113646907	0.867658710194475	0.0321641623665769
11_10789	Unknown	Unknown	Unknown	Unknown	Unknown	0.311740591236665	0.506206645261322	0.467741935483871	0.696182059739527	0.69873073487462	0.00254867513509305	0.868895877500364	-0.234786149918282
SCRI_RS_204598	Unknown	Unknown	Unknown	Unknown	Unknown	0.311884801771026	0.506005788012326	0.467741935483871	0.696182059739527	0.698729209765586	0.00254715002605899	0.868895877500364	0.0020406405807023
SCRI_RS_157953	1H	529837615	529837616	+	No	0.312373852343523	0.505325326453459	0.467741935483871	0.696182059739527	0.698724044670751	0.00254198493122404	0.869072692394747	0.0156854728753721
12_30969	1H	977915	977916	+	No	0.312376156695711	0.505322122716204	0.467741935483871	0.696182059739527	0.698724020358571	0.00254196061904399	0.869072692394747	-0.159318681311589
SCRI_RS_150783	7H	58411980	58411981	+	No	0.312682244802621	0.504896778824771	0.467741935483871	0.696182059739527	0.698720793056307	0.00253873331678001	0.869072692394747	0.194217233374935
SCRI_RS_234502	7H	58907935	58907936	+	No	0.312682244802636	0.50489677882475	0.467741935483871	0.696182059739527	0.698720793056307	0.00253873331678001	0.869072692394747	0.201184834882014
SCRI_RS_205669	1H	12075444	12075564	+	No	0.312810957179209	0.504718042827268	0.467741935483871	0.696182059739527	0.698719437192239	0.00253737745271199	0.869072692394747	-0.137193182705493
SCRI_RS_171407	5H	476305753	476305754	+	No	0.313634217693939	0.503576561596707	0.467741935483871	0.696182059739527	0.69871078224934	0.00252872250981306	0.869932786653752	0.148010159860689
SCRI_RS_214280	3H	17362409	17362410	+	No	0.313709029237554	0.503472981169605	0.467741935483871	0.696182059739527	0.698709997237876	0.00252793749834901	0.869932786653752	0.0615302992988198
SCRI_RS_239959	6H	557294496	557294616	-	No	0.313711338637343	0.503469784079946	0.467741935483871	0.696182059739527	0.698709973008837	0.00252791326931001	0.869932786653752	0.109747299389003
SCRI_RS_165835	5H	641554680	641554681	+	No	0.313811370528066	0.5033313243943	0.467741935483871	0.696182059739527	0.698708923750924	0.00252686401139701	0.869932786653752	0.245646887590269
SCRI_RS_142438	3H	620661920	620662040	-	No	0.314216854926947	0.502770522652391	0.467741935483871	0.696182059739527	0.698704675038823	0.00252261529929609	0.870577721819051	0.481039165055604
SCRI_RS_127968	1H	527798609	527798610	+	No	0.31493217787868	0.501782963494286	0.467741935483871	0.696182059739527	0.698697197392317	0.00251513765278999	0.871891804906563	-0.0422509933997439
SCRI_RS_146241	5H	664850192	664850193	+	No	0.315037340665067	0.501637967214596	0.467741935483871	0.696182059739527	0.698696099958619	0.00251404021909207	0.871891804906563	0.194811854368826
12_30151	Unknown	92156468	92156469	+	No	0.315284179718958	0.501297820667044	0.467741935483871	0.696182059739527	0.698693525949289	0.00251146620976206	0.872095778827233	-0.147407682809133
12_30577	5H	659532782	659532783	+	No	0.316032822872298	0.500267809621948	0.467741935483871	0.696182059739527	0.698685735418667	0.00250367567914	0.873514932701771	-0.00508447144691537
11_10319	4H	5074747	5074748	+	No	0.316144078283766	0.500114948574058	0.467741935483871	0.696182059739527	0.698684579751718	0.00250252001219109	0.873514932701771	-0.152702873839416
11_20826	5H	642764925	642764926	+	No	0.316536435515051	0.499576292495326	0.467741935483871	0.696182059739527	0.698680508419268	0.00249844867974103	0.873764195915682	0.336766390660248
SCRI_RS_140487	5H	532546551	532546552	+	No	0.316581230404233	0.499514837336929	0.467741935483871	0.696182059739527	0.69868004402478	0.00249798428525305	0.873764195915682	-0.187684057835218
SCRI_RS_164730	7H	58181781	58181782	+	No	0.317141321014969	0.498747169137657	0.467741935483871	0.696182059739527	0.698674244811951	0.00249218507242399	0.874043462247829	0.194217233374935
SCRI_RS_151574	6H	551474681	551474682	+	No	0.317202987688909	0.498662730778469	0.467741935483871	0.696182059739527	0.698673607138659	0.00249154739913204	0.874043462247829	0.206218483041198
SCRI_RS_224910	6H	551994985	551994986	+	No	0.317202987688909	0.498662730778469	0.467741935483871	0.696182059739527	0.698673607138659	0.00249154739913204	0.874043462247829	0.169927018769684
12_30098	5H	554917695	554917696	+	No	0.317571234805016	0.498158842300406	0.467741935483871	0.696182059739527	0.698669802634075	0.00248774289454801	0.874579721002114	-0.135230983671191
SCRI_RS_65010	3H	674285161	674285162	+	No	0.318421844613894	0.496997146117003	0.467741935483871	0.696182059739527	0.69866103691634	0.002478977176813	0.875974927959373	0.0716437992194265
11_11513	4H	574543534	574543535	+	No	0.318599576736464	0.496754805500173	0.467741935483871	0.696182059739527	0.698659209261912	0.00247714952238509	0.875974927959373	0.112434317575918
SCRI_RS_219816	4H	574701745	574701746	+	No	0.318599576736464	0.496754805500173	0.467741935483871	0.696182059739527	0.698659209261912	0.00247714952238509	0.875974927959373	0.0462279600450941
SCRI_RS_164341	6H	526938505	526938506	+	No	0.319014067109477	0.496190166054655	0.467741935483871	0.696182059739527	0.698654952216064	0.00247289247653704	0.876168084456686	0.0522746262849871
SCRI_RS_190002	3H	598407	598408	+	No	0.31901772223418	0.496185190125506	0.467741935483871	0.696182059739527	0.698654914708495	0.00247285496896799	0.876168084456686	-0.0246569895550302
SCRI_RS_187264	1H	37165144	37165145	+	No	0.319514849570051	0.495508953040894	0.467741935483871	0.696182059739527	0.69864981866544	0.002467758925913	0.877055202879753	-0.0341876450409764
SCRI_RS_147318	1H	551613197	551613198	+	No	0.320246355989584	0.494515803293251	0.467741935483871	0.696182059739527	0.698642339084734	0.00246027934520709	0.877637951281206	0.0232752091410937
12_10670	4H	599381729	599381730	+	No	0.320249861912817	0.494511048844836	0.467741935483871	0.696182059739527	0.698642303291577	0.00246024355204999	0.877637951281206	-0.205188557252958
SCRI_RS_184126	4H	598987905	598987906	+	No	0.320249861912817	0.494511048844836	0.467741935483871	0.696182059739527	0.698642303291577	0.00246024355204999	0.877637951281206	0.234086442414512
SCRI_RS_234564	3H	593378027	593378147	-	No	0.320736324720643	0.493851851632611	0.467741935483871	0.696182059739527	0.698637341862085	0.00245528212255808	0.87804203660086	0.01870710746444
SCRI_RS_164156	6H	365574195	365574196	+	No	0.321044647750022	0.493434565965543	0.467741935483871	0.696182059739527	0.698634202445415	0.00245214270588801	0.87804203660086	-0.0292171111927502
SCRI_RS_161652	6H	541976282	541976283	+	No	0.321044647750045	0.493434565965512	0.467741935483871	0.696182059739527	0.698634202445415	0.00245214270588801	0.87804203660086	-0.138746905419797
SCRI_RS_14172	7H	834887	834888	+	No	0.321182474294357	0.49324816054438	0.467741935483871	0.696182059739527	0.698632800357608	0.00245074061808104	0.87804203660086	0.21261716976705
SCRI_RS_149573	7H	631825841	631825842	+	No	0.321581339645257	0.492709159936702	0.467741935483871	0.696182059739527	0.69862874726016	0.00244668752063304	0.87804203660086	0.228998458057021
12_10857	5H	668031986	668031987	+	No	0.321836499992247	0.492364703411935	0.467741935483871	0.696182059739527	0.698626157931082	0.002444098191555	0.87804203660086	0.0356938970126812
SCRI_RS_620	2H	695391155	695391275	+	No	0.322156160888449	0.491933558825558	0.467741935483871	0.696182059739527	0.698622917906311	0.00244085816678408	0.87804203660086	0.0956825037633671
12_31481	5H	665300796	665300797	+	No	0.322472293597545	0.491507593446088	0.467741935483871	0.696182059739527	0.69861971784219	0.00243765810266305	0.87804203660086	0.0747943326256575
SCRI_RS_91810	2H	651051999	651052000	+	No	0.322502532677921	0.491466870412507	0.467741935483871	0.696182059739527	0.698619411964614	0.00243735222508701	0.87804203660086	0.453941362267699
11_20451	Unknown	Unknown	Unknown	Unknown	Unknown	0.322665642107263	0.491247276423258	0.467741935483871	0.696182059739527	0.698617762720032	0.00243570298050499	0.87804203660086	0.101953074478423
12_30693	4H	569015218	569015219	+	No	0.322665642107274	0.491247276423243	0.467741935483871	0.696182059739527	0.698617762720032	0.00243570298050499	0.87804203660086	0.113792583856767
SCRI_RS_174383	3H	691237	691238	+	No	0.322763695239787	0.491115321049518	0.467741935483871	0.696182059739527	0.698616771811116	0.00243471207158907	0.87804203660086	0.0561056463625853
SCRI_RS_148646	3H	691635	691636	+	No	0.322763695239806	0.491115321049493	0.467741935483871	0.696182059739527	0.698616771811116	0.00243471207158907	0.87804203660086	0.0447649180374121
SCRI_RS_211856	6H	132146132	132146133	+	No	0.322837770852649	0.491015660092286	0.467741935483871	0.696182059739527	0.69861602348052	0.00243396374099303	0.87804203660086	-0.0656651949658311
BK_22	5H	559673177	559673282	+	No	0.323257383401756	0.490451546775426	0.467741935483871	0.696182059739527	0.698611788755505	0.00242972901597804	0.878364750036173	0.0922659911052044
SCRI_RS_227918	5H	510245497	510245617	-	No	0.323305190900747	0.490387322417666	0.467741935483871	0.696182059739527	0.698611306746881	0.00242924700735403	0.878364750036173	-0.110866746224513
SCRI_RS_140282	7H	642218574	642218575	+	No	0.32424517364755	0.489126479619631	0.467741935483871	0.696182059739527	0.698601848805723	0.002419789066196	0.87858378642062	-0.0920997331816835
12_30783	6H	32053790	32053791	+	No	0.324606795022586	0.488642393290052	0.467741935483871	0.696182059739527	0.698598219955897	0.00241616021637003	0.87858378642062	0.400072385266007
SCRI_RS_102426	6H	35208027	35208028	+	No	0.324606795022586	0.488642393290052	0.467741935483871	0.696182059739527	0.698598219955897	0.00241616021637003	0.87858378642062	0.771599124789482
SCRI_RS_205857	6H	36186002	36186003	+	No	0.324606795022586	0.488642393290052	0.467741935483871	0.696182059739527	0.698598219955897	0.00241616021637003	0.87858378642062	-0.0292171111927502
11_10061	6H	31142038	31142039	+	No	0.324606795022588	0.488642393290049	0.467741935483871	0.696182059739527	0.698598219955897	0.00241616021637003	0.87858378642062	0.147561606743452
12_11455	6H	32260871	32260872	+	No	0.324606795022588	0.488642393290049	0.467741935483871	0.696182059739527	0.698598219955897	0.00241616021637003	0.87858378642062	0.182599195906583
SCRI_RS_219061	6H	32787953	32787954	+	No	0.324606795022588	0.488642393290049	0.467741935483871	0.696182059739527	0.698598219955897	0.00241616021637003	0.87858378642062	-0.0344849432772669
12_30141	7H	31380476	31380477	+	No	0.325134457663156	0.48793700165134	0.467741935483871	0.696182059739527	0.698592934546481	0.00241087480695401	0.878595634790537	0.103131499056733
SCRI_RS_150815	7H	31352137	31352138	+	No	0.325134457663205	0.487937001651275	0.467741935483871	0.696182059739527	0.698592934546481	0.00241087480695401	0.878595634790537	-0.279232412861099
SCRI_RS_192686	7H	31486953	31486954	+	No	0.325134457663205	0.487937001651275	0.467741935483871	0.696182059739527	0.698592934546481	0.00241087480695401	0.878595634790537	0.0565155232211971
SCRI_RS_159482	5H	641864936	641864937	+	No	0.325982546051888	0.486805652558685	0.467741935483871	0.696182059739527	0.698584463468542	0.00240240372901501	0.88041505869349	0.432275814525482
SCRI_RS_155652	7H	641098907	641099027	-	No	0.327586138863281	0.484674482804618	0.467741935483871	0.696182059739527	0.6985685262065	0.00238646646697305	0.884271908603615	0.0268055275993326
SCRI_RS_213547	6H	37707671	37707672	+	No	0.328779996599711	0.483094613366278	0.467741935483871	0.696182059739527	0.698556728651377	0.00237466891185001	0.886217742601133	0.0368530923423123
11_10005	3H	489991522	489991523	+	No	0.329363178875794	0.482324954361452	0.467741935483871	0.696182059739527	0.698550986540008	0.00236892680048106	0.886217742601133	-0.0882692169211978
SCRI_RS_197190	7H	20408385	20408386	+	No	0.329444307086368	0.482217992813176	0.467741935483871	0.696182059739527	0.698550188816839	0.00236812907731199	0.886217742601133	0.211946856799962
12_30400	5H	618182978	618182979	+	No	0.329538580879861	0.482093732868558	0.467741935483871	0.696182059739527	0.69854926216539	0.00236720242586308	0.886217742601133	0.137897469263402
12_30580	5H	246151527	246151528	+	No	0.329538580879861	0.482093732868558	0.467741935483871	0.696182059739527	0.69854926216539	0.00236720242586308	0.886217742601133	0.0305860067233574
SCRI_RS_198008	5H	618179204	618179205	+	No	0.329538580879874	0.482093732868541	0.467741935483871	0.696182059739527	0.69854926216539	0.00236720242586308	0.886217742601133	-0.0873156053206294
SCRI_RS_208686	5H	618527759	618527760	+	No	0.329538580879874	0.482093732868541	0.467741935483871	0.696182059739527	0.69854926216539	0.00236720242586308	0.886217742601133	0.00136312688607809
SCRI_RS_218338	5H	378736640	378736641	+	No	0.329950330704785	0.481551432014114	0.467741935483871	0.696182059739527	0.698545219086294	0.00236315934676701	0.886851555901814	0.630416039212363
12_31241	7H	638447284	638447285	+	No	0.331155234057511	0.479968376343105	0.467741935483871	0.696182059739527	0.698533426583787	0.00235136684426007	0.889154373821199	0.00319270672777172
SCRI_RS_197405	4H	569157755	569157756	+	No	0.331160136050937	0.479961947657342	0.467741935483871	0.696182059739527	0.698533378725135	0.00235131898560803	0.889154373821199	0.113792583856767
12_11443	1H	538890455	538890456	+	No	0.331703836874815	0.479249504893172	0.467741935483871	0.696182059739527	0.69852807641485	0.00234601667532308	0.890030132541155	-0.181711831449277
11_11480	2H	692437768	692437769	+	No	0.331979458068048	0.478888788355299	0.467741935483871	0.696182059739527	0.698525392941956	0.00234333320242908	0.890030132541155	0.780523014262062
SCRI_RS_194527	3H	687584073	687584074	+	No	0.332016402430977	0.478840460545056	0.467741935483871	0.696182059739527	0.69852503347576	0.00234297373623304	0.890030132541155	0.117125107720289
SCRI_RS_240005	5H	576992804	576992805	+	No	0.332197519292805	0.478603614995607	0.467741935483871	0.696182059739527	0.698523271997942	0.00234121225841499	0.890041970573328	-0.0332253111826617
12_21009	5H	650753133	650753253	-	No	0.332680626986134	0.477972488695319	0.467741935483871	0.696182059739527	0.698518579771379	0.00233652003185203	0.890210330033214	0.175415082583484
11_20536	5H	650754844	650754845	+	No	0.332680626986171	0.47797248869527	0.467741935483871	0.696182059739527	0.698518579771379	0.00233652003185203	0.890210330033214	0.328613331549722
SCRI_RS_237565	6H	5175165	5175166	+	No	0.332910224310448	0.47767286662338	0.467741935483871	0.696182059739527	0.698516352996909	0.00233429325738199	0.890210330033214	-0.00746533374424985
SCRI_RS_11640	6H	10695649	10695650	+	No	0.333246989473497	0.477233765277805	0.467741935483871	0.696182059739527	0.698513090577377	0.00233103083785002	0.890210330033214	0.226322697386294
12_30611	5H	589583192	589583193	+	No	0.333320762843486	0.477137632911614	0.467741935483871	0.696182059739527	0.698512376488472	0.00233031674894502	0.890210330033214	-0.0516948245752324
SCRI_RS_122171	5H	589580645	589580646	+	No	0.333320762843486	0.477137632911614	0.467741935483871	0.696182059739527	0.698512376488472	0.00233031674894502	0.890210330033214	-0.0399685971287767
12_31521	5H	31290487	31290488	+	No	0.333695110708129	0.476650156569768	0.467741935483871	0.696182059739527	0.698508756265251	0.00232669652572404	0.89073782333696	-0.0178136767179708
11_10101	Unknown	Unknown	Unknown	Unknown	Unknown	0.335446114075791	0.474377234776981	0.467741935483871	0.696182059739527	0.698491895090535	0.00230983535100804	0.893622610005061	-0.261146170560597
SCRI_RS_156295	5H	23671741	23671742	+	No	0.335510700934417	0.474293623683796	0.467741935483871	0.696182059739527	0.698491275424967	0.00230921568544007	0.893622610005061	-0.0528341620621067
SCRI_RS_124607	3H	501459693	501459694	+	No	0.335711124405071	0.474034267367747	0.467741935483871	0.696182059739527	0.698489353526346	0.00230729378681904	0.893622610005061	-0.0882692169211978
SCRI_RS_141730	4H	492497636	492497637	+	No	0.335762789059486	0.473967436255127	0.467741935483871	0.696182059739527	0.698488858355099	0.00230679861557204	0.893622610005061	-0.361894097999699
SCRI_RS_134711	5H	579961041	579961042	+	No	0.336195125264957	0.473408587999101	0.467741935483871	0.696182059739527	0.698484718726804	0.002302658987277	0.893622610005061	0.129900507722745
SCRI_RS_142618	5H	579650572	579650573	+	No	0.336195125264957	0.473408587999101	0.467741935483871	0.696182059739527	0.698484718726804	0.002302658987277	0.893622610005061	0.121493799913896
SCRI_RS_153247	Unknown	Unknown	Unknown	Unknown	Unknown	0.336195125264957	0.473408587999101	0.467741935483871	0.696182059739527	0.698484718726804	0.002302658987277	0.893622610005061	0.0296320815021787
SCRI_RS_4611	5H	580102448	580102449	+	No	0.336195125264957	0.473408587999101	0.467741935483871	0.696182059739527	0.698484718726804	0.002302658987277	0.893622610005061	-0.148155236129906
12_10420	1H	71544	71545	+	No	0.337177849584799	0.472140963463269	0.467741935483871	0.696182059739527	0.698475335798481	0.00229327605895402	0.894612964789352	0.132969678308465
11_10648	2H	52786464	52786465	+	No	0.337259923156958	0.472035263275304	0.467741935483871	0.696182059739527	0.698474553841971	0.00229249410244403	0.894612964789352	1.00086155446885
SCRI_RS_194841	Unknown	113610186	113610187	+	No	0.337602688831882	0.471594103100296	0.467741935483871	0.696182059739527	0.698471290917516	0.00228923117798907	0.894612964789352	-0.0534320353750743
12_30219	7H	32324876	32324877	+	No	0.33778751219043	0.471356410084832	0.467741935483871	0.696182059739527	0.698469533367441	0.00228747362791404	0.894612964789352	-0.111512825050955
SCRI_RS_214533	7H	32327785	32327786	+	No	0.33778751219043	0.471356410084832	0.467741935483871	0.696182059739527	0.698469533367441	0.00228747362791404	0.894612964789352	-0.111512825050955
12_30169	5H	589121388	589121508	+	No	0.338270603276568	0.470735742056815	0.467741935483871	0.696182059739527	0.698464945620706	0.00228288588117909	0.894612964789352	0.0117639495034609
SCRI_RS_185445	7H	641793105	641793106	+	No	0.338282271682284	0.470720761633546	0.467741935483871	0.696182059739527	0.69846483491958	0.00228277518005304	0.894612964789352	-0.0003094068230034
SCRI_RS_179275	3H	501044310	501044311	+	No	0.338383532085336	0.470590780675844	0.467741935483871	0.696182059739527	0.698463874453351	0.00228181471382405	0.894612964789352	-0.0882692169211978
SCRI_RS_129779	Unknown	Unknown	Unknown	Unknown	Unknown	0.338548846419017	0.470378661691424	0.467741935483871	0.696182059739527	0.698462307263908	0.00228024752438105	0.894612964789352	-0.198159415360617
11_21426	5H	9861931	9862171	-	No	0.338974795330833	0.469832592816637	0.467741935483871	0.696182059739527	0.698458274011811	0.00227621427228408	0.894612964789352	0.036447663877226
SCRI_RS_156620	3H	621644546	621644547	+	No	0.338981850418183	0.469823553933325	0.467741935483871	0.696182059739527	0.698458207265923	0.00227614752639604	0.894612964789352	0.212105701244894
SCRI_RS_158687	2H	50516806	50516807	+	No	0.338999630373603	0.469800775327278	0.467741935483871	0.696182059739527	0.698458039063887	0.00227597932436008	0.894612964789352	-0.0577028938834694
11_20873	5H	9866403	9866404	+	No	0.339048036219836	0.46973876673118	0.467741935483871	0.696182059739527	0.698457581195149	0.00227552145562204	0.894612964789352	0.350223757216007
11_11015	2H	115322116	115322557	+	No	0.339054228664458	0.469730834757883	0.467741935483871	0.696182059739527	0.698457522627479	0.002275462887952	0.894612964789352	-0.0884368594013374
SCRI_RS_134241	2H	727979752	727979753	+	No	0.33976973331118	0.468815310697655	0.467741935483871	0.696182059739527	0.698450765178285	0.00226870543875801	0.895628791021146	-0.232327482254894
SCRI_RS_153166	6H	538137416	538137417	+	No	0.339794842096766	0.46878321777396	0.467741935483871	0.696182059739527	0.698450528393308	0.00226846865378105	0.895628791021146	-0.181837458547221
11_10216	2H	32348627	32348628	+	No	0.340695185361349	0.467634003754615	0.467741935483871	0.696182059739527	0.698442053472098	0.00225999373257102	0.89722083899256	-0.135196566519138
[truncated: 3,125 more rows]

## Sheet: Ht32
Marker	Chromosome	start	end	strand	other_alignments	P.value	minus LOG10(p)	maf	Rsquare.of.Model.without.SNP	Rsquare.of.Model.with.SNP	Rsquare.of.SNP	FDR_Adjusted_P-values	effect
[truncated: 5,037 more rows]

[truncated: 10 more sheets: Ht34, StL, SB, LD, GFP, HD, MD, HSGFP, HSHD, HSMD]
